# Supplementary material for: Application of near-infrared hyperspectral imaging to discriminate different geographical origins of Chinese wolfberries
Source: PLoS One. 2017 Jul 13;12(7):e0180534. doi: 10.1371/journal.pone.0180534 (PMC5509235; doi:10.1371/journal.pone.0180534)
Supplement: S1 Dataset — The original data of calibration set for object-wise analysis. (XLSX) [file pone.0180534.s001.xlsx]

## Sheet: Sheet1
0.327724	0.327125	0.326571	0.326068	0.324944	0.324232	0.323839	0.323357	0.323047	0.323383	0.324183	0.324669	0.325691	0.326471	0.327372	0.328877	0.330449	0.331362	0.332662	0.33377	0.335224	0.336608	0.337833	0.3386	0.339637	0.340697	0.341622	0.342419	0.343413	0.344027	0.344705	0.345392	0.346065	0.346623	0.347134	0.347444	0.347747	0.34812	0.348819	0.348933	0.348939	0.348871	0.348717	0.348485	0.347785	0.346342	0.34506	0.343309	0.341119	0.33844
0.371283	0.370478	0.369932	0.369352	0.368252	0.367399	0.366796	0.366679	0.366816	0.367202	0.367883	0.368854	0.369941	0.370921	0.372208	0.373585	0.374931	0.37635	0.377618	0.379093	0.380522	0.381831	0.383057	0.384293	0.385609	0.386747	0.387835	0.388798	0.389598	0.390478	0.391267	0.391961	0.392622	0.393199	0.393825	0.394405	0.394948	0.395356	0.395637	0.39594	0.396119	0.396166	0.396093	0.395638	0.395007	0.393935	0.392476	0.390566	0.38806	0.385033
0.408758	0.407537	0.406779	0.40632	0.405249	0.40426	0.403811	0.403628	0.404103	0.404739	0.405609	0.406876	0.408119	0.409378	0.410972	0.412426	0.414077	0.415553	0.416785	0.418475	0.420176	0.421648	0.423192	0.424521	0.425819	0.427068	0.428185	0.429151	0.430042	0.431007	0.431972	0.432847	0.433685	0.434296	0.434984	0.435675	0.436221	0.436658	0.436979	0.437257	0.437519	0.437621	0.437483	0.437144	0.436436	0.435404	0.433858	0.431885	0.429298	0.426202
0.473842	0.472992	0.472396	0.472014	0.470893	0.470251	0.46988	0.469792	0.470142	0.470759	0.471488	0.472481	0.473589	0.474906	0.476458	0.478006	0.479644	0.481274	0.48286	0.484672	0.486235	0.487803	0.489148	0.490615	0.492185	0.49349	0.494672	0.4959	0.497029	0.498362	0.499342	0.500066	0.501036	0.501801	0.502598	0.503257	0.503775	0.504236	0.50473	0.505028	0.505297	0.505398	0.505191	0.504687	0.504142	0.503063	0.501166	0.498745	0.495717	0.49218
0.405541	0.404625	0.403876	0.403124	0.401589	0.400298	0.399702	0.399405	0.399386	0.399715	0.400494	0.401323	0.402336	0.403761	0.406146	0.407712	0.409328	0.41101	0.412759	0.414787	0.416401	0.417324	0.419043	0.420645	0.422148	0.423709	0.424906	0.426137	0.427207	0.42804	0.42918	0.43053	0.431305	0.432039	0.432751	0.433386	0.434147	0.434587	0.435101	0.435343	0.43531	0.436039	0.436423	0.435935	0.435115	0.433375	0.431809	0.429817	0.426253	0.422192
0.442772	0.442218	0.441691	0.441343	0.440528	0.439806	0.43964	0.439614	0.439844	0.440465	0.441234	0.441857	0.443074	0.444385	0.445817	0.447226	0.448672	0.450132	0.45175	0.453289	0.454852	0.456184	0.457552	0.458847	0.459998	0.460943	0.461685	0.463387	0.465342	0.466245	0.466889	0.467734	0.468763	0.469844	0.469832	0.469581	0.470271	0.471019	0.471463	0.471861	0.472276	0.472367	0.472285	0.472011	0.471393	0.470482	0.469065	0.467042	0.464651	0.461664
0.484137	0.483711	0.483332	0.483188	0.482584	0.482313	0.482478	0.482675	0.482763	0.483601	0.484947	0.485791	0.487381	0.488313	0.489223	0.491241	0.493529	0.494461	0.495984	0.497068	0.498873	0.500831	0.502167	0.502735	0.504202	0.505744	0.507039	0.508342	0.509609	0.510725	0.511875	0.512878	0.513882	0.51482	0.5155	0.516053	0.516444	0.517031	0.518036	0.518231	0.518306	0.518223	0.518051	0.517745	0.516849	0.514994	0.513235	0.510836	0.507949	0.504397
0.466049	0.465682	0.465085	0.464585	0.463789	0.462958	0.462594	0.46253	0.46243	0.462721	0.463153	0.463766	0.464574	0.465554	0.466687	0.467921	0.469388	0.470934	0.472323	0.473755	0.475323	0.476584	0.477929	0.479048	0.480101	0.481015	0.4818	0.483387	0.485297	0.486176	0.486829	0.48758	0.488573	0.489606	0.489517	0.489264	0.489826	0.490489	0.490802	0.491057	0.491492	0.491308	0.490948	0.490414	0.489641	0.488533	0.486691	0.483996	0.481156	0.477679
0.474394	0.47363	0.473079	0.472593	0.471549	0.470856	0.470307	0.470348	0.47065	0.471028	0.471787	0.472801	0.474025	0.475475	0.477021	0.478476	0.480282	0.481958	0.483556	0.485271	0.486845	0.488252	0.489702	0.491306	0.493058	0.494328	0.495648	0.496914	0.498197	0.499542	0.500443	0.501209	0.502235	0.503087	0.503806	0.504478	0.505097	0.505714	0.506151	0.506562	0.506725	0.506843	0.506644	0.506099	0.505495	0.504326	0.50237	0.499996	0.496899	0.493226
0.385021	0.384779	0.384589	0.384441	0.384033	0.383722	0.38389	0.384311	0.384667	0.385302	0.386196	0.387069	0.388116	0.389095	0.390238	0.391466	0.39263	0.393742	0.395038	0.39617	0.397368	0.398526	0.399634	0.400601	0.401645	0.402583	0.403565	0.4046	0.405539	0.406399	0.407284	0.408021	0.408541	0.409001	0.409308	0.409758	0.410281	0.410616	0.411389	0.411478	0.411343	0.411449	0.411174	0.410523	0.409796	0.408178	0.406806	0.405138	0.402729	0.399782
0.377032	0.376207	0.375584	0.374943	0.373559	0.372591	0.372012	0.371811	0.371958	0.372236	0.372877	0.373629	0.374814	0.375986	0.377453	0.37895	0.380729	0.3825	0.384238	0.386018	0.387782	0.389504	0.391019	0.392338	0.393591	0.394822	0.395977	0.396933	0.398276	0.399453	0.400367	0.401382	0.402211	0.402975	0.403791	0.404073	0.404522	0.405089	0.405308	0.405711	0.406334	0.406294	0.406061	0.4055	0.404789	0.403783	0.401777	0.398845	0.395773	0.392059
0.395836	0.395087	0.394499	0.39406	0.39301	0.392018	0.391483	0.391383	0.39157	0.392024	0.392803	0.393726	0.395029	0.396526	0.398076	0.399597	0.401373	0.403062	0.40485	0.406491	0.408145	0.409679	0.411249	0.412479	0.413786	0.414996	0.416135	0.417254	0.418346	0.419353	0.420352	0.421086	0.421782	0.422465	0.422837	0.423857	0.424824	0.425358	0.426105	0.426491	0.426609	0.426994	0.426439	0.425671	0.424962	0.423647	0.422203	0.420373	0.417588	0.414301
0.46296	0.4625	0.462113	0.46182	0.460985	0.460631	0.460613	0.460701	0.460807	0.461484	0.46261	0.4635	0.46481	0.465729	0.466637	0.468324	0.470125	0.470994	0.472218	0.473247	0.474666	0.476145	0.47731	0.478063	0.479304	0.480543	0.481489	0.482495	0.483524	0.484343	0.485008	0.485717	0.486454	0.48722	0.487825	0.488336	0.488606	0.489095	0.489943	0.490181	0.490339	0.490401	0.490389	0.490275	0.489752	0.488397	0.487204	0.485555	0.483465	0.480835
0.400193	0.399991	0.399332	0.399122	0.398091	0.39759	0.397576	0.39787	0.397943	0.39877	0.399751	0.400918	0.402283	0.403724	0.404761	0.406593	0.408645	0.409865	0.411071	0.412263	0.413678	0.415257	0.4161	0.41654	0.418638	0.420345	0.421333	0.422252	0.423256	0.42454	0.425772	0.42575	0.426259	0.427291	0.428227	0.428983	0.429608	0.43014	0.430668	0.431067	0.431344	0.431321	0.431195	0.430728	0.430198	0.429398	0.428111	0.426247	0.423991	0.421206
0.415282	0.414531	0.413655	0.413147	0.411951	0.410741	0.410007	0.409838	0.409782	0.410291	0.410864	0.411745	0.413216	0.414749	0.416535	0.418405	0.420284	0.422169	0.424138	0.425869	0.427587	0.429232	0.430718	0.432156	0.433607	0.434802	0.435999	0.437146	0.438165	0.439311	0.440259	0.441115	0.441878	0.442499	0.442958	0.44432	0.445494	0.445978	0.446454	0.446853	0.447228	0.44763	0.446964	0.446014	0.445373	0.444153	0.442859	0.441101	0.438206	0.434773
0.355712	0.354975	0.35437	0.353751	0.35229	0.351307	0.350745	0.350443	0.350366	0.350693	0.351696	0.35271	0.354004	0.355415	0.356821	0.358559	0.360608	0.361943	0.363603	0.364982	0.366626	0.368248	0.369591	0.370401	0.372405	0.373949	0.375173	0.376346	0.377549	0.378731	0.379964	0.380263	0.380944	0.382064	0.382872	0.38362	0.384182	0.384731	0.385421	0.385812	0.385946	0.385951	0.385802	0.385456	0.384691	0.383329	0.381651	0.37929	0.376409	0.372818
0.409421	0.408642	0.40842	0.407968	0.407339	0.406699	0.406559	0.406551	0.40705	0.407495	0.408282	0.408907	0.410033	0.411095	0.412338	0.413544	0.414969	0.41655	0.418149	0.419691	0.421142	0.422514	0.423867	0.424868	0.425748	0.426521	0.427267	0.429026	0.430821	0.431633	0.432398	0.433288	0.434325	0.43524	0.435236	0.435026	0.435713	0.436414	0.436826	0.437029	0.437281	0.437275	0.437142	0.436895	0.436257	0.435381	0.434083	0.43219	0.429872	0.426978
0.383131	0.382072	0.381198	0.381225	0.380084	0.378987	0.378258	0.378155	0.378518	0.379205	0.37946	0.380578	0.381846	0.383337	0.384825	0.386348	0.387915	0.389398	0.39096	0.392643	0.394268	0.395852	0.397265	0.398728	0.400159	0.401252	0.402273	0.403666	0.404672	0.40556	0.406517	0.40741	0.408225	0.409118	0.409427	0.409924	0.411469	0.412322	0.41265	0.413123	0.413332	0.413603	0.413707	0.412724	0.411743	0.410926	0.409408	0.407466	0.404791	0.401556
0.383772	0.382823	0.38203	0.381282	0.379811	0.378666	0.377894	0.377446	0.377446	0.377631	0.378316	0.378983	0.380062	0.381183	0.382645	0.38417	0.385827	0.387444	0.38904	0.390554	0.39223	0.393732	0.394983	0.396157	0.397187	0.398318	0.399417	0.400296	0.401596	0.402744	0.403664	0.404496	0.405345	0.406046	0.406764	0.407062	0.407447	0.40795	0.408304	0.408624	0.409182	0.40918	0.408928	0.40839	0.407802	0.406825	0.404998	0.40236	0.399457	0.395977
0.412748	0.411865	0.411127	0.410575	0.409404	0.40848	0.407909	0.407841	0.408019	0.408548	0.409297	0.410386	0.411683	0.412935	0.414348	0.415896	0.41761	0.419308	0.420822	0.422598	0.424398	0.425966	0.427658	0.429001	0.430377	0.43169	0.432877	0.43397	0.434976	0.435879	0.436928	0.437887	0.438732	0.439505	0.440338	0.441151	0.441836	0.442363	0.442821	0.443244	0.443577	0.443628	0.443477	0.443218	0.442605	0.441626	0.440117	0.438095	0.435547	0.432397
0.424038	0.423112	0.422246	0.421555	0.420259	0.419177	0.418608	0.418513	0.418774	0.41951	0.42045	0.421777	0.42318	0.424614	0.426235	0.427809	0.429417	0.431163	0.432661	0.434495	0.436198	0.437824	0.439471	0.440935	0.442324	0.44368	0.444746	0.44587	0.446891	0.447893	0.448925	0.449918	0.450756	0.451658	0.452588	0.453359	0.454063	0.454618	0.455026	0.455347	0.455623	0.455553	0.455325	0.454898	0.454151	0.452996	0.451402	0.449166	0.446477	0.443126
0.39921	0.398509	0.398194	0.397712	0.396455	0.395789	0.395344	0.395247	0.395449	0.39545	0.396359	0.39779	0.398763	0.399998	0.401337	0.402846	0.404861	0.406121	0.407139	0.408588	0.410146	0.411503	0.412512	0.413191	0.415042	0.416508	0.417295	0.418075	0.419071	0.4201	0.421201	0.421316	0.421753	0.4228	0.423505	0.424144	0.42468	0.425135	0.425492	0.425834	0.425929	0.425981	0.425735	0.425316	0.424569	0.423366	0.421983	0.420153	0.417734	0.414668
0.384572	0.383725	0.383439	0.382994	0.382028	0.38129	0.380939	0.380941	0.381344	0.381722	0.382395	0.383333	0.384467	0.38582	0.38708	0.388566	0.390178	0.391718	0.393368	0.394855	0.396411	0.397845	0.399241	0.400391	0.401731	0.402906	0.404138	0.405167	0.406273	0.40716	0.408115	0.409052	0.409766	0.410497	0.411122	0.41166	0.412253	0.412614	0.412902	0.413402	0.413606	0.413757	0.413859	0.413622	0.413216	0.412331	0.410854	0.408941	0.406498	0.40337
0.404583	0.403843	0.403224	0.402631	0.401369	0.400444	0.39982	0.399798	0.400031	0.400511	0.401313	0.402346	0.403629	0.405099	0.406768	0.408196	0.409851	0.411596	0.413291	0.415033	0.416653	0.418119	0.41977	0.42118	0.422545	0.423877	0.425117	0.426349	0.427518	0.428626	0.429726	0.430649	0.431539	0.432207	0.43275	0.43362	0.434487	0.435009	0.435898	0.436077	0.436213	0.436868	0.436781	0.436048	0.435299	0.433768	0.432253	0.430233	0.427029	0.423356
0.387068	0.386508	0.386184	0.385876	0.385113	0.384705	0.384583	0.385051	0.385623	0.386388	0.387372	0.388304	0.389377	0.390533	0.39185	0.393086	0.394354	0.395659	0.397182	0.398669	0.400097	0.401525	0.402908	0.404073	0.405437	0.406602	0.407615	0.408706	0.409568	0.410416	0.411362	0.412026	0.412677	0.413255	0.413664	0.414294	0.414886	0.415293	0.416167	0.416211	0.416145	0.416413	0.416186	0.415499	0.414727	0.413061	0.411628	0.409913	0.407257	0.404094
0.42404	0.423534	0.42339	0.422997	0.422425	0.422015	0.421711	0.421956	0.42242	0.422805	0.42364	0.42442	0.425453	0.426516	0.427795	0.429048	0.430355	0.431769	0.433278	0.434704	0.436212	0.437563	0.438808	0.439978	0.440997	0.441863	0.442642	0.444121	0.445711	0.446577	0.447221	0.448002	0.448936	0.449856	0.449951	0.44978	0.45031	0.451011	0.451235	0.451529	0.452	0.45195	0.451771	0.451409	0.450734	0.449991	0.448547	0.446406	0.444185	0.441418
0.471673	0.471107	0.47069	0.470234	0.46934	0.468797	0.468667	0.468691	0.468668	0.469216	0.470387	0.471289	0.472777	0.473816	0.474815	0.476725	0.478884	0.480102	0.481527	0.48276	0.48462	0.486362	0.487943	0.48899	0.490437	0.491986	0.493301	0.494465	0.49585	0.496804	0.497654	0.498675	0.499634	0.500577	0.501384	0.502087	0.502556	0.503258	0.504135	0.504372	0.504515	0.504484	0.504253	0.503985	0.503037	0.50132	0.499579	0.497253	0.494337	0.490738
0.443944	0.443614	0.443218	0.442653	0.441554	0.441001	0.440916	0.440903	0.44093	0.440836	0.441954	0.443816	0.444674	0.445505	0.446975	0.448545	0.450645	0.451959	0.452989	0.454765	0.456414	0.457758	0.459013	0.460072	0.462005	0.463414	0.464363	0.465426	0.46651	0.467555	0.468816	0.468971	0.469505	0.470488	0.471239	0.471913	0.472525	0.472915	0.47343	0.473805	0.474008	0.474173	0.474058	0.473723	0.472922	0.471576	0.47055	0.469001	0.466676	0.46366
0.473828	0.473303	0.472914	0.472505	0.47145	0.47085	0.470618	0.470401	0.470507	0.470588	0.471681	0.473037	0.474175	0.475331	0.476681	0.478312	0.480735	0.481878	0.483003	0.484465	0.486112	0.487699	0.488797	0.489349	0.491387	0.493034	0.494059	0.495009	0.496181	0.497369	0.498555	0.498749	0.499323	0.500316	0.501135	0.501822	0.502463	0.503008	0.503439	0.503798	0.504007	0.504133	0.503883	0.50345	0.50271	0.501436	0.499929	0.497906	0.495347	0.492166
0.392705	0.391523	0.390643	0.389767	0.387994	0.38659	0.385609	0.38523	0.385169	0.385441	0.386134	0.386996	0.388174	0.389481	0.391029	0.392723	0.394508	0.396439	0.398249	0.400138	0.402033	0.403788	0.405357	0.40677	0.408013	0.4093	0.41048	0.411562	0.412965	0.414237	0.415262	0.416245	0.417364	0.418279	0.419143	0.419547	0.42014	0.420743	0.421201	0.42147	0.422162	0.422219	0.422055	0.421531	0.421052	0.420085	0.418208	0.415391	0.412357	0.40871
0.456068	0.455322	0.455051	0.454708	0.45413	0.453396	0.453195	0.453351	0.453946	0.454491	0.455283	0.455875	0.457074	0.458213	0.459524	0.460788	0.462179	0.463654	0.465194	0.466587	0.46809	0.469446	0.470781	0.471917	0.472887	0.473755	0.474554	0.476516	0.478605	0.479403	0.480069	0.480953	0.482081	0.483212	0.482935	0.482559	0.483315	0.484083	0.484563	0.484849	0.485076	0.485084	0.484908	0.484476	0.483741	0.482633	0.481046	0.478901	0.476324	0.473106
0.324763	0.324109	0.323458	0.322833	0.321538	0.320689	0.319933	0.319729	0.319514	0.319699	0.320215	0.320756	0.321487	0.322462	0.32373	0.32504	0.326406	0.327872	0.329321	0.33069	0.332203	0.333484	0.334645	0.335603	0.336422	0.337324	0.338181	0.338999	0.340127	0.341042	0.34179	0.342507	0.343225	0.343853	0.34439	0.34453	0.344854	0.345293	0.345524	0.345673	0.346178	0.346033	0.34576	0.345356	0.344773	0.34389	0.342274	0.339879	0.337337	0.334314
0.35326	0.352074	0.351487	0.351702	0.350822	0.349737	0.349426	0.349213	0.349675	0.350041	0.350058	0.350837	0.352026	0.353036	0.354286	0.355741	0.35744	0.358917	0.360472	0.362189	0.363776	0.365397	0.366715	0.367852	0.369142	0.370367	0.371318	0.372503	0.373386	0.374264	0.375193	0.376003	0.376692	0.377478	0.377938	0.37843	0.379278	0.379891	0.380306	0.38061	0.380771	0.380895	0.381002	0.380552	0.379809	0.378804	0.377294	0.375237	0.372517	0.369204
0.394707	0.39433	0.393957	0.393677	0.392968	0.392736	0.392771	0.392793	0.392883	0.39336	0.394439	0.395277	0.396502	0.39743	0.398363	0.400142	0.402357	0.403525	0.404878	0.405947	0.407464	0.409157	0.410109	0.410506	0.412007	0.413473	0.414547	0.415534	0.416388	0.417383	0.418278	0.418566	0.419153	0.419957	0.420572	0.421207	0.421578	0.422198	0.423093	0.423416	0.42355	0.423608	0.423505	0.423381	0.422793	0.421468	0.420206	0.418572	0.416541	0.413927
0.34015	0.33977	0.339391	0.339147	0.338597	0.338227	0.338251	0.338614	0.338973	0.339602	0.340176	0.341056	0.341954	0.342811	0.343819	0.344838	0.345846	0.347109	0.348208	0.349224	0.350351	0.351338	0.352407	0.353494	0.354406	0.355249	0.356081	0.35675	0.357476	0.358025	0.35848	0.358924	0.359414	0.359832	0.360218	0.360384	0.360664	0.361016	0.361871	0.361796	0.361484	0.361851	0.362108	0.361674	0.361051	0.3597	0.358774	0.357775	0.355683	0.353314
0.359379	0.358413	0.357551	0.357069	0.355689	0.35468	0.354226	0.353807	0.353748	0.354189	0.355123	0.355923	0.357312	0.358382	0.359432	0.361236	0.363398	0.364648	0.366231	0.367576	0.369364	0.371291	0.372821	0.373756	0.375114	0.37637	0.377456	0.378533	0.379594	0.380373	0.381326	0.38219	0.383166	0.384098	0.384743	0.385374	0.385894	0.386378	0.387091	0.387334	0.387412	0.3874	0.387175	0.386776	0.386041	0.384545	0.382979	0.380872	0.378148	0.3748
0.45698	0.456257	0.455796	0.455334	0.453999	0.453413	0.453111	0.453086	0.453204	0.453211	0.454306	0.45604	0.457119	0.458101	0.45937	0.461194	0.463631	0.464897	0.466083	0.467856	0.46976	0.471485	0.47282	0.473715	0.475879	0.477446	0.478559	0.479676	0.48079	0.481941	0.483221	0.483467	0.484116	0.48521	0.48608	0.486916	0.487541	0.488008	0.488572	0.489083	0.489301	0.489391	0.489218	0.48892	0.488171	0.486741	0.485385	0.48358	0.480982	0.477657
0.40314	0.402128	0.401588	0.401352	0.400347	0.399578	0.399196	0.399286	0.399759	0.400261	0.400902	0.401942	0.4031	0.404558	0.406009	0.407545	0.4091	0.410711	0.412373	0.414085	0.415628	0.41717	0.418678	0.420152	0.421448	0.422614	0.423537	0.42495	0.425876	0.426779	0.427701	0.428536	0.429263	0.430212	0.430422	0.430916	0.432516	0.433437	0.433729	0.43415	0.434428	0.434792	0.43503	0.433947	0.433092	0.432453	0.431176	0.429291	0.426822	0.423764
0.33001	0.329385	0.329042	0.328689	0.328051	0.32754	0.327404	0.327521	0.327885	0.328523	0.329308	0.330141	0.331507	0.332504	0.33385	0.3353	0.336649	0.33812	0.339647	0.341011	0.34253	0.344024	0.345407	0.34664	0.347763	0.348819	0.349827	0.350731	0.351498	0.352299	0.353085	0.353975	0.354703	0.35534	0.355944	0.356557	0.35707	0.357452	0.357825	0.358094	0.358234	0.358294	0.358125	0.357764	0.357239	0.356259	0.354943	0.353254	0.351172	0.348507
0.40333	0.4026	0.402106	0.401768	0.400815	0.400078	0.399614	0.399386	0.399625	0.399999	0.40104	0.402363	0.403602	0.405037	0.406573	0.408305	0.410466	0.411598	0.412742	0.414151	0.415845	0.41722	0.418307	0.418939	0.420934	0.42246	0.42335	0.424167	0.425264	0.426335	0.427387	0.427487	0.428038	0.429032	0.429812	0.430506	0.43105	0.431585	0.432107	0.432497	0.43282	0.432976	0.432933	0.432774	0.432338	0.431419	0.430245	0.42857	0.426534	0.423892
0.439925	0.439205	0.438502	0.438114	0.437124	0.436501	0.436353	0.436489	0.436834	0.437566	0.438285	0.439112	0.439873	0.44096	0.442786	0.444054	0.445292	0.446681	0.448178	0.449872	0.451207	0.451867	0.45321	0.454465	0.455673	0.456926	0.457946	0.458956	0.459908	0.46061	0.461648	0.462831	0.463334	0.46398	0.464545	0.464978	0.465565	0.465946	0.466396	0.466611	0.466363	0.46709	0.467451	0.466996	0.466226	0.464699	0.463491	0.462049	0.459142	0.455995
0.405743	0.405256	0.404816	0.405145	0.404541	0.403874	0.403611	0.40391	0.404506	0.405104	0.405293	0.406315	0.40762	0.40879	0.410069	0.411324	0.412828	0.41423	0.415628	0.417162	0.418585	0.41995	0.421154	0.422369	0.423658	0.424814	0.425778	0.427043	0.428011	0.428773	0.429583	0.430381	0.431003	0.431906	0.432137	0.432557	0.433722	0.434471	0.434666	0.435061	0.435143	0.435429	0.435513	0.434758	0.433937	0.433059	0.431632	0.429781	0.427295	0.424206
0.485418	0.485205	0.48492	0.484778	0.484612	0.484458	0.484645	0.484767	0.485231	0.486111	0.48693	0.487739	0.488987	0.490151	0.491733	0.493176	0.494646	0.496223	0.497828	0.499424	0.500825	0.502192	0.503377	0.504794	0.506452	0.507617	0.508787	0.509981	0.51108	0.512369	0.513177	0.513787	0.514717	0.515448	0.516151	0.516754	0.517373	0.517813	0.51816	0.518445	0.518617	0.518579	0.518303	0.517646	0.517023	0.515901	0.514173	0.512075	0.509494	0.506388
0.381622	0.38096	0.380533	0.379951	0.379081	0.378325	0.377823	0.377739	0.377934	0.378206	0.379075	0.379824	0.380863	0.38204	0.383459	0.384818	0.386343	0.387868	0.389288	0.390646	0.39217	0.393361	0.394618	0.395695	0.396536	0.397426	0.398208	0.399512	0.401312	0.402234	0.402886	0.403682	0.404599	0.405571	0.405831	0.405664	0.406166	0.406792	0.407091	0.407402	0.408008	0.407917	0.407664	0.407258	0.406626	0.405739	0.404124	0.401627	0.399077	0.395926
0.37977	0.379137	0.378638	0.378122	0.377247	0.376472	0.375922	0.376033	0.376249	0.376659	0.377455	0.378095	0.379217	0.380454	0.381762	0.383183	0.384806	0.386492	0.388222	0.389854	0.391542	0.393063	0.394495	0.395668	0.39674	0.397793	0.398697	0.400374	0.4021	0.40312	0.403835	0.404778	0.405635	0.406635	0.406828	0.4068	0.407404	0.408282	0.408511	0.408915	0.409414	0.409312	0.409158	0.408777	0.407974	0.407004	0.405403	0.402894	0.400209	0.396803
0.471726	0.471081	0.470514	0.469941	0.468622	0.467779	0.467111	0.466853	0.466879	0.46725	0.467895	0.46898	0.470093	0.47143	0.473125	0.474707	0.476305	0.478116	0.479835	0.481708	0.483496	0.485112	0.486726	0.488173	0.489466	0.490713	0.49188	0.492897	0.494541	0.495775	0.496772	0.49779	0.498764	0.499529	0.500468	0.500645	0.501184	0.501895	0.50211	0.502463	0.503382	0.503287	0.502961	0.502248	0.501427	0.500421	0.498404	0.495159	0.49202	0.488233
0.469545	0.469075	0.468853	0.46872	0.468328	0.46807	0.468279	0.468655	0.469303	0.470099	0.471035	0.472351	0.473623	0.474699	0.476135	0.477554	0.478941	0.480284	0.481316	0.482725	0.484221	0.485565	0.486865	0.488159	0.4894	0.490673	0.49179	0.49283	0.493734	0.494643	0.495519	0.496445	0.49722	0.497874	0.49855	0.499204	0.499782	0.500243	0.500505	0.500719	0.500887	0.500764	0.500488	0.500015	0.499195	0.498133	0.496706	0.494826	0.492634	0.489989
0.44707	0.446413	0.446017	0.445695	0.4448	0.444217	0.444004	0.443854	0.444186	0.444535	0.445006	0.445854	0.446642	0.447786	0.448941	0.449963	0.451268	0.452615	0.454063	0.455529	0.45679	0.458039	0.459402	0.460649	0.461897	0.46294	0.463852	0.465107	0.466153	0.467001	0.467881	0.468621	0.469338	0.470113	0.470314	0.470634	0.471993	0.472676	0.472855	0.47311	0.473266	0.47337	0.473486	0.472297	0.471206	0.470158	0.468389	0.46605	0.463151	0.459458
0.397849	0.397428	0.397259	0.396807	0.396471	0.395811	0.395689	0.395937	0.396233	0.396617	0.397543	0.398022	0.399127	0.400172	0.401458	0.402677	0.404045	0.405362	0.406769	0.408011	0.409496	0.410674	0.412085	0.413048	0.413975	0.414794	0.415507	0.417183	0.419084	0.41972	0.420358	0.421109	0.422039	0.423009	0.422792	0.422369	0.422918	0.423606	0.423995	0.424182	0.424215	0.424094	0.423947	0.423615	0.422921	0.421826	0.420304	0.418478	0.416108	0.413005
0.482956	0.482344	0.481687	0.481237	0.480394	0.479704	0.479403	0.479255	0.479367	0.480007	0.480746	0.481634	0.482958	0.484203	0.485723	0.487398	0.489029	0.490818	0.492542	0.494181	0.495993	0.497666	0.499187	0.50057	0.501862	0.503064	0.504261	0.505215	0.506787	0.508093	0.509099	0.510104	0.511116	0.51201	0.512994	0.513255	0.513783	0.514437	0.514764	0.515083	0.51585	0.515783	0.515433	0.514861	0.514172	0.513172	0.511294	0.508362	0.505404	0.502006
0.374523	0.373848	0.373267	0.37259	0.371656	0.370994	0.370627	0.37045	0.370493	0.370863	0.371768	0.372433	0.373595	0.374741	0.376024	0.377492	0.378989	0.380367	0.38176	0.383083	0.384448	0.385718	0.386795	0.388115	0.389579	0.390694	0.39168	0.392672	0.393671	0.394745	0.395493	0.396033	0.39679	0.397537	0.398114	0.398627	0.399159	0.399546	0.399858	0.400232	0.400402	0.400463	0.400341	0.399831	0.399381	0.398461	0.396796	0.394747	0.39218	0.389084
0.302577	0.302058	0.301698	0.301856	0.301432	0.300763	0.300709	0.300873	0.301356	0.301897	0.302255	0.303008	0.304099	0.305109	0.306311	0.307418	0.308831	0.310061	0.311395	0.312933	0.314236	0.31546	0.316698	0.317838	0.318976	0.320177	0.32112	0.322136	0.323095	0.323952	0.324727	0.325601	0.326273	0.326942	0.327577	0.328024	0.328642	0.329005	0.32937	0.329608	0.329729	0.329713	0.329686	0.329272	0.328769	0.327718	0.326296	0.32449	0.322221	0.319416
0.421257	0.420524	0.419903	0.419997	0.419042	0.418256	0.417778	0.418005	0.418292	0.418891	0.419167	0.420106	0.421322	0.422674	0.423803	0.425237	0.426708	0.428127	0.429611	0.431035	0.432474	0.433887	0.435246	0.436461	0.437722	0.43884	0.439868	0.441099	0.442063	0.442843	0.443771	0.444491	0.445229	0.446024	0.446305	0.446696	0.44817	0.44891	0.449172	0.449468	0.449654	0.449894	0.450098	0.448985	0.448047	0.447206	0.445757	0.443769	0.441158	0.43793
0.329616	0.329209	0.328523	0.32801	0.327	0.326082	0.325763	0.325791	0.325681	0.326161	0.326691	0.327405	0.328364	0.329285	0.330822	0.332067	0.333322	0.334771	0.336153	0.33759	0.33893	0.339799	0.34105	0.342193	0.343129	0.344111	0.345012	0.345946	0.346781	0.347497	0.348191	0.349076	0.349558	0.350087	0.3505	0.350858	0.35115	0.351564	0.352235	0.352361	0.352088	0.352571	0.352787	0.352407	0.351604	0.350105	0.348862	0.347336	0.34458	0.341386
0.348886	0.348231	0.347736	0.347411	0.346304	0.345576	0.345346	0.345546	0.345774	0.346289	0.346906	0.347705	0.348685	0.34968	0.350881	0.352117	0.35335	0.354627	0.355936	0.357311	0.358568	0.35978	0.36089	0.361903	0.362965	0.364044	0.364856	0.365697	0.366548	0.367402	0.368131	0.368685	0.369208	0.36963	0.369977	0.370551	0.371017	0.371395	0.372101	0.372184	0.37224	0.37242	0.372184	0.371648	0.371038	0.369743	0.368596	0.367	0.364738	0.361943
0.398722	0.397685	0.396726	0.396724	0.395523	0.394206	0.393353	0.392978	0.393192	0.393693	0.393707	0.394749	0.396139	0.397543	0.398969	0.400386	0.402125	0.403729	0.405239	0.406789	0.408374	0.409909	0.411264	0.412366	0.413682	0.414732	0.415753	0.416724	0.417739	0.418705	0.41974	0.42054	0.421351	0.422235	0.422907	0.423565	0.424209	0.424727	0.425068	0.425382	0.425512	0.425714	0.425662	0.42539	0.424744	0.423868	0.422439	0.420453	0.417818	0.414531
0.360879	0.359933	0.359095	0.358868	0.357575	0.356084	0.355357	0.354973	0.35499	0.355269	0.355344	0.356063	0.357327	0.358508	0.359899	0.3613	0.362988	0.364636	0.366296	0.367993	0.369697	0.371225	0.372642	0.373936	0.375231	0.376315	0.377206	0.378477	0.379531	0.380438	0.381242	0.382051	0.382809	0.383653	0.383905	0.384241	0.385623	0.386408	0.386723	0.38707	0.38725	0.387516	0.387699	0.386625	0.385757	0.384773	0.383198	0.380987	0.37808	0.374509
0.454209	0.453707	0.453172	0.453357	0.452553	0.451814	0.451543	0.451554	0.451756	0.452309	0.452358	0.45331	0.4545	0.455534	0.45679	0.458087	0.459471	0.460931	0.462299	0.463772	0.46521	0.466638	0.467981	0.469156	0.470448	0.471603	0.472541	0.473784	0.474782	0.475589	0.476537	0.477355	0.478062	0.478841	0.479174	0.479548	0.480696	0.481326	0.481538	0.481781	0.481885	0.482062	0.482047	0.481194	0.480274	0.479299	0.47779	0.475803	0.47315	0.469965
0.326506	0.325756	0.325255	0.324753	0.323491	0.322712	0.322013	0.321915	0.321958	0.322296	0.322965	0.323778	0.324782	0.326031	0.327605	0.329102	0.330603	0.332071	0.33362	0.33523	0.336725	0.337983	0.339269	0.340398	0.341587	0.342728	0.343696	0.344716	0.345575	0.34651	0.347346	0.348071	0.348656	0.349224	0.349627	0.350708	0.351567	0.351976	0.352442	0.352765	0.352968	0.353223	0.35268	0.351894	0.351239	0.349969	0.348657	0.346927	0.344176	0.340968
0.404839	0.403818	0.402982	0.402395	0.400967	0.399783	0.399235	0.399155	0.399266	0.399782	0.400475	0.40137	0.402344	0.403546	0.405714	0.407187	0.408446	0.409892	0.411621	0.413372	0.414851	0.41548	0.416956	0.41857	0.42002	0.421266	0.422497	0.423613	0.424551	0.425339	0.426409	0.427704	0.428342	0.42897	0.429627	0.430099	0.430681	0.430985	0.431325	0.431565	0.431443	0.432175	0.432624	0.432187	0.431316	0.429562	0.428	0.426032	0.422517	0.418532
0.466716	0.46605	0.465615	0.465225	0.464314	0.463945	0.463608	0.463591	0.463818	0.464426	0.465676	0.466575	0.467793	0.468927	0.46991	0.471638	0.473648	0.474569	0.475965	0.477158	0.478766	0.48044	0.481669	0.482503	0.483811	0.485135	0.486249	0.487322	0.488364	0.489228	0.489932	0.490829	0.491556	0.492319	0.492968	0.493464	0.493777	0.494366	0.495162	0.495432	0.495557	0.495515	0.495543	0.495429	0.494788	0.49334	0.492018	0.490167	0.487896	0.484965
0.450647	0.450264	0.449915	0.449731	0.449074	0.448668	0.448568	0.448657	0.448933	0.449468	0.4501	0.450585	0.451574	0.452663	0.453936	0.455183	0.456526	0.457872	0.459379	0.460743	0.462109	0.463358	0.464571	0.465624	0.466593	0.467409	0.468093	0.469851	0.471709	0.472443	0.472911	0.473605	0.474504	0.475495	0.475246	0.47493	0.475567	0.476328	0.476691	0.476901	0.477149	0.477089	0.47679	0.476302	0.475526	0.47452	0.472996	0.47073	0.468302	0.46525
0.463032	0.462257	0.461654	0.461083	0.459779	0.458873	0.45861	0.458245	0.458352	0.458718	0.459945	0.461485	0.462911	0.464011	0.465635	0.467569	0.469894	0.471081	0.472222	0.473588	0.475465	0.477041	0.478124	0.478755	0.480881	0.482467	0.483613	0.484501	0.485602	0.486769	0.488042	0.488285	0.488917	0.489926	0.490756	0.491539	0.492141	0.492641	0.493177	0.493577	0.493779	0.493957	0.493846	0.493562	0.492861	0.491672	0.490168	0.488099	0.485589	0.482478
0.439704	0.438751	0.438255	0.437569	0.43647	0.435424	0.434951	0.434927	0.435034	0.435293	0.436116	0.436701	0.437834	0.439047	0.440551	0.442252	0.443924	0.445734	0.447522	0.449181	0.451006	0.452564	0.454142	0.455515	0.456545	0.457676	0.458627	0.46067	0.462873	0.463734	0.464503	0.465551	0.466585	0.467768	0.467538	0.467244	0.46803	0.468826	0.469292	0.469666	0.470048	0.470066	0.469796	0.469378	0.468614	0.467454	0.46565	0.463109	0.460304	0.456696
0.422345	0.421259	0.420649	0.420621	0.419367	0.418328	0.417915	0.418029	0.418558	0.419051	0.41937	0.420377	0.421747	0.42322	0.424711	0.426258	0.428052	0.429817	0.431817	0.433617	0.43538	0.436981	0.438572	0.44001	0.441488	0.442564	0.443666	0.445139	0.446364	0.447431	0.448625	0.449671	0.450663	0.451669	0.452044	0.452537	0.454275	0.455198	0.455529	0.455899	0.456317	0.45669	0.456903	0.455645	0.454614	0.453678	0.452186	0.449873	0.446922	0.443302
0.301814	0.301174	0.300857	0.3005	0.299919	0.299458	0.299132	0.299058	0.299191	0.299589	0.300276	0.300953	0.301949	0.302968	0.304159	0.30551	0.306587	0.307712	0.308984	0.310093	0.311139	0.312326	0.313277	0.31449	0.315819	0.316618	0.317573	0.3185	0.319213	0.320112	0.320688	0.321031	0.321672	0.32221	0.322685	0.323178	0.323551	0.323847	0.324096	0.324306	0.324325	0.324325	0.324136	0.323816	0.323353	0.322499	0.321229	0.319673	0.317551	0.315013
0.416727	0.415972	0.415379	0.414794	0.413737	0.412926	0.412537	0.412238	0.412156	0.412482	0.41317	0.414113	0.415242	0.416358	0.417885	0.419585	0.421185	0.4228	0.424079	0.425685	0.42725	0.428659	0.429889	0.431379	0.432968	0.434264	0.435335	0.436365	0.437552	0.438843	0.439708	0.440201	0.441006	0.441899	0.442628	0.443172	0.443608	0.444003	0.444518	0.444968	0.445177	0.445244	0.444988	0.444497	0.444024	0.442955	0.440991	0.438687	0.435847	0.432393
0.450834	0.450099	0.449367	0.44893	0.447848	0.44698	0.446632	0.446596	0.446864	0.44757	0.448476	0.449875	0.451337	0.45259	0.454326	0.456009	0.457776	0.459474	0.460968	0.462881	0.464706	0.466302	0.46791	0.469326	0.470734	0.472214	0.473432	0.474587	0.475647	0.47666	0.477766	0.478795	0.479585	0.480339	0.481229	0.482031	0.482792	0.483412	0.483874	0.484273	0.484525	0.484544	0.484389	0.484013	0.483221	0.48208	0.480465	0.478314	0.475599	0.472178
0.3848	0.384063	0.38325	0.382623	0.381381	0.380327	0.379924	0.379916	0.380041	0.380562	0.381241	0.382044	0.382966	0.384115	0.385989	0.387235	0.388473	0.389861	0.391241	0.39288	0.394227	0.394898	0.396186	0.397601	0.398892	0.400207	0.401307	0.402316	0.40323	0.404077	0.405082	0.406382	0.406969	0.407603	0.408221	0.408662	0.409143	0.40941	0.409709	0.409867	0.409688	0.410226	0.410537	0.410083	0.409238	0.407502	0.405912	0.403939	0.400638	0.396757
0.4063	0.405403	0.404769	0.404655	0.403618	0.402501	0.401863	0.40176	0.402033	0.402552	0.402969	0.40401	0.405263	0.406619	0.408236	0.409758	0.411346	0.412943	0.414544	0.416312	0.41797	0.419668	0.421165	0.422539	0.424001	0.425118	0.426279	0.427667	0.428538	0.429443	0.430442	0.431282	0.432162	0.432993	0.433331	0.433822	0.435284	0.436214	0.436499	0.436875	0.437095	0.437407	0.437635	0.436614	0.435598	0.434611	0.432974	0.430781	0.427864	0.424214
0.413823	0.413181	0.412741	0.41239	0.411411	0.410699	0.410438	0.410692	0.411136	0.411822	0.41282	0.413835	0.415308	0.416799	0.418447	0.419861	0.421501	0.423077	0.424757	0.426259	0.427743	0.42927	0.43087	0.432158	0.433507	0.434914	0.436116	0.437416	0.438581	0.439638	0.440702	0.441601	0.442379	0.443052	0.443589	0.444777	0.446049	0.446543	0.446928	0.44723	0.44753	0.447728	0.447087	0.44608	0.445409	0.444383	0.442736	0.440627	0.437861	0.434488
0.384999	0.38447	0.384003	0.383614	0.382853	0.382554	0.382304	0.382187	0.382366	0.382812	0.383587	0.384524	0.385504	0.386726	0.38829	0.389767	0.391269	0.392737	0.394127	0.395631	0.397025	0.39821	0.399319	0.400778	0.402341	0.403376	0.404384	0.405301	0.406217	0.407373	0.408068	0.408484	0.409274	0.410051	0.410713	0.411323	0.411775	0.412098	0.412534	0.412843	0.412914	0.413011	0.412851	0.412509	0.41212	0.411169	0.409637	0.407865	0.405461	0.402635
0.432101	0.431235	0.430757	0.430131	0.429251	0.428357	0.427629	0.427524	0.427638	0.427988	0.428781	0.429303	0.430312	0.43162	0.432889	0.434369	0.435818	0.437312	0.43886	0.440254	0.441743	0.44319	0.444493	0.445603	0.446632	0.44756	0.448494	0.450378	0.452159	0.453039	0.453654	0.454487	0.45549	0.456518	0.456332	0.456186	0.456827	0.457583	0.457994	0.458284	0.458458	0.458506	0.458336	0.457962	0.457345	0.456285	0.454734	0.452601	0.449935	0.446601
0.450838	0.450312	0.449721	0.449283	0.448594	0.44784	0.447541	0.447814	0.448132	0.449079	0.450076	0.451171	0.452629	0.454139	0.455788	0.457404	0.458923	0.46066	0.462529	0.464334	0.465983	0.467597	0.469175	0.470912	0.472612	0.473974	0.475297	0.476611	0.477725	0.479046	0.480073	0.481015	0.481875	0.482703	0.483534	0.484399	0.485115	0.485594	0.48602	0.486519	0.486777	0.486872	0.486703	0.48618	0.485429	0.484189	0.482415	0.480159	0.477188	0.473633
0.337776	0.336858	0.336181	0.336101	0.334907	0.333985	0.333663	0.333362	0.333513	0.334013	0.33426	0.335091	0.336115	0.337094	0.338455	0.339799	0.341132	0.342452	0.343887	0.345307	0.346631	0.347992	0.349215	0.350338	0.35146	0.35251	0.353353	0.354321	0.355157	0.35595	0.356703	0.357556	0.358163	0.358929	0.359453	0.359974	0.360514	0.360991	0.36124	0.361523	0.361711	0.361801	0.361827	0.361608	0.361052	0.360122	0.35881	0.357075	0.354851	0.351965
0.41294	0.412383	0.412103	0.411581	0.410916	0.410216	0.410071	0.410123	0.410396	0.41078	0.411646	0.412349	0.413367	0.414593	0.415701	0.416991	0.418447	0.41983	0.421333	0.422607	0.423916	0.425373	0.426702	0.427752	0.428904	0.429975	0.431108	0.432085	0.432987	0.433755	0.434568	0.435352	0.43602	0.436679	0.437203	0.437629	0.438621	0.439164	0.439441	0.439738	0.439939	0.440082	0.440137	0.439521	0.438987	0.438137	0.436947	0.435255	0.433099	0.430361
0.422994	0.422226	0.421613	0.422068	0.42131	0.420537	0.420035	0.420122	0.420687	0.421399	0.421468	0.422694	0.424086	0.425343	0.426679	0.427895	0.429431	0.430736	0.432107	0.433753	0.435097	0.436335	0.437646	0.43872	0.439991	0.441115	0.441968	0.443057	0.444037	0.444793	0.445687	0.446459	0.447012	0.447845	0.448347	0.448829	0.449594	0.450111	0.450472	0.450925	0.451124	0.451272	0.451344	0.451116	0.450532	0.449706	0.4484	0.446666	0.44456	0.441799
0.431517	0.430844	0.430482	0.430265	0.429471	0.428975	0.428927	0.428994	0.429275	0.429851	0.431097	0.432065	0.433602	0.434596	0.435662	0.437474	0.439553	0.440625	0.442164	0.443328	0.444848	0.44651	0.447926	0.448949	0.450199	0.451639	0.452979	0.454238	0.455579	0.456468	0.457315	0.458289	0.459194	0.460053	0.460793	0.461279	0.461646	0.462302	0.46328	0.463454	0.463513	0.463514	0.463409	0.463258	0.462474	0.460737	0.459218	0.457136	0.45464	0.45146
0.423959	0.42346	0.423246	0.422866	0.42229	0.422028	0.422123	0.422435	0.422894	0.423411	0.424403	0.424935	0.425899	0.426859	0.428054	0.429241	0.430675	0.432064	0.433594	0.434956	0.436491	0.437899	0.439274	0.440335	0.441328	0.442301	0.443179	0.444831	0.446313	0.447041	0.447821	0.448619	0.449385	0.450373	0.450211	0.450258	0.451016	0.451589	0.452067	0.452541	0.452728	0.452908	0.452955	0.452724	0.452284	0.451458	0.450253	0.448629	0.446615	0.443989
0.469551	0.468779	0.468121	0.467755	0.466626	0.466112	0.465787	0.465753	0.465864	0.4666	0.46792	0.46887	0.470457	0.471666	0.472827	0.474893	0.477185	0.478275	0.479996	0.481291	0.483137	0.485057	0.486622	0.48766	0.489194	0.490579	0.491956	0.493256	0.494483	0.495416	0.496363	0.497346	0.498424	0.499337	0.500055	0.500725	0.501183	0.501816	0.502845	0.50314	0.503371	0.503529	0.50345	0.503391	0.502754	0.501248	0.499858	0.497842	0.495307	0.492252
0.369229	0.368535	0.367959	0.367345	0.36625	0.365294	0.364747	0.364684	0.364695	0.365076	0.365884	0.366671	0.36792	0.369198	0.370708	0.372303	0.373995	0.375693	0.377449	0.379142	0.380862	0.382483	0.38408	0.385353	0.386548	0.387604	0.388507	0.390036	0.39168	0.392622	0.393426	0.394329	0.395392	0.396358	0.396713	0.396785	0.397481	0.39832	0.398819	0.399216	0.399963	0.400007	0.399911	0.399626	0.39902	0.39811	0.39663	0.39428	0.391831	0.388708
0.368644	0.36767	0.366753	0.365878	0.364098	0.362505	0.361888	0.36149	0.361441	0.361696	0.362324	0.363182	0.364228	0.365459	0.367385	0.368825	0.370396	0.372098	0.373827	0.375598	0.377153	0.37824	0.379689	0.381127	0.382432	0.383741	0.384984	0.386115	0.38711	0.388049	0.389026	0.390192	0.390942	0.39158	0.392213	0.392758	0.393231	0.393751	0.394461	0.394706	0.394589	0.395217	0.395573	0.395209	0.394344	0.3926	0.391032	0.389188	0.385785	0.381848
0.407445	0.406641	0.405811	0.405326	0.404172	0.403259	0.402942	0.402796	0.402996	0.40381	0.404595	0.405419	0.406621	0.407784	0.409434	0.410932	0.41236	0.413913	0.415757	0.417412	0.419042	0.42042	0.421838	0.423283	0.424815	0.425885	0.427131	0.428254	0.429293	0.430381	0.431306	0.432057	0.432934	0.433561	0.434379	0.435014	0.435591	0.436059	0.436437	0.436742	0.436951	0.43689	0.436648	0.436232	0.435543	0.434416	0.432762	0.430653	0.428039	0.424738
0.364129	0.363093	0.36236	0.361566	0.359946	0.358509	0.357494	0.357156	0.357148	0.357297	0.357867	0.358559	0.359822	0.361041	0.362609	0.36409	0.365745	0.367614	0.369416	0.371081	0.372929	0.37443	0.37589	0.377203	0.378279	0.379325	0.380357	0.381802	0.383684	0.384771	0.385491	0.386373	0.387368	0.388358	0.388629	0.388488	0.389085	0.389866	0.390276	0.390564	0.391103	0.39118	0.391067	0.390617	0.389943	0.388955	0.387315	0.384751	0.381963	0.378426
0.438209	0.437272	0.436518	0.435749	0.434245	0.433129	0.432632	0.432223	0.432322	0.432818	0.433615	0.434603	0.435899	0.437278	0.438972	0.440721	0.442456	0.444417	0.446354	0.448341	0.45024	0.45194	0.453535	0.455314	0.457077	0.45845	0.459736	0.460998	0.462324	0.463611	0.464636	0.465442	0.46646	0.467409	0.468232	0.468965	0.469677	0.470175	0.470729	0.471204	0.471423	0.471512	0.471288	0.470693	0.469986	0.468627	0.466564	0.464009	0.460657	0.456613
0.431397	0.430593	0.430215	0.429624	0.428166	0.427528	0.426626	0.426175	0.426481	0.426525	0.427462	0.429026	0.429983	0.431639	0.433621	0.435381	0.437634	0.439174	0.440617	0.442563	0.444532	0.446106	0.447399	0.448432	0.450866	0.45262	0.453786	0.45484	0.456039	0.457307	0.458686	0.458865	0.459355	0.460502	0.461489	0.462339	0.463085	0.463588	0.464074	0.464534	0.464802	0.464863	0.46474	0.464303	0.463562	0.462325	0.460605	0.458201	0.45546	0.451848
0.47037	0.469806	0.469236	0.468757	0.467917	0.467349	0.467302	0.467347	0.467401	0.468136	0.469473	0.470298	0.471862	0.472755	0.473709	0.47546	0.477435	0.478437	0.479885	0.481021	0.482746	0.484405	0.486047	0.487152	0.488443	0.489686	0.490978	0.492149	0.493386	0.494177	0.494926	0.495941	0.49696	0.497685	0.498388	0.498996	0.49928	0.499828	0.500789	0.500998	0.50112	0.501078	0.500968	0.500804	0.500046	0.498435	0.49698	0.494952	0.492348	0.489167
0.365827	0.364929	0.364103	0.364056	0.362963	0.361935	0.36119	0.36101	0.361125	0.36175	0.362126	0.362967	0.364331	0.365712	0.366928	0.368335	0.369793	0.371162	0.372758	0.374167	0.375609	0.377139	0.378487	0.379612	0.380853	0.381761	0.382696	0.384014	0.384832	0.385608	0.386432	0.387042	0.387769	0.388516	0.388606	0.388997	0.390419	0.391244	0.391442	0.391687	0.391822	0.392051	0.39216	0.391096	0.390186	0.389422	0.388031	0.386074	0.383542	0.380386
0.45559	0.455036	0.45443	0.45426	0.453324	0.452734	0.452443	0.452438	0.452677	0.45324	0.454031	0.45518	0.456765	0.458301	0.460309	0.462166	0.464444	0.466286	0.468327	0.470132	0.471994	0.47359	0.47532	0.476658	0.478288	0.479672	0.481046	0.482436	0.483738	0.485009	0.48627	0.487185	0.488079	0.488822	0.489355	0.490942	0.492542	0.493057	0.493496	0.493972	0.494477	0.494887	0.493919	0.492553	0.4917	0.490319	0.488957	0.487059	0.483961	0.480292
0.427697	0.427161	0.426554	0.42604	0.424672	0.423765	0.423386	0.423388	0.423284	0.423616	0.424538	0.425516	0.426882	0.428077	0.429238	0.430993	0.433154	0.434534	0.436092	0.437454	0.439113	0.440769	0.44198	0.442642	0.444414	0.445923	0.446952	0.447967	0.449032	0.450101	0.451267	0.451668	0.452238	0.453175	0.453888	0.45453	0.455023	0.455525	0.456166	0.45656	0.456801	0.456813	0.456664	0.456359	0.45571	0.454432	0.452887	0.450691	0.448161	0.44496
0.426429	0.425287	0.42448	0.423746	0.422272	0.421265	0.420613	0.420515	0.420804	0.421362	0.422335	0.423555	0.424729	0.426087	0.427672	0.429355	0.431106	0.432891	0.434589	0.436661	0.438462	0.440089	0.441677	0.443157	0.444611	0.445987	0.447148	0.448411	0.449568	0.450742	0.45184	0.452742	0.45363	0.454385	0.455127	0.455817	0.456446	0.457007	0.45744	0.457792	0.458055	0.458104	0.457956	0.457524	0.456678	0.455529	0.453772	0.451466	0.448524	0.444979
0.332157	0.33152	0.330977	0.330372	0.329356	0.328537	0.328084	0.328127	0.328231	0.328549	0.329375	0.330041	0.331091	0.33235	0.333671	0.335185	0.336813	0.338367	0.34007	0.341685	0.343226	0.344777	0.34608	0.347303	0.348389	0.349351	0.350328	0.351617	0.353031	0.354005	0.354731	0.355572	0.356522	0.357263	0.35759	0.357568	0.358169	0.35883	0.359193	0.359484	0.360002	0.36007	0.360042	0.359609	0.359045	0.358212	0.356658	0.354319	0.351762	0.34863
0.438976	0.4382	0.437468	0.436981	0.435501	0.434496	0.434018	0.433636	0.433548	0.433993	0.435066	0.436206	0.437769	0.439069	0.440668	0.44277	0.445213	0.446512	0.448242	0.449738	0.451838	0.453603	0.454985	0.45578	0.458037	0.459949	0.461201	0.462321	0.463674	0.464914	0.466266	0.466708	0.467376	0.468504	0.469457	0.47016	0.470747	0.471389	0.47211	0.472556	0.472854	0.472894	0.472846	0.472661	0.471882	0.470435	0.468558	0.466014	0.462934	0.459084
0.417208	0.416541	0.416065	0.415722	0.41487	0.414188	0.414015	0.413899	0.414307	0.414766	0.415568	0.416285	0.417423	0.418622	0.420056	0.421232	0.422873	0.424357	0.426129	0.427749	0.429346	0.430892	0.432556	0.433795	0.435005	0.436069	0.436985	0.439002	0.440582	0.441261	0.442088	0.442951	0.443902	0.444928	0.444751	0.444866	0.445778	0.446434	0.446958	0.447371	0.44746	0.447495	0.447378	0.447061	0.446505	0.445423	0.44392	0.44199	0.439434	0.436126
0.39575	0.394843	0.3943	0.393721	0.39234	0.391543	0.391127	0.390799	0.391082	0.391263	0.392386	0.393855	0.395103	0.39652	0.397999	0.399718	0.401944	0.403255	0.404604	0.4062	0.407897	0.409561	0.410783	0.411612	0.41374	0.415268	0.416337	0.417315	0.418401	0.419521	0.420808	0.421019	0.421623	0.422695	0.42352	0.42431	0.425051	0.425615	0.426127	0.426609	0.426821	0.426992	0.42694	0.426622	0.426005	0.42486	0.423402	0.421499	0.419078	0.415918
0.371012	0.370268	0.369715	0.369239	0.367917	0.36704	0.366395	0.366175	0.366341	0.366295	0.367168	0.368685	0.369721	0.371013	0.372512	0.374022	0.376251	0.37751	0.378762	0.380417	0.382245	0.383684	0.384918	0.385848	0.387903	0.389338	0.390353	0.391372	0.392415	0.393596	0.394785	0.395014	0.395558	0.396603	0.397337	0.398129	0.398762	0.39922	0.399642	0.400008	0.400178	0.400269	0.400103	0.399644	0.398916	0.397589	0.396203	0.39419	0.391523	0.388053
0.418299	0.417467	0.416944	0.416427	0.415519	0.414578	0.414258	0.41432	0.414593	0.415014	0.415948	0.41671	0.417986	0.419299	0.420619	0.422253	0.423964	0.42552	0.427289	0.428864	0.430408	0.432018	0.433454	0.434709	0.435709	0.436628	0.437377	0.439626	0.441979	0.442982	0.443764	0.444769	0.445833	0.447061	0.446818	0.446266	0.446969	0.447799	0.448421	0.448872	0.449211	0.449136	0.448973	0.448462	0.447677	0.446496	0.444829	0.442378	0.439608	0.436013
0.368919	0.367843	0.366981	0.366297	0.364849	0.363533	0.363044	0.362997	0.363189	0.363673	0.364388	0.365194	0.366382	0.367697	0.369205	0.370755	0.37252	0.374221	0.376142	0.377723	0.379489	0.381033	0.382668	0.384049	0.385431	0.386609	0.387817	0.388903	0.39004	0.390905	0.391917	0.392903	0.393757	0.394656	0.395242	0.395818	0.396981	0.39767	0.398026	0.398447	0.398695	0.398856	0.398886	0.398067	0.397114	0.395982	0.394197	0.391732	0.388727	0.384908
0.478413	0.477948	0.477714	0.477453	0.476961	0.476786	0.476794	0.477075	0.477545	0.47818	0.479137	0.480357	0.481639	0.482875	0.48426	0.485837	0.487351	0.488804	0.490141	0.491727	0.493395	0.494873	0.496283	0.497684	0.499046	0.500337	0.501533	0.502498	0.503583	0.504591	0.505598	0.506571	0.507436	0.508127	0.508842	0.509543	0.510112	0.51059	0.510937	0.51115	0.511367	0.511403	0.511073	0.510619	0.509826	0.508735	0.507237	0.505207	0.502689	0.499677
0.474651	0.473766	0.473191	0.47383	0.473117	0.472392	0.472085	0.472349	0.472895	0.473603	0.473544	0.474689	0.476125	0.477405	0.478714	0.480257	0.481932	0.48344	0.485069	0.486761	0.488365	0.48997	0.491471	0.492866	0.494335	0.495544	0.496674	0.498169	0.499333	0.500345	0.501473	0.502513	0.503391	0.504373	0.504672	0.505189	0.506734	0.507542	0.50786	0.508307	0.508506	0.508795	0.508986	0.5079	0.50686	0.505847	0.504198	0.50204	0.499332	0.495795
0.440677	0.439776	0.438991	0.438351	0.437121	0.436241	0.435634	0.435435	0.435651	0.436147	0.436903	0.437823	0.439056	0.440505	0.442101	0.443759	0.445608	0.447387	0.449096	0.450917	0.452563	0.454247	0.455717	0.457493	0.459478	0.460998	0.462344	0.463755	0.465051	0.466477	0.467445	0.468179	0.469242	0.470191	0.471035	0.471782	0.472446	0.472947	0.473467	0.473899	0.47417	0.474258	0.473989	0.473316	0.472606	0.471246	0.468973	0.4662	0.462675	0.458628
0.354537	0.35388	0.353456	0.352883	0.351676	0.350882	0.350518	0.350463	0.350583	0.350743	0.351318	0.351976	0.35288	0.35393	0.355157	0.35646	0.358024	0.35959	0.361015	0.362514	0.364012	0.365316	0.366557	0.367573	0.368522	0.369412	0.370145	0.371542	0.373218	0.37404	0.374594	0.37535	0.376266	0.377234	0.377368	0.377179	0.377719	0.3784	0.378647	0.378896	0.379348	0.379286	0.379162	0.378826	0.378224	0.377484	0.376094	0.37392	0.371657	0.368716
0.391661	0.391222	0.390844	0.390363	0.389609	0.389091	0.388707	0.388521	0.38858	0.388947	0.389674	0.390342	0.391429	0.392421	0.393786	0.395276	0.396705	0.398286	0.399789	0.401161	0.402708	0.404137	0.405376	0.406483	0.40745	0.408506	0.409443	0.410228	0.411523	0.412465	0.413193	0.413961	0.414689	0.415385	0.416126	0.4162	0.416602	0.417136	0.417313	0.41759	0.418289	0.418324	0.418225	0.417863	0.41754	0.417117	0.41594	0.413832	0.411847	0.40945
0.409876	0.409042	0.408338	0.407913	0.407051	0.406245	0.405993	0.40602	0.406386	0.407041	0.40789	0.408968	0.410075	0.410979	0.412335	0.413662	0.415201	0.416578	0.417866	0.419472	0.421165	0.422596	0.424102	0.425417	0.426676	0.427845	0.42895	0.429915	0.430777	0.431562	0.432408	0.433251	0.433947	0.434548	0.435291	0.435923	0.436505	0.436865	0.437122	0.437361	0.437562	0.437486	0.43728	0.436806	0.43607	0.434967	0.433386	0.431254	0.428655	0.425556
0.394761	0.393779	0.393423	0.392981	0.391677	0.390614	0.390246	0.390325	0.390677	0.390971	0.391592	0.392752	0.393901	0.39521	0.396513	0.397997	0.399639	0.401221	0.402765	0.404514	0.406144	0.40768	0.409135	0.410429	0.411867	0.413085	0.414099	0.415509	0.416729	0.417714	0.418695	0.419566	0.420357	0.421222	0.421495	0.42193	0.423614	0.424385	0.424563	0.424987	0.425204	0.425426	0.425574	0.424267	0.423323	0.422442	0.420965	0.418882	0.416161	0.412707
0.381857	0.380487	0.379522	0.37878	0.377088	0.375975	0.375192	0.374864	0.374858	0.375236	0.376404	0.377281	0.378843	0.380246	0.381848	0.383814	0.385931	0.387444	0.389318	0.390956	0.392691	0.394297	0.396416	0.398252	0.39962	0.401006	0.402245	0.403546	0.404923	0.405718	0.406415	0.40746	0.408589	0.409503	0.410399	0.411136	0.411568	0.412238	0.413378	0.413562	0.413745	0.413793	0.413719	0.413519	0.412792	0.411031	0.409428	0.407229	0.404431	0.400914
0.370377	0.369183	0.368274	0.367375	0.365722	0.36426	0.363278	0.362793	0.362808	0.363102	0.363757	0.364389	0.365503	0.366804	0.368192	0.369692	0.371366	0.373154	0.374952	0.376694	0.378428	0.380192	0.381729	0.383064	0.384289	0.385518	0.386576	0.388285	0.389946	0.390951	0.391754	0.392681	0.393591	0.394586	0.394696	0.394762	0.395436	0.396161	0.396557	0.396969	0.397358	0.397421	0.397232	0.39674	0.395929	0.394759	0.392861	0.390105	0.386942	0.383022
0.455241	0.454557	0.454099	0.453823	0.453131	0.452784	0.452674	0.452831	0.453252	0.453947	0.45485	0.455748	0.456895	0.458111	0.459541	0.461206	0.462831	0.464364	0.466019	0.467658	0.469314	0.470836	0.471997	0.473615	0.475443	0.476726	0.478045	0.479341	0.480599	0.48203	0.482928	0.48349	0.484423	0.485207	0.485869	0.486456	0.487058	0.487546	0.488008	0.488324	0.488547	0.488565	0.488316	0.487742	0.487012	0.485747	0.483767	0.481333	0.4783	0.474681
0.404546	0.404199	0.403669	0.403224	0.402421	0.401817	0.401485	0.401594	0.401641	0.40223	0.403068	0.403951	0.404985	0.406203	0.40763	0.409074	0.410517	0.412001	0.413563	0.415151	0.416658	0.418039	0.419518	0.420758	0.421939	0.423189	0.42429	0.425227	0.426275	0.427103	0.427926	0.428658	0.429212	0.429733	0.430132	0.430831	0.431592	0.432069	0.432853	0.432982	0.432958	0.433602	0.433461	0.43261	0.431778	0.430215	0.428876	0.427152	0.424088	0.420571
0.362014	0.36135	0.360535	0.359773	0.358329	0.357109	0.356468	0.356363	0.356359	0.356765	0.357527	0.358685	0.359918	0.361186	0.362739	0.364057	0.36572	0.367329	0.368714	0.37046	0.372009	0.373396	0.374962	0.376308	0.377688	0.378945	0.380019	0.3811	0.381995	0.382896	0.383826	0.384763	0.385541	0.386236	0.386885	0.387543	0.388173	0.388618	0.388871	0.389294	0.389524	0.389559	0.389387	0.389	0.388291	0.387193	0.385496	0.383335	0.380731	0.377486
0.452862	0.452357	0.451997	0.451689	0.450944	0.450489	0.450468	0.45068	0.451158	0.451871	0.452672	0.453662	0.454854	0.456153	0.457527	0.458932	0.460494	0.46221	0.463878	0.465626	0.467192	0.468824	0.470374	0.471675	0.472988	0.474354	0.475551	0.476771	0.477867	0.478972	0.480057	0.481034	0.481776	0.482417	0.482974	0.483896	0.484731	0.485213	0.486025	0.4862	0.486194	0.486737	0.486448	0.485671	0.484877	0.48325	0.481706	0.479659	0.476379	0.472621
0.426455	0.425311	0.424411	0.423696	0.422377	0.421304	0.420787	0.420574	0.420854	0.421467	0.422338	0.423482	0.424798	0.425971	0.427357	0.428826	0.430534	0.432153	0.433502	0.435235	0.436908	0.438465	0.440075	0.441402	0.442697	0.443985	0.445186	0.44623	0.447218	0.448159	0.449084	0.45006	0.450838	0.451479	0.45226	0.452958	0.45347	0.453874	0.454149	0.454518	0.45467	0.454678	0.454414	0.454043	0.453297	0.452128	0.450378	0.448192	0.44546	0.442079
0.442692	0.441393	0.440548	0.439978	0.438852	0.437833	0.437319	0.437147	0.437701	0.438423	0.439272	0.440589	0.44223	0.443542	0.44519	0.446891	0.448744	0.450636	0.452103	0.453933	0.455788	0.45755	0.459236	0.460718	0.462203	0.463678	0.464924	0.466129	0.467105	0.468201	0.469286	0.470298	0.471261	0.472006	0.472933	0.473825	0.474506	0.475115	0.475563	0.475919	0.476276	0.476278	0.476066	0.475646	0.474904	0.473701	0.471978	0.469634	0.466765	0.46316
0.404368	0.403622	0.403082	0.402769	0.401739	0.401117	0.40072	0.400698	0.400869	0.401385	0.401967	0.40284	0.404081	0.405317	0.406757	0.408369	0.409828	0.411448	0.412962	0.414508	0.416009	0.417472	0.418709	0.420274	0.421889	0.423096	0.424227	0.425453	0.426532	0.427789	0.428614	0.429176	0.43015	0.430918	0.431544	0.432126	0.432616	0.433151	0.433636	0.434042	0.434318	0.434532	0.434417	0.434069	0.433598	0.432589	0.430946	0.428935	0.42625	0.423117
0.347402	0.346857	0.346205	0.346348	0.345318	0.344468	0.344013	0.344214	0.344472	0.345008	0.345285	0.346392	0.347708	0.349116	0.350393	0.351859	0.353543	0.355115	0.356653	0.358343	0.360023	0.361519	0.362883	0.364164	0.365468	0.366565	0.367603	0.368833	0.369904	0.370857	0.3718	0.37268	0.373606	0.374363	0.374704	0.375143	0.376581	0.377495	0.377787	0.378105	0.378413	0.378755	0.379014	0.378051	0.377224	0.376469	0.375167	0.373288	0.370757	0.367604
0.367096	0.366136	0.365158	0.364295	0.362723	0.361147	0.360286	0.359926	0.359743	0.359978	0.360572	0.361158	0.362402	0.363655	0.365068	0.366562	0.368293	0.370211	0.372065	0.3738	0.375499	0.377118	0.378669	0.38	0.381047	0.382029	0.382919	0.384674	0.386575	0.387571	0.388199	0.389042	0.390106	0.391096	0.3912	0.391033	0.391641	0.392507	0.39296	0.393269	0.393817	0.393711	0.393378	0.392881	0.392007	0.390757	0.388773	0.38583	0.382664	0.378803
0.41312	0.412206	0.411241	0.410488	0.408942	0.407682	0.407016	0.406682	0.406504	0.406752	0.407243	0.40808	0.409162	0.410295	0.411822	0.413572	0.415457	0.417377	0.4192	0.420966	0.422753	0.424391	0.425833	0.427215	0.428533	0.429676	0.43073	0.431703	0.433195	0.434414	0.435236	0.43613	0.437218	0.438148	0.439067	0.439327	0.439804	0.440532	0.440845	0.441133	0.441955	0.442041	0.441954	0.441603	0.440972	0.440188	0.438546	0.435792	0.433003	0.429518
0.377076	0.376096	0.375428	0.375712	0.374783	0.37372	0.372985	0.372926	0.373347	0.373815	0.373816	0.374668	0.375904	0.377268	0.37861	0.380003	0.38163	0.383126	0.38469	0.386451	0.388051	0.389661	0.39108	0.392473	0.393917	0.39534	0.396434	0.397485	0.398554	0.399591	0.400579	0.401388	0.402124	0.402926	0.403639	0.404165	0.404787	0.405244	0.405704	0.406106	0.406334	0.406519	0.406509	0.406209	0.405528	0.404421	0.402782	0.400707	0.3979	0.394491
0.430262	0.429984	0.429743	0.429576	0.429085	0.42867	0.42889	0.429109	0.429317	0.430089	0.431214	0.432225	0.433704	0.434847	0.435822	0.437664	0.439576	0.440605	0.4419	0.442971	0.444413	0.446026	0.446932	0.447349	0.449426	0.451129	0.45213	0.453139	0.454191	0.455337	0.456539	0.456639	0.457136	0.458131	0.458967	0.459683	0.460343	0.460826	0.461309	0.461705	0.461975	0.46204	0.461927	0.461485	0.460941	0.459938	0.45848	0.456468	0.454017	0.451023
0.434599	0.43392	0.433281	0.432852	0.431852	0.431178	0.430709	0.430548	0.430912	0.431624	0.432396	0.433675	0.434993	0.436322	0.437933	0.439411	0.441002	0.442743	0.444223	0.446003	0.447705	0.449187	0.45057	0.452132	0.453707	0.454967	0.456172	0.457328	0.458539	0.459821	0.460747	0.461538	0.462464	0.463204	0.464042	0.464694	0.465259	0.465681	0.466102	0.466478	0.466754	0.466801	0.466632	0.466265	0.465741	0.464648	0.462987	0.460835	0.458111	0.454769
0.447734	0.447141	0.446675	0.446111	0.445146	0.444366	0.44374	0.443684	0.443767	0.444166	0.444949	0.445639	0.446763	0.448103	0.449486	0.450972	0.452534	0.454248	0.455951	0.457589	0.459387	0.460999	0.4625	0.463736	0.464961	0.466089	0.467029	0.468966	0.471047	0.47211	0.472967	0.473852	0.474981	0.476177	0.476164	0.476063	0.476835	0.47766	0.478095	0.478361	0.478858	0.478778	0.478486	0.477921	0.47706	0.475834	0.473884	0.470967	0.467891	0.463906
0.452942	0.451673	0.450944	0.450172	0.448666	0.44741	0.446822	0.446451	0.446662	0.447064	0.447922	0.448828	0.450055	0.451437	0.453033	0.454571	0.456327	0.457968	0.459728	0.461291	0.462873	0.464373	0.465949	0.467234	0.46861	0.469945	0.47113	0.472388	0.473563	0.474618	0.47561	0.476462	0.477245	0.478166	0.478655	0.47908	0.480297	0.481042	0.481386	0.481816	0.481987	0.482231	0.482335	0.481325	0.480226	0.479123	0.477225	0.474801	0.471593	0.467693
0.408892	0.407985	0.407031	0.406334	0.404674	0.403533	0.403086	0.403024	0.403178	0.403805	0.404656	0.405723	0.40666	0.407934	0.410205	0.411737	0.413278	0.415017	0.41689	0.418863	0.420713	0.421721	0.423497	0.425211	0.426717	0.428317	0.429755	0.430921	0.432015	0.432952	0.434191	0.435617	0.436334	0.437122	0.437958	0.438652	0.439345	0.439881	0.440396	0.440715	0.440743	0.441426	0.441731	0.441204	0.440257	0.438513	0.4368	0.434587	0.43091	0.426776
0.461756	0.460919	0.460321	0.459864	0.458859	0.458061	0.457476	0.457356	0.457452	0.457973	0.458991	0.459832	0.4613	0.462471	0.463471	0.465189	0.467174	0.468282	0.469656	0.470736	0.472358	0.473922	0.475271	0.476106	0.477675	0.479154	0.480204	0.481179	0.48233	0.483183	0.484044	0.484602	0.48537	0.486343	0.487183	0.48785	0.488308	0.488834	0.489656	0.4899	0.49003	0.489974	0.48982	0.489595	0.488941	0.487513	0.486008	0.483911	0.481358	0.478173
0.373755	0.372937	0.372168	0.371488	0.370086	0.369158	0.368798	0.368522	0.36858	0.368762	0.369829	0.371356	0.372374	0.373486	0.375038	0.376887	0.379085	0.38048	0.381835	0.383658	0.385499	0.386963	0.388151	0.389218	0.39128	0.392729	0.393765	0.394812	0.395914	0.397022	0.398165	0.39849	0.399088	0.400156	0.400893	0.401602	0.402308	0.402846	0.403271	0.403786	0.4041	0.40426	0.404249	0.403899	0.403158	0.401895	0.40057	0.39872	0.396206	0.39291
0.441094	0.440414	0.440109	0.440881	0.440474	0.440002	0.440006	0.44023	0.440887	0.441665	0.44155	0.442489	0.44378	0.444926	0.446242	0.447477	0.448752	0.450124	0.451481	0.452954	0.454419	0.455708	0.457091	0.458263	0.459433	0.460512	0.461435	0.46246	0.463406	0.464109	0.464935	0.465766	0.466398	0.467131	0.467377	0.467775	0.468846	0.469523	0.469784	0.470119	0.470272	0.470611	0.470757	0.470093	0.469326	0.468497	0.46723	0.465525	0.46325	0.460465
0.38755	0.38653	0.385819	0.385698	0.384344	0.383001	0.382376	0.382221	0.382425	0.382704	0.382856	0.3838	0.385114	0.386486	0.387777	0.389318	0.391009	0.392601	0.394184	0.395935	0.397436	0.398988	0.400306	0.401542	0.402776	0.403882	0.404711	0.406011	0.406937	0.407824	0.408783	0.409683	0.41044	0.411337	0.411616	0.412135	0.413492	0.414317	0.414584	0.414973	0.415235	0.415508	0.415656	0.414736	0.413845	0.41305	0.411601	0.409617	0.406988	0.403656
0.391384	0.390434	0.389604	0.388947	0.387633	0.386495	0.385823	0.385617	0.385637	0.386106	0.386743	0.3875	0.388641	0.389827	0.391363	0.393008	0.394624	0.396495	0.398235	0.399848	0.401586	0.403045	0.40452	0.405749	0.406763	0.407682	0.408572	0.41034	0.412467	0.413367	0.41411	0.414936	0.416013	0.417117	0.41715	0.41675	0.417439	0.4182	0.41867	0.418955	0.419566	0.419522	0.41936	0.418884	0.418267	0.417269	0.415699	0.413089	0.410358	0.406918
0.47016	0.469293	0.46851	0.467759	0.466559	0.465507	0.464822	0.464505	0.464594	0.464994	0.46578	0.466371	0.467546	0.4689	0.470372	0.47185	0.473546	0.475383	0.477078	0.478718	0.480427	0.482074	0.483654	0.484905	0.486018	0.48722	0.488152	0.490094	0.492088	0.493027	0.493903	0.494883	0.495982	0.497113	0.497081	0.49688	0.49769	0.498528	0.49902	0.499427	0.499848	0.499932	0.499775	0.499327	0.498568	0.497391	0.495614	0.493152	0.490247	0.48665
0.36773	0.367184	0.366844	0.366604	0.366031	0.365706	0.365374	0.365409	0.365683	0.366092	0.366547	0.367252	0.36793	0.368876	0.369958	0.371042	0.372318	0.373502	0.374761	0.376036	0.377271	0.378341	0.379511	0.380488	0.381575	0.382391	0.383219	0.384371	0.385252	0.385835	0.386473	0.387145	0.387713	0.388345	0.388395	0.38855	0.389747	0.39031	0.390317	0.390537	0.390614	0.390668	0.390762	0.389755	0.389012	0.388304	0.387002	0.38515	0.382913	0.380138
0.418005	0.41721	0.416506	0.415766	0.414296	0.413123	0.412351	0.412065	0.411898	0.412132	0.412731	0.413564	0.414748	0.415985	0.417412	0.419016	0.420644	0.422411	0.424044	0.425535	0.42712	0.428559	0.429834	0.430936	0.431948	0.432772	0.433559	0.434987	0.436868	0.4379	0.438547	0.439379	0.440368	0.441339	0.441499	0.441164	0.441711	0.442487	0.442734	0.443078	0.443853	0.443919	0.443711	0.443273	0.442633	0.441678	0.440045	0.437423	0.434828	0.431622
0.451374	0.450754	0.450288	0.449821	0.448664	0.448161	0.44791	0.447816	0.448086	0.448354	0.44966	0.451287	0.452479	0.453818	0.455168	0.456891	0.459222	0.460403	0.461613	0.463139	0.464855	0.466406	0.467583	0.468348	0.470398	0.472029	0.473172	0.474258	0.475456	0.476698	0.477961	0.478206	0.478773	0.47987	0.480666	0.481403	0.482029	0.482522	0.483102	0.483554	0.483802	0.483905	0.483762	0.483457	0.482795	0.481497	0.48017	0.478321	0.475982	0.47296
0.401678	0.400525	0.39964	0.399673	0.398617	0.397444	0.396954	0.396849	0.397395	0.398004	0.398185	0.399212	0.400455	0.401697	0.403109	0.404301	0.405992	0.407563	0.408981	0.410611	0.412165	0.413489	0.414968	0.416126	0.417364	0.418411	0.419436	0.420867	0.42198	0.422783	0.423733	0.424617	0.425524	0.426268	0.426374	0.426721	0.428498	0.42947	0.429692	0.429894	0.430159	0.43048	0.430703	0.429496	0.428428	0.427694	0.426492	0.424541	0.421978	0.41875
0.437067	0.436465	0.435579	0.434908	0.43353	0.432664	0.431905	0.431754	0.431518	0.431943	0.432959	0.433675	0.434941	0.436187	0.437381	0.439197	0.441469	0.442848	0.444648	0.446098	0.447898	0.44963	0.451305	0.452507	0.453898	0.455284	0.456637	0.457857	0.459125	0.459983	0.460769	0.461801	0.462873	0.463826	0.464655	0.465402	0.465897	0.466624	0.467554	0.467834	0.468073	0.468075	0.467965	0.467864	0.467096	0.465535	0.463999	0.461719	0.458937	0.455349
0.423094	0.422213	0.421546	0.421272	0.420013	0.418993	0.418525	0.418306	0.418545	0.418986	0.41943	0.420387	0.421413	0.422768	0.424263	0.425713	0.427401	0.429005	0.430673	0.432304	0.433989	0.43547	0.436908	0.438088	0.439324	0.440396	0.441517	0.442833	0.443837	0.444715	0.445645	0.446579	0.447334	0.4482	0.448286	0.448726	0.450261	0.451157	0.451325	0.451767	0.451888	0.452146	0.452261	0.451075	0.450012	0.449019	0.447379	0.445127	0.442304	0.438692
0.467439	0.466933	0.466723	0.466703	0.466304	0.465976	0.466164	0.466415	0.466984	0.467671	0.468437	0.469376	0.470601	0.471873	0.473306	0.474723	0.476318	0.477704	0.479239	0.480751	0.482019	0.483383	0.484683	0.485719	0.487001	0.488057	0.489208	0.490366	0.491336	0.492416	0.493348	0.494099	0.49471	0.495053	0.495317	0.496424	0.497349	0.497807	0.498565	0.498841	0.499082	0.499367	0.498722	0.497885	0.497312	0.496032	0.494849	0.493363	0.491187	0.488497
0.32672	0.325679	0.325198	0.324856	0.323706	0.32269	0.322186	0.322038	0.322354	0.32265	0.323066	0.32387	0.324907	0.326128	0.327299	0.328566	0.330158	0.33169	0.333281	0.334757	0.336226	0.337765	0.3392	0.340337	0.341537	0.342594	0.343679	0.34489	0.34577	0.346504	0.347284	0.348069	0.348748	0.349465	0.349649	0.350067	0.351402	0.352067	0.352229	0.352465	0.352608	0.352791	0.352863	0.351804	0.350857	0.349893	0.348432	0.346345	0.343723	0.34039
0.427227	0.426629	0.426281	0.42566	0.424518	0.423931	0.423412	0.423682	0.423924	0.42436	0.425264	0.426251	0.427497	0.428803	0.430282	0.431889	0.43353	0.435506	0.437336	0.438993	0.440909	0.442527	0.444047	0.445385	0.44647	0.447573	0.44853	0.450128	0.452302	0.453499	0.454304	0.455172	0.456346	0.457579	0.457764	0.45731	0.457934	0.458733	0.459185	0.4595	0.460303	0.460368	0.460267	0.459855	0.459302	0.458461	0.456933	0.454317	0.451772	0.448592
0.388533	0.387646	0.386839	0.386017	0.384594	0.383415	0.382621	0.382393	0.382357	0.382788	0.383542	0.384564	0.385637	0.386808	0.388189	0.389648	0.391254	0.392858	0.394382	0.396133	0.397779	0.399314	0.400756	0.40201	0.40333	0.404486	0.405579	0.406489	0.407391	0.40839	0.409274	0.410051	0.410844	0.411487	0.412226	0.412922	0.41352	0.413962	0.41442	0.41473	0.414975	0.415048	0.414954	0.41454	0.413884	0.412821	0.411273	0.409365	0.406808	0.403682
0.348343	0.347871	0.347745	0.347368	0.346648	0.346367	0.346222	0.346292	0.346633	0.346634	0.347583	0.348894	0.349747	0.350604	0.351764	0.352999	0.35462	0.355718	0.356559	0.357967	0.359338	0.360582	0.361499	0.36226	0.364122	0.365442	0.366215	0.36709	0.367851	0.368842	0.369954	0.369938	0.370285	0.371229	0.37185	0.372597	0.373108	0.373527	0.373788	0.374097	0.374192	0.374209	0.373981	0.37365	0.372922	0.371902	0.370655	0.368879	0.366806	0.364099
0.494284	0.49355	0.493049	0.493595	0.492888	0.492421	0.49228	0.492598	0.493188	0.49405	0.494168	0.495225	0.496522	0.497688	0.499146	0.500702	0.50207	0.503522	0.505039	0.5067	0.508178	0.509516	0.510771	0.512158	0.513437	0.514506	0.515399	0.516448	0.517319	0.518234	0.519097	0.519949	0.520705	0.521629	0.522347	0.523036	0.523602	0.524082	0.524496	0.524844	0.524926	0.524931	0.524763	0.524465	0.523692	0.522455	0.520892	0.518771	0.516152	0.512916
0.379125	0.378352	0.377837	0.377495	0.376634	0.375788	0.375423	0.375412	0.375658	0.376069	0.376844	0.377896	0.379004	0.380225	0.381818	0.383476	0.385264	0.386676	0.388133	0.389854	0.39143	0.392777	0.39405	0.395219	0.396565	0.397695	0.398771	0.399844	0.400924	0.401846	0.402756	0.403487	0.404127	0.404639	0.404927	0.406061	0.407186	0.407405	0.407624	0.407931	0.408183	0.408466	0.407672	0.406572	0.405893	0.40471	0.403433	0.401654	0.398913	0.395567
0.391046	0.390566	0.390161	0.390405	0.39019	0.389584	0.389448	0.389716	0.39019	0.390869	0.391252	0.392018	0.393324	0.394409	0.395681	0.396792	0.398162	0.399453	0.400892	0.402262	0.403564	0.404843	0.406249	0.407433	0.408613	0.409633	0.410493	0.411809	0.412836	0.41366	0.414506	0.415307	0.415935	0.41682	0.417072	0.417348	0.418665	0.419386	0.419577	0.419894	0.419989	0.420165	0.420324	0.419331	0.418388	0.417549	0.416076	0.414106	0.411449	0.408264
0.466685	0.465791	0.465177	0.465221	0.464434	0.463525	0.463274	0.463317	0.463847	0.464543	0.464935	0.465927	0.467141	0.468379	0.469718	0.471123	0.472645	0.474102	0.475587	0.477243	0.478709	0.4802	0.481569	0.482915	0.484256	0.485369	0.486301	0.487726	0.488779	0.489675	0.490544	0.491375	0.492182	0.493021	0.493301	0.493723	0.495298	0.496099	0.496333	0.496598	0.49686	0.497062	0.497192	0.495987	0.495017	0.494146	0.492739	0.490613	0.48794	0.484614
0.380749	0.379802	0.379098	0.378639	0.377464	0.376397	0.375792	0.375516	0.375661	0.376113	0.376553	0.37741	0.37836	0.379616	0.380927	0.382262	0.383673	0.385195	0.386823	0.388464	0.389956	0.391427	0.392894	0.394221	0.395651	0.396646	0.397656	0.398989	0.400011	0.400899	0.401864	0.402656	0.403451	0.404312	0.404575	0.405054	0.406297	0.406924	0.407018	0.407322	0.40741	0.407603	0.407665	0.406604	0.405636	0.404659	0.403021	0.40077	0.397817	0.394203
0.359433	0.358565	0.357897	0.357204	0.355902	0.354878	0.354333	0.353955	0.353937	0.354234	0.355009	0.355864	0.357126	0.358163	0.359573	0.361068	0.362488	0.363872	0.365187	0.366559	0.367948	0.369227	0.370431	0.371833	0.373215	0.374333	0.375331	0.376321	0.377255	0.378263	0.378946	0.379528	0.380285	0.380987	0.381642	0.382243	0.382676	0.383126	0.383537	0.383894	0.384062	0.38413	0.383931	0.383433	0.382926	0.381874	0.380128	0.378054	0.375376	0.372191
0.404544	0.403904	0.40354	0.404041	0.403413	0.402805	0.402701	0.403012	0.403644	0.40438	0.404464	0.405446	0.406633	0.408013	0.409222	0.410346	0.411604	0.413002	0.414397	0.415849	0.417069	0.418353	0.419697	0.420937	0.422071	0.423137	0.424117	0.425327	0.426407	0.427243	0.428046	0.428875	0.429469	0.430274	0.430601	0.430928	0.432113	0.432837	0.432978	0.433293	0.433391	0.433607	0.433621	0.432679	0.431795	0.430884	0.429419	0.42736	0.424691	0.421493
0.413026	0.412602	0.411961	0.41169	0.410786	0.410077	0.409818	0.409858	0.410043	0.410738	0.411615	0.412625	0.414057	0.41546	0.416951	0.41851	0.420202	0.421736	0.423374	0.425002	0.426536	0.428022	0.429455	0.430643	0.431913	0.433206	0.43434	0.435464	0.436586	0.437626	0.438725	0.439602	0.440265	0.440879	0.441362	0.44246	0.443533	0.44401	0.444713	0.445152	0.445407	0.445688	0.445072	0.444221	0.443617	0.442224	0.4406	0.438464	0.435725	0.432486
0.410471	0.409162	0.408218	0.407326	0.405555	0.40432	0.403545	0.402959	0.40296	0.403389	0.404454	0.405404	0.406799	0.408063	0.409448	0.411379	0.413507	0.415003	0.416853	0.418439	0.420287	0.422184	0.424011	0.42554	0.427047	0.428589	0.42997	0.431368	0.432709	0.433679	0.434572	0.435755	0.436812	0.43782	0.43863	0.439337	0.439858	0.440451	0.441337	0.441673	0.441981	0.442136	0.442111	0.441954	0.441161	0.439578	0.437804	0.435312	0.432182	0.428246
0.466927	0.466564	0.466395	0.466102	0.465989	0.465563	0.465737	0.466113	0.466531	0.46731	0.468296	0.468893	0.47023	0.471261	0.472514	0.474155	0.475554	0.477208	0.478756	0.480276	0.481878	0.483486	0.484768	0.485907	0.486925	0.487937	0.488707	0.49089	0.493094	0.494036	0.494715	0.495664	0.496738	0.497901	0.497548	0.497045	0.497764	0.498664	0.499111	0.499435	0.499555	0.499558	0.499336	0.498934	0.498267	0.497173	0.495607	0.493534	0.491026	0.487817
0.366319	0.365683	0.364981	0.364483	0.363203	0.362129	0.361598	0.361292	0.361212	0.36153	0.362052	0.362803	0.363768	0.364897	0.366149	0.367386	0.368832	0.37015	0.371657	0.373008	0.374297	0.375536	0.37671	0.377733	0.378808	0.379831	0.380808	0.381658	0.382545	0.383384	0.384086	0.384692	0.385145	0.385534	0.385808	0.386707	0.387644	0.387896	0.388364	0.388523	0.388559	0.38873	0.38806	0.387054	0.386398	0.385096	0.383762	0.382122	0.379574	0.376426
0.361219	0.360586	0.360169	0.359647	0.358348	0.357722	0.357562	0.357417	0.357703	0.357702	0.358624	0.360285	0.361269	0.362266	0.363671	0.365115	0.367106	0.368517	0.3697	0.371439	0.372987	0.374481	0.375698	0.376794	0.37869	0.380078	0.381046	0.382041	0.382996	0.384033	0.385197	0.385412	0.385962	0.386906	0.387625	0.388289	0.388845	0.389211	0.389734	0.390141	0.390496	0.390669	0.390647	0.390408	0.389718	0.38841	0.387325	0.385649	0.383376	0.380315
0.417471	0.416544	0.416025	0.415376	0.414089	0.413233	0.412553	0.41245	0.412679	0.412884	0.413641	0.414388	0.415359	0.416623	0.417967	0.419348	0.42105	0.42269	0.424541	0.426324	0.427969	0.429601	0.43106	0.432427	0.43366	0.434799	0.435874	0.437136	0.438807	0.440092	0.440852	0.441742	0.442604	0.4435	0.444068	0.44414	0.444551	0.445244	0.445543	0.445798	0.446418	0.446274	0.445875	0.445344	0.444476	0.443341	0.441456	0.438495	0.43547	0.431823
0.503093	0.502494	0.502297	0.503014	0.502961	0.502544	0.502555	0.50313	0.504044	0.505028	0.505089	0.506019	0.507336	0.508809	0.510102	0.511272	0.512548	0.513979	0.515382	0.51692	0.518249	0.519541	0.520964	0.522164	0.523508	0.524696	0.525707	0.527166	0.528274	0.529303	0.530367	0.531342	0.532091	0.532985	0.533218	0.533691	0.535258	0.536116	0.536219	0.536538	0.536708	0.537031	0.537207	0.535972	0.534979	0.534251	0.532928	0.530967	0.528304	0.525046
0.479099	0.478679	0.478506	0.479128	0.479063	0.478791	0.478792	0.47932	0.479978	0.480822	0.480947	0.481821	0.482938	0.484068	0.485002	0.486098	0.487061	0.488121	0.489353	0.490609	0.491828	0.493085	0.494295	0.495459	0.49676	0.497813	0.498666	0.499949	0.501026	0.501834	0.502645	0.503357	0.504065	0.504949	0.505113	0.505444	0.506736	0.50753	0.507766	0.507918	0.507909	0.507943	0.50773	0.506521	0.505475	0.504289	0.502691	0.500482	0.497859	0.494535
0.44456	0.443995	0.443538	0.443112	0.442053	0.44142	0.441217	0.441029	0.440956	0.441368	0.442427	0.443234	0.444813	0.445798	0.446826	0.448766	0.450974	0.452056	0.453526	0.454622	0.456431	0.458213	0.459238	0.459774	0.461799	0.463453	0.46451	0.465555	0.466721	0.467967	0.469102	0.469345	0.47002	0.47107	0.471869	0.472528	0.47301	0.473546	0.474353	0.474625	0.47472	0.47463	0.474438	0.474143	0.473444	0.471998	0.470438	0.468264	0.465634	0.462427
0.455915	0.455413	0.455189	0.455963	0.455811	0.455323	0.455564	0.456041	0.456678	0.45734	0.45728	0.458315	0.459633	0.460517	0.461588	0.462815	0.464168	0.465409	0.466535	0.467878	0.46907	0.470229	0.471461	0.472537	0.473726	0.474855	0.475732	0.476903	0.477975	0.478723	0.479573	0.480345	0.481021	0.481792	0.482204	0.482488	0.483223	0.483691	0.484013	0.484215	0.484269	0.484285	0.484287	0.483717	0.482848	0.481618	0.480059	0.478073	0.475536	0.472483
0.368956	0.368268	0.367492	0.366817	0.36532	0.364311	0.363133	0.362902	0.362838	0.362956	0.363885	0.365253	0.366354	0.368157	0.369766	0.371524	0.373929	0.375509	0.376923	0.378765	0.380576	0.382223	0.383555	0.384387	0.386629	0.388318	0.38937	0.390473	0.391678	0.392836	0.394252	0.39439	0.394912	0.396036	0.396926	0.397747	0.398509	0.398957	0.399481	0.399959	0.400215	0.400275	0.400172	0.399806	0.399136	0.397966	0.396245	0.393828	0.391187	0.387664
0.336559	0.336224	0.335926	0.335485	0.334326	0.333809	0.333547	0.333451	0.33353	0.333606	0.334402	0.335844	0.336742	0.338053	0.339366	0.340854	0.342704	0.344087	0.345144	0.346643	0.348275	0.349821	0.350912	0.351835	0.353691	0.355129	0.35598	0.35686	0.357716	0.358713	0.359792	0.359978	0.360361	0.36136	0.362006	0.362598	0.363174	0.363544	0.363836	0.364347	0.364586	0.364622	0.364527	0.364236	0.363727	0.362787	0.361327	0.359278	0.357084	0.354335
0.421203	0.420543	0.420061	0.419679	0.418712	0.418125	0.41791	0.417871	0.418153	0.418661	0.419341	0.420103	0.421326	0.42255	0.42391	0.425585	0.427233	0.428907	0.430555	0.432223	0.433941	0.435497	0.43667	0.43824	0.439955	0.441339	0.442604	0.443848	0.445123	0.446514	0.447474	0.448203	0.449133	0.450067	0.45088	0.451581	0.452253	0.452796	0.453346	0.453817	0.45401	0.454056	0.453796	0.453099	0.452374	0.451028	0.448964	0.446387	0.443083	0.439206
0.316886	0.316587	0.316331	0.316366	0.315871	0.315199	0.315005	0.315397	0.315588	0.315983	0.316364	0.317216	0.318291	0.319372	0.320402	0.321464	0.322727	0.323869	0.325044	0.326348	0.327487	0.328723	0.32996	0.331	0.332126	0.332902	0.333709	0.334755	0.335464	0.336011	0.33661	0.337113	0.337775	0.338364	0.338525	0.338713	0.339955	0.340568	0.340685	0.340879	0.340964	0.341061	0.341161	0.340146	0.339382	0.338716	0.337535	0.336012	0.333933	0.331424
0.348197	0.347411	0.346881	0.346258	0.344872	0.343911	0.343594	0.343387	0.343412	0.343618	0.344273	0.345055	0.345987	0.34708	0.348408	0.349885	0.351451	0.352794	0.354426	0.355924	0.357342	0.35873	0.360021	0.361196	0.362563	0.363673	0.364768	0.366022	0.366938	0.367698	0.368537	0.3693	0.369959	0.37065	0.370891	0.371364	0.372655	0.373237	0.373451	0.373768	0.373977	0.374176	0.37429	0.373317	0.372614	0.371695	0.370179	0.368155	0.365563	0.362251
0.360704	0.359751	0.358984	0.358252	0.356563	0.355307	0.354827	0.354523	0.354536	0.354756	0.355603	0.356661	0.358042	0.359136	0.360668	0.36245	0.364636	0.366134	0.367711	0.369083	0.370839	0.372411	0.373485	0.374288	0.376366	0.37786	0.378896	0.379887	0.380944	0.382157	0.383339	0.383572	0.384206	0.38532	0.386217	0.386984	0.387642	0.388263	0.38873	0.389174	0.389449	0.38952	0.389477	0.389234	0.388488	0.387526	0.386013	0.383832	0.381092	0.37765
0.411877	0.411332	0.410799	0.41031	0.409375	0.408578	0.40827	0.408224	0.40837	0.408909	0.409687	0.410635	0.41191	0.4134	0.415019	0.416815	0.418534	0.420306	0.422101	0.423719	0.425306	0.426784	0.427896	0.429406	0.431176	0.432254	0.433537	0.434686	0.435815	0.437167	0.437991	0.438559	0.439578	0.440392	0.441134	0.441813	0.442413	0.442957	0.443453	0.443856	0.444134	0.444315	0.444106	0.443723	0.443185	0.442043	0.440477	0.438528	0.435979	0.432935
0.423102	0.422475	0.421787	0.421096	0.420099	0.419163	0.418576	0.418412	0.418482	0.418997	0.419759	0.420484	0.421745	0.42288	0.424312	0.425729	0.427232	0.428957	0.43048	0.431881	0.433513	0.434978	0.436293	0.437498	0.438502	0.439546	0.440424	0.442118	0.444089	0.445058	0.445662	0.446516	0.447417	0.44841	0.44846	0.448152	0.44876	0.449624	0.450007	0.450375	0.450977	0.450936	0.450725	0.45037	0.449726	0.448742	0.447128	0.444649	0.442126	0.438946
0.414284	0.413584	0.41317	0.412557	0.411626	0.41062	0.410145	0.410115	0.410211	0.410463	0.411228	0.411718	0.412867	0.413905	0.415015	0.416305	0.417788	0.419169	0.420731	0.422096	0.423611	0.424982	0.426287	0.427245	0.428255	0.429058	0.429865	0.431396	0.433161	0.433931	0.434548	0.435218	0.436078	0.436972	0.436978	0.436645	0.437275	0.437923	0.43827	0.43855	0.438952	0.438887	0.438729	0.438296	0.437687	0.436809	0.435331	0.433093	0.430629	0.427576
0.416821	0.416223	0.415665	0.415058	0.414011	0.41302	0.412582	0.412555	0.412674	0.413188	0.413993	0.415222	0.416605	0.417738	0.419241	0.420783	0.422384	0.424039	0.425341	0.427014	0.428747	0.430254	0.431729	0.432961	0.434266	0.435587	0.436729	0.437735	0.438717	0.439659	0.440626	0.441516	0.442301	0.442899	0.443609	0.44425	0.444805	0.445307	0.445634	0.445916	0.446289	0.446302	0.44618	0.44581	0.445083	0.444122	0.442593	0.440584	0.438195	0.435108
0.442459	0.441524	0.440745	0.440209	0.438671	0.437875	0.43749	0.437363	0.437275	0.437969	0.439163	0.440323	0.441849	0.442949	0.44416	0.446329	0.448701	0.450021	0.451552	0.452912	0.454921	0.456806	0.458181	0.458875	0.460962	0.46289	0.464182	0.465361	0.466716	0.467957	0.469202	0.469706	0.470452	0.471546	0.47248	0.473208	0.473796	0.474427	0.475219	0.475643	0.475807	0.475824	0.475708	0.475318	0.474479	0.472916	0.471094	0.46867	0.465662	0.461906
0.380156	0.379404	0.378968	0.378471	0.377425	0.3767	0.376346	0.376332	0.376743	0.377238	0.37806	0.37928	0.380629	0.381763	0.383267	0.38466	0.386248	0.387859	0.389283	0.390908	0.39253	0.394131	0.395741	0.39717	0.398602	0.399882	0.401152	0.402377	0.403295	0.404174	0.405123	0.405993	0.406845	0.407505	0.408318	0.409168	0.409823	0.410266	0.410702	0.411023	0.411297	0.411216	0.411014	0.41064	0.409951	0.408775	0.407219	0.405081	0.402411	0.399111
0.382539	0.381859	0.381412	0.380999	0.38002	0.379085	0.378632	0.378885	0.378993	0.37957	0.380353	0.381201	0.382615	0.384036	0.385542	0.387254	0.388744	0.390363	0.39212	0.393828	0.395285	0.396742	0.398145	0.399443	0.400686	0.401908	0.403029	0.404249	0.405309	0.406295	0.407261	0.408212	0.408866	0.409502	0.410149	0.410714	0.411405	0.411919	0.41227	0.412679	0.412984	0.413117	0.413064	0.412707	0.412129	0.411173	0.409768	0.407938	0.405454	0.402483
0.332861	0.332203	0.331744	0.331354	0.330468	0.329812	0.329925	0.329944	0.330356	0.3309	0.33161	0.332267	0.333064	0.334055	0.336099	0.337407	0.33857	0.339869	0.341423	0.343037	0.344342	0.344934	0.346108	0.347498	0.348897	0.35	0.351062	0.351996	0.352777	0.353435	0.354379	0.355386	0.355967	0.356561	0.35715	0.357577	0.358127	0.358344	0.358697	0.358917	0.35878	0.359594	0.360167	0.359779	0.359196	0.357839	0.356662	0.355174	0.352161	0.348909
0.391572	0.390512	0.389787	0.390074	0.389027	0.387927	0.38731	0.387046	0.387284	0.387924	0.387874	0.388815	0.390108	0.391574	0.392978	0.394531	0.396022	0.397611	0.399233	0.401147	0.40265	0.404335	0.405811	0.407182	0.408498	0.409547	0.410329	0.411692	0.412583	0.413472	0.414366	0.415207	0.416027	0.417022	0.417307	0.417845	0.419049	0.419791	0.420114	0.420482	0.420616	0.420927	0.421028	0.420317	0.419404	0.418525	0.417038	0.415038	0.412379	0.409022
0.438206	0.437278	0.436499	0.436457	0.435234	0.434169	0.433544	0.433508	0.433672	0.434209	0.434425	0.435358	0.436549	0.437839	0.439355	0.440887	0.442506	0.444085	0.445886	0.447601	0.449215	0.450612	0.452081	0.453381	0.454709	0.455715	0.456686	0.45804	0.459123	0.459924	0.460848	0.461699	0.462469	0.463321	0.463483	0.463804	0.465401	0.466288	0.466484	0.466857	0.467102	0.467431	0.467604	0.466444	0.465376	0.464491	0.462876	0.460677	0.45785	0.45437
0.379446	0.378748	0.378174	0.377588	0.376727	0.375932	0.375491	0.375753	0.376098	0.376799	0.377708	0.3788	0.380075	0.381373	0.382851	0.384418	0.386068	0.387748	0.389252	0.391138	0.392977	0.394593	0.396201	0.397678	0.399319	0.400708	0.402102	0.40342	0.404642	0.405859	0.407094	0.408176	0.409172	0.409986	0.410832	0.411724	0.412466	0.413014	0.413532	0.413965	0.414324	0.414387	0.414191	0.413778	0.412853	0.411437	0.409561	0.40708	0.404026	0.400257
0.413023	0.412213	0.411365	0.410809	0.409193	0.407996	0.40683	0.406482	0.406528	0.406893	0.407723	0.409159	0.410452	0.41235	0.41433	0.416043	0.418036	0.419762	0.421338	0.423208	0.425056	0.42666	0.428308	0.429732	0.431153	0.432524	0.433838	0.434962	0.436105	0.437204	0.43819	0.439026	0.439819	0.440503	0.441056	0.442356	0.443467	0.444022	0.444678	0.445116	0.445564	0.445983	0.445339	0.444399	0.443692	0.442234	0.441025	0.439208	0.436358	0.43287
0.424729	0.423911	0.423291	0.422797	0.421727	0.420908	0.420799	0.421032	0.421437	0.422103	0.422983	0.423847	0.424862	0.425964	0.42787	0.429222	0.430531	0.431988	0.433613	0.435246	0.436639	0.437493	0.43896	0.440391	0.441744	0.443154	0.44438	0.445546	0.446595	0.447488	0.448608	0.449781	0.450441	0.451095	0.451662	0.452347	0.453164	0.453502	0.45393	0.454107	0.454115	0.454764	0.454875	0.454114	0.453293	0.451846	0.450358	0.44843	0.445202	0.441456
0.431863	0.4309	0.430169	0.429596	0.428425	0.427569	0.427061	0.427001	0.427418	0.428147	0.429067	0.42991	0.431356	0.43266	0.434243	0.435852	0.437299	0.438928	0.440631	0.442246	0.443929	0.445442	0.446698	0.448418	0.45018	0.451557	0.452856	0.454089	0.455269	0.456664	0.457618	0.458309	0.459236	0.460012	0.460816	0.461565	0.462225	0.462718	0.463211	0.463562	0.463847	0.463912	0.463684	0.463045	0.46231	0.461004	0.459013	0.456483	0.453228	0.449293
0.357972	0.35721	0.356611	0.356038	0.354624	0.353757	0.353294	0.352918	0.353015	0.352965	0.353741	0.355093	0.356033	0.357092	0.358607	0.360076	0.362192	0.363542	0.364758	0.366337	0.368026	0.369364	0.370512	0.371362	0.373298	0.374719	0.375727	0.376591	0.377703	0.378732	0.379934	0.380166	0.380646	0.381608	0.382404	0.383083	0.383762	0.384189	0.384614	0.385054	0.385238	0.385336	0.385177	0.384754	0.383971	0.382674	0.381271	0.379374	0.376796	0.373592
0.418527	0.417755	0.416785	0.416007	0.414769	0.413589	0.413154	0.412978	0.413073	0.413701	0.414758	0.41617	0.4176	0.418835	0.420315	0.422039	0.423901	0.425564	0.426943	0.428722	0.430472	0.432229	0.433781	0.435265	0.436744	0.438184	0.439376	0.440564	0.441615	0.442595	0.443598	0.444559	0.445496	0.446311	0.44715	0.44787	0.448551	0.449045	0.449466	0.449703	0.449922	0.449945	0.44987	0.449523	0.448807	0.44764	0.446001	0.443733	0.440984	0.43755
0.404492	0.403463	0.402871	0.40273	0.401614	0.400569	0.40003	0.399706	0.400008	0.400336	0.400486	0.401266	0.402408	0.403467	0.404761	0.406028	0.407513	0.409027	0.410562	0.412128	0.413571	0.414882	0.416238	0.417412	0.418564	0.419504	0.420416	0.421713	0.422677	0.423406	0.424169	0.424994	0.425742	0.426525	0.426753	0.427146	0.428459	0.429207	0.429441	0.429718	0.429843	0.430106	0.430188	0.42923	0.428353	0.427487	0.426026	0.424045	0.421421	0.418185
0.411235	0.410653	0.410255	0.410562	0.409865	0.40919	0.409426	0.40944	0.409944	0.410475	0.410761	0.411702	0.412865	0.413869	0.41534	0.41672	0.418144	0.419538	0.421113	0.422795	0.42421	0.42559	0.426921	0.428298	0.429541	0.43065	0.431499	0.432486	0.433531	0.434358	0.435218	0.436073	0.436904	0.437921	0.438576	0.4391	0.43981	0.440352	0.440672	0.44092	0.441042	0.441175	0.441136	0.440659	0.439931	0.43879	0.437209	0.43513	0.43247	0.429257
0.417006	0.416298	0.415512	0.415014	0.413709	0.412918	0.412693	0.412951	0.413415	0.414231	0.415063	0.41609	0.417207	0.418612	0.421086	0.422607	0.424122	0.425854	0.42763	0.429523	0.431102	0.431945	0.433475	0.435146	0.43674	0.43826	0.439603	0.44083	0.441801	0.442764	0.444001	0.445421	0.446205	0.447035	0.447826	0.448446	0.449048	0.449414	0.449996	0.450175	0.4499	0.450912	0.451584	0.451097	0.450294	0.448511	0.44713	0.445368	0.441727	0.437735
0.385139	0.384268	0.383449	0.382827	0.381184	0.38007	0.379565	0.379047	0.37883	0.379161	0.380053	0.380815	0.382168	0.383162	0.384333	0.385949	0.387802	0.388943	0.390433	0.391636	0.393194	0.394711	0.396379	0.397624	0.398803	0.400106	0.401307	0.402407	0.403559	0.404212	0.404816	0.405725	0.406575	0.407343	0.408017	0.408593	0.40897	0.409543	0.410373	0.410538	0.410688	0.410705	0.410627	0.41043	0.409699	0.408276	0.406844	0.404737	0.402131	0.398836
0.436276	0.435249	0.434315	0.433434	0.431904	0.430722	0.430145	0.429796	0.429907	0.430519	0.431508	0.432323	0.433683	0.435004	0.436543	0.438201	0.439938	0.441651	0.443521	0.44527	0.44704	0.448798	0.450269	0.45184	0.453573	0.454927	0.45617	0.457444	0.458611	0.459894	0.460826	0.461663	0.462665	0.463565	0.464279	0.464996	0.465678	0.466235	0.466568	0.466934	0.467106	0.467247	0.466935	0.466389	0.465707	0.464433	0.46233	0.459783	0.456446	0.452516
0.329893	0.329388	0.328755	0.328346	0.327298	0.326621	0.326207	0.326114	0.325922	0.326483	0.327311	0.328093	0.329306	0.330261	0.331077	0.332767	0.334421	0.335503	0.336836	0.337824	0.33934	0.34092	0.34176	0.342319	0.34381	0.345079	0.346069	0.346797	0.347713	0.348658	0.349632	0.350005	0.350499	0.351189	0.35186	0.352391	0.352789	0.353199	0.353785	0.354042	0.354181	0.354169	0.354042	0.353869	0.353374	0.352221	0.35105	0.349388	0.347258	0.344618
0.405733	0.405253	0.405012	0.404744	0.403953	0.403444	0.403183	0.403179	0.40362	0.403824	0.404951	0.406615	0.407786	0.409284	0.410979	0.412488	0.414497	0.41581	0.417052	0.418915	0.420512	0.421991	0.423521	0.424938	0.426395	0.427566	0.428808	0.430032	0.431137	0.432103	0.432941	0.433663	0.434368	0.434819	0.435106	0.436385	0.4377	0.438061	0.438375	0.438684	0.439005	0.439391	0.438557	0.437217	0.436437	0.435011	0.434049	0.432631	0.430068	0.426892
0.324525	0.323592	0.322688	0.321786	0.319937	0.318625	0.317674	0.316867	0.316591	0.316755	0.317682	0.318627	0.31989	0.321185	0.322694	0.324369	0.326339	0.327531	0.328914	0.330198	0.331836	0.333325	0.334426	0.335142	0.336853	0.338247	0.339253	0.340036	0.340993	0.341942	0.342962	0.343245	0.343776	0.344615	0.345385	0.345985	0.346529	0.346983	0.347531	0.347856	0.348065	0.348062	0.347918	0.347584	0.346905	0.345742	0.34421	0.342049	0.339426	0.336226
0.441146	0.440488	0.440049	0.439607	0.438799	0.438086	0.437785	0.437781	0.43811	0.438667	0.439511	0.440453	0.441729	0.442943	0.444394	0.445831	0.447267	0.448689	0.450073	0.451504	0.452974	0.454324	0.455524	0.456898	0.458381	0.45955	0.460663	0.461718	0.462695	0.463755	0.464595	0.465256	0.466126	0.466836	0.467471	0.468021	0.468601	0.468974	0.469372	0.469594	0.469784	0.469805	0.469595	0.469058	0.468375	0.4672	0.465571	0.463451	0.460787	0.457531
0.370869	0.369922	0.369153	0.369206	0.368024	0.366734	0.366156	0.365929	0.366119	0.366591	0.366789	0.367821	0.369236	0.370623	0.372024	0.373555	0.375161	0.376725	0.378247	0.379977	0.381495	0.383137	0.38464	0.386053	0.3874	0.388675	0.38975	0.391012	0.392121	0.393014	0.393993	0.394915	0.395756	0.39669	0.397309	0.397891	0.398916	0.399662	0.400125	0.400453	0.400698	0.400852	0.400877	0.400269	0.399377	0.39819	0.396579	0.394276	0.391364	0.387738
0.376156	0.37516	0.37423	0.373489	0.371513	0.370246	0.369358	0.368709	0.368448	0.368714	0.369607	0.370781	0.372126	0.373428	0.374935	0.376909	0.379054	0.380354	0.381938	0.383398	0.385383	0.387169	0.38845	0.389371	0.391562	0.393295	0.394426	0.395467	0.396619	0.397784	0.399003	0.399299	0.399917	0.400998	0.401892	0.402645	0.403309	0.403972	0.404676	0.405142	0.405448	0.405465	0.405338	0.404968	0.40423	0.402887	0.401084	0.398686	0.395753	0.392062
0.405765	0.404851	0.404148	0.403471	0.402359	0.401361	0.40085	0.400605	0.400905	0.401391	0.402193	0.403245	0.404379	0.405488	0.406794	0.407998	0.409405	0.410783	0.41198	0.413436	0.414789	0.416088	0.417402	0.418488	0.41965	0.420689	0.421664	0.422514	0.423346	0.424064	0.42491	0.425652	0.426257	0.426768	0.42736	0.427947	0.428561	0.428968	0.429216	0.429521	0.429766	0.429826	0.429635	0.42923	0.428634	0.427661	0.426336	0.42458	0.422329	0.419532
0.436416	0.435659	0.435163	0.434692	0.433678	0.432887	0.432523	0.432649	0.432979	0.433519	0.43444	0.435547	0.436899	0.438338	0.439956	0.441622	0.443447	0.445096	0.446837	0.448644	0.45029	0.451804	0.453341	0.454628	0.456071	0.457338	0.45846	0.459681	0.460748	0.461739	0.462727	0.463582	0.464337	0.46494	0.465345	0.466454	0.467482	0.468015	0.468934	0.469213	0.46943	0.469877	0.469454	0.468657	0.468062	0.466649	0.465311	0.463553	0.460921	0.457792
0.344331	0.343207	0.342172	0.341363	0.339583	0.338186	0.337569	0.337313	0.337406	0.337823	0.338436	0.339339	0.340406	0.341746	0.343913	0.345523	0.347297	0.349381	0.351426	0.353475	0.35541	0.356626	0.358368	0.360059	0.361584	0.363056	0.36456	0.365816	0.366993	0.368155	0.369463	0.37091	0.371755	0.372564	0.37335	0.373976	0.374534	0.375089	0.375761	0.375987	0.375855	0.376585	0.376949	0.376533	0.375538	0.373522	0.371826	0.369639	0.36578	0.361304
0.414995	0.414393	0.413872	0.413562	0.412569	0.412071	0.412167	0.412129	0.412113	0.412753	0.413832	0.414743	0.416078	0.417007	0.4181	0.41999	0.421673	0.422815	0.424295	0.425551	0.427106	0.428551	0.430178	0.431572	0.432642	0.433915	0.434954	0.436043	0.43722	0.437822	0.438472	0.439387	0.440272	0.441005	0.44155	0.44204	0.442237	0.442705	0.443642	0.44369	0.443893	0.443969	0.443991	0.443962	0.44331	0.441877	0.440703	0.438921	0.436687	0.433843
0.423245	0.422842	0.422588	0.42228	0.421656	0.42119	0.420987	0.421223	0.42151	0.422042	0.42276	0.423734	0.424819	0.426044	0.427219	0.428508	0.429861	0.43109	0.432459	0.43369	0.435092	0.43639	0.437675	0.438685	0.439882	0.44075	0.441658	0.44265	0.443528	0.444074	0.444913	0.445689	0.446468	0.447189	0.447344	0.447611	0.449258	0.449982	0.450016	0.450215	0.450406	0.450714	0.450938	0.449772	0.449002	0.448487	0.447353	0.445709	0.443546	0.440797
0.427246	0.427113	0.426789	0.426459	0.425731	0.425125	0.424966	0.425059	0.425198	0.425646	0.426351	0.427446	0.428693	0.430028	0.431495	0.433014	0.434711	0.436465	0.438106	0.439735	0.441342	0.442993	0.444476	0.445772	0.446957	0.448095	0.449218	0.450257	0.451651	0.452876	0.453698	0.454674	0.455594	0.45644	0.457287	0.457458	0.45782	0.458492	0.458647	0.458931	0.459822	0.459759	0.459595	0.459105	0.458408	0.457624	0.456009	0.453257	0.450598	0.447307
0.493606	0.492934	0.492432	0.492139	0.491181	0.490633	0.490515	0.49066	0.491068	0.491204	0.492184	0.493919	0.49489	0.495882	0.497373	0.498823	0.500995	0.502387	0.503453	0.505412	0.507211	0.508626	0.510089	0.511192	0.513253	0.514835	0.515873	0.51704	0.518262	0.519489	0.52087	0.521173	0.521756	0.522744	0.523401	0.524432	0.525393	0.525788	0.526209	0.526586	0.52684	0.526994	0.526559	0.525787	0.524991	0.523497	0.522117	0.520209	0.5174	0.513804
0.426027	0.425595	0.425028	0.424567	0.423664	0.423188	0.423024	0.423013	0.422956	0.423484	0.42462	0.425557	0.426904	0.4279	0.428781	0.430449	0.432556	0.433624	0.434933	0.436099	0.437583	0.439189	0.440502	0.441276	0.442732	0.444148	0.445153	0.446259	0.447408	0.448318	0.449116	0.449865	0.450608	0.45155	0.452263	0.452918	0.453398	0.454013	0.454802	0.455111	0.455344	0.455322	0.455222	0.455083	0.45451	0.453161	0.451837	0.449959	0.447714	0.444886
0.362038	0.360873	0.35994	0.359453	0.358199	0.357169	0.356733	0.356514	0.356921	0.357637	0.35848	0.359834	0.361239	0.362463	0.363912	0.365406	0.367165	0.368717	0.369962	0.371595	0.373278	0.374896	0.376448	0.377788	0.379126	0.380494	0.381705	0.382683	0.383604	0.384598	0.385542	0.386414	0.38725	0.387978	0.388791	0.389544	0.390114	0.390543	0.390976	0.391331	0.391579	0.39167	0.391532	0.391297	0.390727	0.389719	0.388213	0.386143	0.383554	0.380344
0.349444	0.348282	0.347638	0.347669	0.346645	0.345521	0.345064	0.344692	0.345231	0.345864	0.346134	0.347014	0.348274	0.349417	0.351051	0.352297	0.353734	0.355126	0.35669	0.358239	0.359599	0.360934	0.362263	0.363399	0.364588	0.365799	0.366709	0.367611	0.36857	0.369328	0.370039	0.370684	0.371194	0.371916	0.372596	0.373051	0.373718	0.374275	0.374754	0.375088	0.375253	0.375408	0.375397	0.375184	0.374605	0.373652	0.372359	0.370563	0.368233	0.365305
0.398827	0.398542	0.39815	0.397951	0.396969	0.396533	0.396358	0.396653	0.396525	0.396966	0.397873	0.398778	0.400112	0.400905	0.401644	0.403475	0.405684	0.406647	0.408154	0.40925	0.411198	0.4131	0.4143	0.414878	0.416479	0.417782	0.419092	0.420146	0.421213	0.422301	0.42332	0.424103	0.424974	0.425759	0.42635	0.42701	0.427324	0.427818	0.428614	0.428807	0.42889	0.42882	0.428533	0.428291	0.427501	0.425836	0.424135	0.421845	0.419018	0.415492
0.393403	0.392574	0.391861	0.391276	0.390205	0.389329	0.388804	0.388711	0.388978	0.38962	0.390582	0.391638	0.393065	0.394521	0.396286	0.39802	0.399867	0.401625	0.403529	0.405503	0.407376	0.40915	0.410902	0.41259	0.414187	0.41566	0.416941	0.418292	0.419461	0.420659	0.421703	0.4228	0.423714	0.424536	0.425304	0.426073	0.426806	0.427329	0.427744	0.428084	0.428252	0.428333	0.428082	0.427423	0.426515	0.42513	0.423143	0.420654	0.4173	0.413289
0.287545	0.28657	0.28568	0.285006	0.283551	0.282114	0.281652	0.281399	0.281405	0.281835	0.282449	0.283396	0.284571	0.285594	0.286835	0.288257	0.289795	0.291289	0.292757	0.294366	0.295904	0.297385	0.298783	0.300054	0.301379	0.302587	0.303657	0.304617	0.305517	0.306416	0.307289	0.307987	0.308658	0.309227	0.310007	0.310616	0.311058	0.311368	0.311633	0.311737	0.311916	0.311705	0.311366	0.310899	0.310089	0.308915	0.307297	0.30503	0.302281	0.298902
0.382009	0.381265	0.380607	0.380034	0.378925	0.378291	0.377963	0.377849	0.378263	0.379024	0.380089	0.381119	0.38253	0.383904	0.385675	0.387305	0.388961	0.390656	0.392461	0.394152	0.395835	0.397362	0.398743	0.400379	0.402025	0.403356	0.40464	0.405875	0.407144	0.408442	0.409295	0.410052	0.410838	0.411545	0.412293	0.413005	0.413538	0.414002	0.414415	0.414786	0.415042	0.415099	0.414849	0.414423	0.413661	0.412464	0.410677	0.408435	0.405525	0.401913
0.416801	0.416378	0.416085	0.416043	0.415655	0.415289	0.415282	0.415678	0.416411	0.417277	0.418051	0.41896	0.420162	0.421439	0.422867	0.424046	0.425309	0.426787	0.428379	0.429841	0.431214	0.432553	0.433854	0.435091	0.436251	0.437416	0.43841	0.439483	0.440493	0.441418	0.442329	0.443056	0.443742	0.44434	0.44476	0.445135	0.445414	0.445837	0.446852	0.446906	0.446698	0.447365	0.447651	0.447367	0.44673	0.445247	0.444166	0.442905	0.440229	0.437265
0.373155	0.372466	0.372021	0.371507	0.370566	0.369712	0.369326	0.36945	0.369689	0.370056	0.370861	0.37165	0.372795	0.373993	0.375417	0.376959	0.378627	0.380392	0.381991	0.38344	0.385067	0.386549	0.38782	0.388973	0.389882	0.390826	0.391809	0.393506	0.395513	0.396438	0.3971	0.397913	0.398909	0.39984	0.399815	0.399354	0.399943	0.400611	0.400945	0.401167	0.401626	0.401568	0.401296	0.400919	0.400291	0.399364	0.397839	0.395384	0.39283	0.389555
0.486395	0.485645	0.484876	0.484235	0.483184	0.482765	0.48244	0.482054	0.482285	0.482938	0.48414	0.48517	0.486536	0.48798	0.489507	0.491128	0.492921	0.494642	0.496537	0.498192	0.499995	0.501547	0.503771	0.505914	0.507246	0.508681	0.510131	0.511532	0.513096	0.513936	0.514738	0.516062	0.517214	0.518304	0.519254	0.52003	0.520651	0.521328	0.522266	0.52265	0.522828	0.52289	0.522899	0.522799	0.522114	0.520556	0.518992	0.516899	0.514138	0.510629
0.330316	0.329654	0.328946	0.328224	0.326795	0.3257	0.324952	0.324627	0.324475	0.324638	0.325231	0.326011	0.327126	0.328298	0.329837	0.331341	0.332996	0.334727	0.336331	0.3379	0.339542	0.341041	0.342352	0.343796	0.345137	0.346316	0.347419	0.34839	0.349745	0.350986	0.351825	0.352636	0.353632	0.354557	0.355461	0.355844	0.356397	0.357069	0.357528	0.357966	0.358505	0.358593	0.358566	0.358184	0.357676	0.35683	0.355132	0.352747	0.350107	0.346992
0.351661	0.350694	0.349745	0.348998	0.347698	0.346472	0.345763	0.345326	0.345346	0.345855	0.346611	0.347582	0.348854	0.35011	0.351625	0.353066	0.354697	0.35633	0.357831	0.359573	0.361316	0.36285	0.364433	0.365868	0.367247	0.368554	0.369661	0.370715	0.371779	0.372788	0.373759	0.374651	0.375449	0.376169	0.376831	0.377393	0.377964	0.378322	0.378567	0.3788	0.378982	0.378925	0.378729	0.37819	0.37731	0.376043	0.374178	0.371704	0.368577	0.364785
0.357738	0.357184	0.356706	0.356305	0.355549	0.354733	0.354559	0.354639	0.35501	0.355632	0.356428	0.357262	0.358442	0.359536	0.360941	0.362202	0.363632	0.3652	0.366779	0.36826	0.369839	0.37137	0.372837	0.374067	0.375243	0.376502	0.377696	0.378686	0.379533	0.380456	0.381313	0.382093	0.382715	0.383356	0.383897	0.38438	0.384682	0.38514	0.386107	0.386138	0.385944	0.386416	0.386647	0.386233	0.385456	0.383718	0.382368	0.380636	0.377652	0.374185
0.423682	0.4236	0.42337	0.423125	0.422855	0.422844	0.422825	0.422778	0.423083	0.423577	0.424299	0.424877	0.425668	0.426685	0.427918	0.42904	0.430328	0.431668	0.43298	0.434344	0.43586	0.437132	0.438233	0.439355	0.440282	0.441271	0.442303	0.442978	0.444201	0.445209	0.445873	0.446647	0.447255	0.447697	0.448318	0.448367	0.448657	0.449011	0.449057	0.449261	0.449847	0.449668	0.449337	0.448748	0.448325	0.447619	0.446102	0.443713	0.441445	0.438748
0.477782	0.477227	0.476834	0.476445	0.475329	0.474574	0.474411	0.474486	0.474712	0.474787	0.475866	0.477623	0.478758	0.479963	0.481583	0.48326	0.4856	0.48711	0.488582	0.49068	0.492573	0.494306	0.495978	0.497211	0.49929	0.500885	0.502139	0.503384	0.504598	0.505866	0.50722	0.507775	0.508427	0.50937	0.510096	0.511361	0.512533	0.513068	0.513515	0.513937	0.514349	0.514709	0.514228	0.513328	0.512577	0.511221	0.510054	0.508252	0.505554	0.502072
0.364495	0.36392	0.363268	0.362696	0.36156	0.360576	0.360154	0.360105	0.359851	0.360194	0.361334	0.362183	0.363782	0.364891	0.365824	0.367959	0.370227	0.371495	0.373043	0.374453	0.376316	0.378257	0.379557	0.380462	0.381852	0.383253	0.384483	0.385605	0.386692	0.387628	0.388539	0.389425	0.390451	0.391255	0.391997	0.392546	0.392924	0.393657	0.394546	0.394686	0.394833	0.394767	0.394697	0.394564	0.393821	0.392238	0.390782	0.388653	0.386068	0.382779
0.413724	0.412616	0.411682	0.410849	0.408805	0.407437	0.406459	0.405823	0.405587	0.405806	0.406805	0.407865	0.409305	0.410698	0.412356	0.414537	0.417181	0.418784	0.420768	0.422562	0.424818	0.426911	0.428474	0.429412	0.431729	0.433712	0.435102	0.436419	0.437785	0.439099	0.440509	0.441077	0.441867	0.443103	0.444115	0.445003	0.445787	0.44645	0.447224	0.447633	0.447914	0.447911	0.447642	0.447223	0.446298	0.444584	0.442479	0.43955	0.435989	0.431593
0.434527	0.433988	0.433738	0.433605	0.432981	0.432387	0.431985	0.431698	0.43209	0.432178	0.43308	0.434713	0.435901	0.437315	0.439299	0.440805	0.443009	0.444404	0.445488	0.447229	0.448895	0.450278	0.451649	0.45277	0.454039	0.455177	0.456251	0.457309	0.4582	0.459344	0.460257	0.461058	0.461752	0.462344	0.462747	0.464199	0.465293	0.465691	0.465923	0.466245	0.466632	0.466976	0.466145	0.465033	0.464301	0.463061	0.462187	0.460705	0.458245	0.455231
0.362538	0.361355	0.36039	0.359445	0.357355	0.355728	0.354837	0.354041	0.35377	0.353696	0.354451	0.355455	0.356622	0.35771	0.35912	0.360818	0.363018	0.364445	0.365963	0.367562	0.36947	0.371196	0.372588	0.373555	0.375515	0.377162	0.378379	0.379516	0.380696	0.381823	0.383028	0.383546	0.384315	0.385383	0.386239	0.387037	0.38777	0.388429	0.389206	0.389635	0.389924	0.390086	0.390025	0.389723	0.389033	0.387566	0.38596	0.383738	0.380864	0.37728
0.323379	0.322705	0.322205	0.32156	0.320372	0.319603	0.319002	0.318788	0.31879	0.318834	0.319346	0.319986	0.320846	0.321969	0.323125	0.324479	0.326091	0.327763	0.32923	0.330659	0.332152	0.333534	0.334695	0.335712	0.336597	0.337473	0.338189	0.339705	0.34141	0.342108	0.342703	0.343375	0.344231	0.345083	0.345006	0.344714	0.345369	0.34599	0.346305	0.346548	0.346986	0.346869	0.34666	0.346258	0.345666	0.344755	0.34327	0.341016	0.338579	0.335422
0.383624	0.383117	0.382613	0.382039	0.3811	0.380262	0.379991	0.380039	0.380143	0.380549	0.381391	0.382211	0.383327	0.384505	0.385889	0.387299	0.388831	0.390304	0.391975	0.393539	0.395132	0.396569	0.397977	0.399313	0.40066	0.401721	0.402693	0.403803	0.404807	0.405586	0.406375	0.4072	0.408016	0.408793	0.409112	0.409509	0.41099	0.411762	0.411889	0.412148	0.412383	0.412664	0.412806	0.411809	0.411037	0.410323	0.409151	0.407256	0.404749	0.401714
0.320178	0.319588	0.31937	0.318778	0.318059	0.317341	0.316868	0.316846	0.317092	0.317184	0.317941	0.318566	0.319497	0.320571	0.321767	0.323067	0.324517	0.326076	0.327585	0.329029	0.330526	0.332039	0.333313	0.334457	0.335403	0.336405	0.337287	0.338093	0.339294	0.340286	0.34101	0.341794	0.342587	0.343377	0.34401	0.344236	0.344566	0.345066	0.345211	0.345395	0.345966	0.345913	0.345617	0.345162	0.344534	0.3437	0.342122	0.339591	0.337154	0.333941
0.405407	0.404078	0.403103	0.402425	0.400913	0.399585	0.398957	0.398667	0.398881	0.399504	0.40027	0.401557	0.402841	0.404025	0.405581	0.407218	0.408979	0.410635	0.412052	0.413952	0.415772	0.417452	0.419179	0.420532	0.42209	0.423372	0.424547	0.425719	0.426721	0.427671	0.428686	0.429595	0.430492	0.431184	0.431853	0.432535	0.433102	0.433565	0.433897	0.434152	0.434398	0.434434	0.43419	0.433735	0.432931	0.431615	0.429794	0.427231	0.424021	0.420125
0.339106	0.338439	0.33782	0.337251	0.336249	0.335204	0.334844	0.334748	0.334866	0.335462	0.33629	0.33718	0.338611	0.339969	0.34165	0.34334	0.345026	0.346815	0.348534	0.350325	0.352181	0.353831	0.355386	0.356935	0.358538	0.359949	0.361243	0.36237	0.363413	0.364545	0.365529	0.366389	0.367299	0.36804	0.368814	0.369611	0.370266	0.370788	0.371188	0.371588	0.371876	0.371975	0.371872	0.371593	0.370928	0.369804	0.36814	0.36593	0.363041	0.359477
0.413409	0.412447	0.411899	0.411333	0.409903	0.409044	0.408597	0.408083	0.408254	0.408522	0.409475	0.410765	0.411868	0.41313	0.414678	0.416411	0.418624	0.419934	0.421233	0.422674	0.424434	0.426046	0.427221	0.427873	0.430071	0.431816	0.432897	0.4339	0.435006	0.436212	0.43741	0.437495	0.43798	0.439031	0.439832	0.440548	0.441096	0.441543	0.441904	0.44224	0.4424	0.442332	0.442033	0.441605	0.440871	0.439628	0.437784	0.435318	0.432432	0.428834
0.380422	0.379775	0.379325	0.378887	0.377963	0.377284	0.377029	0.37701	0.377215	0.377617	0.378293	0.378988	0.379974	0.38113	0.38242	0.383798	0.385288	0.386646	0.388272	0.389844	0.391355	0.392791	0.394222	0.395575	0.397006	0.398197	0.399274	0.400832	0.402072	0.40286	0.403664	0.404538	0.405417	0.406268	0.406499	0.406877	0.407615	0.408124	0.408535	0.408819	0.408933	0.408979	0.408966	0.408635	0.407985	0.406826	0.405174	0.403015	0.400297	0.396824
0.435422	0.434457	0.433748	0.433214	0.431786	0.430687	0.430227	0.430052	0.430313	0.43032	0.431343	0.433181	0.434442	0.435605	0.437294	0.439066	0.441665	0.443343	0.444864	0.447085	0.449195	0.450971	0.452705	0.454014	0.456037	0.457588	0.458876	0.460186	0.461471	0.462741	0.464098	0.464772	0.46559	0.466491	0.467168	0.468686	0.469962	0.470541	0.470991	0.471524	0.472092	0.472592	0.47197	0.47112	0.470267	0.468847	0.467617	0.465676	0.462746	0.459056
0.373349	0.372431	0.371995	0.371666	0.370412	0.369657	0.369086	0.369039	0.369495	0.369714	0.370639	0.372128	0.373619	0.375469	0.377265	0.379094	0.381347	0.38302	0.384682	0.386565	0.388245	0.38996	0.391546	0.393097	0.394688	0.395999	0.397216	0.398495	0.399735	0.400859	0.401784	0.402647	0.403461	0.404162	0.404644	0.405985	0.407415	0.407878	0.408198	0.408549	0.409008	0.409403	0.408657	0.407401	0.406566	0.405245	0.403958	0.402026	0.398994	0.395317
0.331931	0.331118	0.330689	0.330196	0.329133	0.328606	0.328029	0.327921	0.328244	0.328509	0.329203	0.329925	0.330805	0.332028	0.333429	0.334777	0.336369	0.338008	0.339577	0.341136	0.342736	0.34419	0.345628	0.346861	0.347882	0.348941	0.350017	0.350763	0.352069	0.352898	0.35355	0.354321	0.3551	0.355724	0.356496	0.356593	0.357003	0.357562	0.357746	0.358046	0.358747	0.358721	0.358518	0.358053	0.357411	0.356583	0.35504	0.352512	0.349984	0.346934
0.381149	0.380622	0.379985	0.379505	0.378763	0.378278	0.377958	0.377648	0.377487	0.377937	0.378998	0.379657	0.380727	0.381721	0.382885	0.384712	0.386561	0.387799	0.389338	0.390714	0.392255	0.393747	0.395306	0.396747	0.39783	0.399075	0.40034	0.401471	0.402579	0.403232	0.403797	0.404703	0.405637	0.40628	0.406921	0.407397	0.40772	0.408205	0.409043	0.409062	0.409218	0.409187	0.409185	0.409003	0.40826	0.406753	0.405411	0.403471	0.400917	0.397753
0.398372	0.397546	0.396819	0.396221	0.394829	0.393828	0.393399	0.393348	0.393582	0.393674	0.394731	0.396535	0.397677	0.399	0.400487	0.40217	0.404548	0.406135	0.407353	0.409367	0.411305	0.412957	0.414482	0.415762	0.41783	0.419448	0.420612	0.421667	0.422833	0.424015	0.425217	0.425593	0.426245	0.427276	0.428098	0.429003	0.429777	0.430254	0.430723	0.431194	0.43141	0.431454	0.431206	0.430631	0.429746	0.428276	0.426827	0.424867	0.422036	0.418333
0.352553	0.351862	0.35142	0.350897	0.349668	0.348935	0.34843	0.348137	0.348316	0.348399	0.349241	0.350491	0.351473	0.352808	0.354274	0.355901	0.357967	0.359407	0.360628	0.362141	0.363775	0.365414	0.366596	0.367436	0.369458	0.371094	0.372235	0.37332	0.37435	0.375466	0.376743	0.376874	0.37731	0.378274	0.378989	0.379672	0.380241	0.380612	0.381056	0.381378	0.381509	0.381487	0.381335	0.380904	0.380219	0.379039	0.377368	0.375057	0.372331	0.368861
0.401066	0.400059	0.399287	0.398482	0.397021	0.395948	0.395391	0.394815	0.394903	0.395162	0.396003	0.396923	0.398086	0.399345	0.401042	0.402669	0.404449	0.406126	0.40783	0.409553	0.411248	0.412862	0.414278	0.415824	0.417328	0.418601	0.419854	0.421092	0.422211	0.423411	0.424443	0.425323	0.426264	0.42711	0.427706	0.428284	0.428809	0.42922	0.429519	0.429837	0.430061	0.43016	0.429975	0.429326	0.428713	0.427648	0.425542	0.422849	0.419541	0.41564
0.395256	0.394643	0.394301	0.393796	0.393068	0.392344	0.392204	0.392168	0.392524	0.39304	0.393921	0.394601	0.395729	0.397076	0.39838	0.399752	0.401229	0.402975	0.404603	0.406087	0.407624	0.409076	0.410396	0.411475	0.412386	0.413289	0.41408	0.4158	0.417937	0.418874	0.419517	0.420305	0.421271	0.422314	0.422194	0.421698	0.422334	0.423103	0.423383	0.423695	0.424141	0.424105	0.423905	0.423504	0.422932	0.421997	0.420508	0.418215	0.415853	0.412769
0.393968	0.393165	0.392396	0.391683	0.390428	0.389524	0.388798	0.388637	0.388652	0.389047	0.389834	0.390721	0.39177	0.393122	0.394637	0.396309	0.398088	0.399943	0.401667	0.403431	0.405255	0.406931	0.40845	0.409932	0.411306	0.412699	0.414004	0.415036	0.41637	0.41766	0.418709	0.419622	0.420588	0.421447	0.422387	0.422835	0.42337	0.423859	0.424125	0.424416	0.425085	0.425012	0.42481	0.42419	0.423459	0.422409	0.420337	0.417209	0.413909	0.409943
0.351251	0.350692	0.350458	0.349989	0.349494	0.348935	0.348731	0.348994	0.3495	0.349869	0.350695	0.351594	0.352646	0.353849	0.354883	0.356111	0.357627	0.359108	0.360526	0.361983	0.363509	0.364912	0.366183	0.367375	0.368449	0.369507	0.370325	0.371605	0.3724	0.373159	0.373842	0.374677	0.37537	0.376044	0.376047	0.376436	0.378121	0.378893	0.378979	0.379189	0.379364	0.379603	0.37962	0.378181	0.377309	0.376624	0.375329	0.373549	0.371227	0.36832
0.35826	0.357532	0.356787	0.356342	0.355247	0.354376	0.353812	0.353641	0.35355	0.353958	0.354893	0.355562	0.356844	0.35803	0.359223	0.360958	0.362939	0.364073	0.365612	0.366974	0.368589	0.370075	0.371666	0.372924	0.374164	0.37543	0.376576	0.377553	0.378668	0.379308	0.379885	0.380817	0.381696	0.382435	0.383047	0.383595	0.383912	0.38435	0.385019	0.385111	0.385209	0.3852	0.385007	0.384735	0.384013	0.382534	0.380996	0.378869	0.376086	0.372626
0.381124	0.380241	0.379491	0.378865	0.377438	0.376406	0.375972	0.376034	0.376157	0.376625	0.377263	0.378244	0.379197	0.38035	0.382162	0.383703	0.385288	0.387082	0.388853	0.390682	0.392425	0.393649	0.395357	0.396864	0.398264	0.399727	0.401081	0.402314	0.403483	0.404428	0.40559	0.40677	0.407451	0.408122	0.408699	0.409172	0.409572	0.409905	0.410669	0.41077	0.410568	0.411299	0.411612	0.411079	0.410113	0.408139	0.406414	0.404295	0.400423	0.396027
0.362779	0.362189	0.361591	0.361149	0.360378	0.359751	0.359573	0.359435	0.359428	0.360071	0.361243	0.36207	0.363445	0.364357	0.365351	0.367036	0.368776	0.369791	0.371187	0.372198	0.373699	0.375204	0.376676	0.377846	0.379027	0.380234	0.381296	0.382293	0.383317	0.383926	0.384467	0.385141	0.385884	0.386641	0.387257	0.387737	0.388037	0.388474	0.389274	0.389446	0.389573	0.389556	0.389475	0.389379	0.388787	0.387532	0.386271	0.384568	0.38231	0.379574
0.375754	0.375097	0.374624	0.373973	0.372952	0.372288	0.372168	0.371988	0.372292	0.372475	0.373528	0.374629	0.375788	0.376657	0.377971	0.379431	0.381631	0.382901	0.384144	0.385499	0.387037	0.388499	0.389574	0.390084	0.392132	0.393698	0.394664	0.395612	0.396509	0.397505	0.398662	0.398618	0.39893	0.399882	0.400547	0.401197	0.401744	0.402092	0.402474	0.402847	0.402917	0.402911	0.402679	0.402202	0.401496	0.400454	0.398799	0.396642	0.393972	0.390685
0.360568	0.360078	0.359968	0.359796	0.359116	0.358899	0.35885	0.359274	0.359969	0.360625	0.361527	0.36282	0.364079	0.365247	0.366527	0.367738	0.36913	0.370516	0.371985	0.373438	0.374861	0.376106	0.377399	0.378544	0.379661	0.380541	0.381346	0.382787	0.383548	0.384312	0.385172	0.385856	0.386582	0.387517	0.387479	0.38802	0.389709	0.390418	0.390657	0.391063	0.391102	0.391396	0.391496	0.390283	0.389535	0.38898	0.387825	0.386226	0.38411	0.381483
0.379975	0.378703	0.377436	0.376553	0.374652	0.373137	0.372131	0.371716	0.371671	0.372315	0.373156	0.374554	0.375927	0.377339	0.379103	0.38086	0.382713	0.384533	0.386113	0.388188	0.390158	0.391987	0.393824	0.395458	0.397085	0.398542	0.399896	0.401133	0.402204	0.40336	0.404443	0.405451	0.406311	0.407011	0.40786	0.408626	0.409212	0.409726	0.410064	0.410502	0.410822	0.410774	0.410631	0.410293	0.409537	0.408315	0.406433	0.403925	0.400797	0.396801
0.378153	0.377041	0.376218	0.37532	0.373359	0.372033	0.371121	0.370389	0.369999	0.369874	0.370728	0.371498	0.37264	0.373751	0.37508	0.376888	0.378871	0.38019	0.381915	0.383426	0.385137	0.386753	0.38851	0.390128	0.391416	0.392738	0.394042	0.395224	0.396534	0.397236	0.397903	0.39898	0.399971	0.400861	0.401633	0.402221	0.402793	0.403428	0.404234	0.404498	0.404641	0.404651	0.404563	0.404262	0.403483	0.40191	0.400247	0.397987	0.395133	0.391486
0.332248	0.331586	0.331031	0.330437	0.329296	0.328448	0.328163	0.32813	0.328338	0.328685	0.329358	0.330098	0.331026	0.332107	0.333717	0.334967	0.336348	0.337917	0.339501	0.341135	0.342527	0.34351	0.344832	0.346125	0.347273	0.348417	0.34937	0.350346	0.351259	0.352039	0.352952	0.353807	0.354403	0.355067	0.355577	0.356003	0.356362	0.356654	0.357412	0.357512	0.357268	0.357675	0.357861	0.357451	0.356688	0.355061	0.353751	0.35203	0.349127	0.345752
0.372509	0.371567	0.370848	0.370924	0.369665	0.368678	0.36804	0.367984	0.36834	0.368882	0.369064	0.370078	0.371464	0.372832	0.374239	0.375577	0.37705	0.378579	0.380111	0.381653	0.38319	0.384649	0.386138	0.38749	0.388738	0.389986	0.391062	0.392301	0.393411	0.394234	0.395154	0.396029	0.396701	0.397483	0.397819	0.398218	0.399256	0.399931	0.400198	0.400472	0.40062	0.400769	0.400756	0.400005	0.399088	0.39804	0.396473	0.394237	0.391409	0.387789
0.377798	0.377299	0.376953	0.376588	0.375755	0.374984	0.374748	0.374689	0.374616	0.374882	0.3756	0.37676	0.378109	0.379174	0.380353	0.381777	0.383243	0.384462	0.385477	0.386852	0.388134	0.389599	0.391065	0.392237	0.393466	0.394529	0.395417	0.396296	0.397106	0.39786	0.398668	0.39941	0.400133	0.400687	0.40135	0.401911	0.402362	0.402671	0.40289	0.403084	0.403253	0.403206	0.402888	0.402408	0.401779	0.400749	0.399247	0.397279	0.394894	0.391998
0.451701	0.450873	0.450258	0.449651	0.448387	0.447441	0.44692	0.446968	0.447134	0.447691	0.448463	0.449252	0.450475	0.451794	0.453466	0.455235	0.456885	0.458924	0.460959	0.462866	0.464717	0.466355	0.468007	0.469595	0.470841	0.472054	0.473203	0.47463	0.476434	0.477589	0.478428	0.479413	0.48054	0.481529	0.48209	0.482125	0.48267	0.483407	0.483757	0.484004	0.484738	0.484661	0.484379	0.483822	0.482955	0.481767	0.479796	0.47667	0.473475	0.469635
0.43334	0.432532	0.431886	0.431249	0.429875	0.428883	0.428305	0.428198	0.42822	0.428529	0.429181	0.4298	0.430949	0.432253	0.433794	0.435414	0.437265	0.439029	0.440906	0.442651	0.444566	0.446144	0.447763	0.449004	0.450286	0.451475	0.452531	0.454202	0.456291	0.45735	0.458175	0.459189	0.460332	0.461321	0.46148	0.461291	0.462022	0.462888	0.463186	0.463524	0.464179	0.46408	0.463827	0.463259	0.462417	0.461384	0.459414	0.456455	0.453358	0.449377
0.405043	0.4042	0.403494	0.402856	0.401513	0.400582	0.399917	0.399853	0.399842	0.400092	0.400583	0.401226	0.402207	0.403339	0.404596	0.40609	0.407759	0.409539	0.411262	0.412835	0.414551	0.416108	0.417513	0.418798	0.419975	0.420957	0.421943	0.423372	0.425085	0.426113	0.426834	0.427718	0.428818	0.42979	0.430173	0.430179	0.430889	0.431625	0.432004	0.432313	0.432906	0.432898	0.432691	0.432206	0.431555	0.4306	0.428894	0.426278	0.423531	0.420134
0.350185	0.349158	0.348242	0.347526	0.346053	0.344831	0.344114	0.343762	0.343827	0.34434	0.345081	0.34639	0.347796	0.349027	0.350703	0.352428	0.354255	0.355959	0.35751	0.359359	0.361178	0.362927	0.364635	0.366229	0.367878	0.369414	0.370805	0.372141	0.373257	0.37439	0.375434	0.376432	0.377333	0.378068	0.37887	0.379714	0.380429	0.381	0.381485	0.381825	0.382005	0.382008	0.381773	0.381267	0.380331	0.378963	0.377013	0.374498	0.37131	0.367228
0.413189	0.412872	0.412523	0.41222	0.411518	0.411116	0.411283	0.411386	0.411737	0.412485	0.413288	0.41419	0.415324	0.416444	0.417755	0.419053	0.420242	0.421692	0.42313	0.424376	0.425755	0.426991	0.428125	0.429345	0.430528	0.431394	0.432263	0.43363	0.434631	0.435313	0.435977	0.436719	0.437476	0.438183	0.438016	0.438206	0.440176	0.441169	0.441024	0.441267	0.441464	0.441814	0.442064	0.440459	0.439476	0.438881	0.437671	0.435868	0.433501	0.43066
0.401316	0.400646	0.400159	0.399531	0.398492	0.397377	0.39686	0.396863	0.396879	0.397176	0.397874	0.398648	0.399912	0.401235	0.40268	0.404238	0.40586	0.407761	0.409502	0.411051	0.412784	0.414345	0.415846	0.417241	0.418189	0.419213	0.420168	0.421668	0.423665	0.42472	0.425258	0.426195	0.427139	0.428063	0.428253	0.42788	0.428412	0.429164	0.429459	0.429786	0.430519	0.430381	0.430156	0.429677	0.429023	0.428067	0.426367	0.423574	0.420782	0.417231
0.399134	0.398706	0.398483	0.398012	0.396944	0.396531	0.396333	0.396244	0.396574	0.396974	0.397764	0.39873	0.399822	0.401176	0.40274	0.404192	0.405706	0.407414	0.408946	0.410507	0.412173	0.413706	0.415038	0.416316	0.41743	0.418627	0.419811	0.420702	0.421812	0.422787	0.423826	0.424846	0.425665	0.426335	0.427075	0.427517	0.428017	0.428332	0.42845	0.428749	0.429466	0.429444	0.429236	0.428751	0.428312	0.427532	0.425947	0.423327	0.42072	0.41768
0.380837	0.380265	0.379787	0.379388	0.378607	0.377746	0.377366	0.377413	0.377704	0.378234	0.378991	0.380013	0.381138	0.382529	0.384052	0.385564	0.387199	0.388768	0.390382	0.392282	0.393743	0.395257	0.396595	0.397888	0.399261	0.400494	0.401594	0.402697	0.403632	0.40469	0.405709	0.406692	0.407452	0.408103	0.408968	0.409768	0.410399	0.410822	0.411135	0.411445	0.411724	0.411575	0.411319	0.410877	0.410147	0.408975	0.407303	0.405128	0.402446	0.399153
0.404154	0.403521	0.402906	0.403624	0.40289	0.402398	0.402322	0.402905	0.403504	0.404512	0.404593	0.405819	0.407306	0.408623	0.409948	0.411411	0.413106	0.414611	0.416177	0.417929	0.419536	0.42111	0.422681	0.424035	0.425584	0.426773	0.427716	0.429273	0.430372	0.431461	0.432365	0.433206	0.434006	0.434988	0.435272	0.435724	0.436946	0.437794	0.438078	0.438502	0.438687	0.438813	0.4389	0.437943	0.436947	0.435991	0.434455	0.432383	0.429797	0.426364
0.323345	0.322549	0.321823	0.321713	0.320564	0.319586	0.318962	0.318994	0.31899	0.319611	0.319921	0.320885	0.322198	0.32352	0.324829	0.326434	0.327872	0.329447	0.33103	0.332529	0.333984	0.335448	0.336968	0.338338	0.339668	0.340844	0.341791	0.343129	0.344216	0.345035	0.345832	0.346606	0.347289	0.348178	0.348548	0.348972	0.350122	0.350919	0.35127	0.351622	0.351836	0.352089	0.352088	0.351298	0.350455	0.349504	0.348014	0.345837	0.343059	0.339715
0.390082	0.389738	0.38945	0.389162	0.388607	0.38827	0.388429	0.388884	0.389401	0.390108	0.391165	0.392103	0.393325	0.394291	0.395583	0.396993	0.398385	0.399711	0.401187	0.402742	0.40423	0.405638	0.406927	0.408132	0.409336	0.410513	0.411538	0.412628	0.413605	0.414398	0.41532	0.416057	0.416729	0.417359	0.417869	0.418306	0.418641	0.419141	0.420297	0.420495	0.420296	0.420886	0.421245	0.421052	0.420338	0.418728	0.41758	0.416231	0.413619	0.410558
0.470095	0.469431	0.468945	0.468622	0.467687	0.46692	0.466761	0.46695	0.467379	0.468046	0.468861	0.469962	0.471285	0.472569	0.474273	0.475825	0.477503	0.479341	0.481085	0.482863	0.484513	0.485927	0.487566	0.489064	0.490337	0.49189	0.493269	0.494737	0.496131	0.497312	0.498444	0.499645	0.500409	0.501148	0.501755	0.502587	0.503389	0.503969	0.50492	0.505055	0.504896	0.505476	0.505337	0.504407	0.503283	0.501275	0.499503	0.497159	0.493328	0.488882
0.378123	0.37695	0.376287	0.37585	0.374653	0.373603	0.373092	0.373243	0.373828	0.374506	0.375168	0.376307	0.377387	0.378835	0.380148	0.381436	0.383066	0.38497	0.386598	0.388434	0.389966	0.391506	0.39316	0.394466	0.395678	0.396913	0.397782	0.39941	0.400596	0.401415	0.402373	0.403278	0.404125	0.405235	0.405205	0.405484	0.407442	0.408298	0.408396	0.408545	0.408691	0.408953	0.409145	0.407827	0.406831	0.406053	0.404656	0.402561	0.399789	0.396375
0.39507	0.39476	0.394608	0.394498	0.394025	0.393932	0.394137	0.394402	0.394984	0.395451	0.396242	0.397202	0.39824	0.399448	0.400588	0.401762	0.403199	0.404514	0.405981	0.407376	0.408577	0.409851	0.411093	0.412342	0.413511	0.41455	0.415526	0.41697	0.41801	0.41878	0.419483	0.420252	0.420928	0.421546	0.421503	0.421779	0.423579	0.424473	0.424562	0.424808	0.424981	0.425283	0.425399	0.42387	0.422938	0.422342	0.421174	0.419445	0.417163	0.414364
0.388659	0.388298	0.388234	0.388459	0.38801	0.388049	0.388246	0.388763	0.389349	0.390028	0.39054	0.391385	0.392283	0.3936	0.394785	0.39599	0.397143	0.398403	0.399801	0.401288	0.402361	0.403723	0.405036	0.406328	0.407526	0.408546	0.40929	0.410748	0.41159	0.412262	0.413118	0.413869	0.414667	0.415421	0.415256	0.415457	0.417195	0.417877	0.417859	0.417962	0.418143	0.41848	0.418646	0.417265	0.416265	0.415697	0.414461	0.41259	0.410116	0.407271
0.360819	0.360172	0.359781	0.359718	0.358972	0.358315	0.358101	0.358272	0.358701	0.359328	0.36011	0.361096	0.362393	0.363946	0.365667	0.367267	0.369054	0.370546	0.372287	0.373863	0.375306	0.376639	0.378065	0.379222	0.380552	0.381687	0.382854	0.383922	0.384967	0.385888	0.386743	0.38739	0.388029	0.388476	0.388807	0.38993	0.391134	0.391553	0.39208	0.392403	0.392816	0.393219	0.392644	0.391822	0.391432	0.390526	0.389323	0.387539	0.38526	0.382503
0.373256	0.372494	0.37214	0.37178	0.370979	0.370321	0.369994	0.370246	0.370791	0.371286	0.372122	0.373103	0.374253	0.375609	0.377066	0.378337	0.37983	0.381369	0.382887	0.384474	0.385992	0.387439	0.388979	0.390316	0.391594	0.392811	0.39395	0.394969	0.395947	0.396892	0.39786	0.39865	0.399497	0.400139	0.400615	0.401009	0.401351	0.401759	0.402642	0.402682	0.402644	0.403062	0.403324	0.403013	0.402371	0.400876	0.399518	0.397785	0.394942	0.391464
0.332805	0.332022	0.331444	0.330942	0.329716	0.328828	0.328549	0.328337	0.328366	0.328704	0.329789	0.330486	0.331916	0.333026	0.334018	0.335641	0.337612	0.338699	0.340278	0.3415	0.342987	0.344632	0.346147	0.347205	0.34851	0.349803	0.350954	0.352068	0.353149	0.353894	0.354617	0.355379	0.356171	0.356912	0.357489	0.358042	0.358305	0.358788	0.359463	0.359656	0.359694	0.359708	0.359534	0.359349	0.358681	0.357284	0.355723	0.353727	0.351047	0.347809
0.356441	0.355891	0.355378	0.35474	0.353804	0.352767	0.352342	0.352298	0.352357	0.352786	0.353691	0.354551	0.356029	0.357264	0.358885	0.360418	0.361898	0.36379	0.365401	0.3669	0.368346	0.369779	0.371223	0.372609	0.373521	0.374576	0.375387	0.377141	0.379141	0.38017	0.38073	0.381502	0.382374	0.383377	0.383461	0.383039	0.383585	0.384343	0.384582	0.384911	0.385444	0.385419	0.385176	0.384706	0.384111	0.383231	0.381583	0.379076	0.37646	0.373243
0.339343	0.338644	0.3379	0.337461	0.336031	0.335133	0.334732	0.33449	0.334434	0.334888	0.335797	0.336642	0.338101	0.33934	0.340549	0.342374	0.344439	0.345666	0.347249	0.348509	0.350227	0.351802	0.352901	0.353592	0.35535	0.356846	0.357961	0.358865	0.359875	0.360859	0.36192	0.362339	0.363013	0.363821	0.364467	0.365118	0.365626	0.366175	0.366821	0.367094	0.367314	0.367345	0.367216	0.36699	0.366321	0.365011	0.363588	0.36157	0.359123	0.355993
0.40679	0.406049	0.405593	0.405157	0.404427	0.403836	0.403653	0.403714	0.404049	0.404741	0.405521	0.406048	0.407021	0.408213	0.409483	0.410944	0.412324	0.414036	0.415746	0.417334	0.418976	0.420467	0.421903	0.423154	0.424096	0.425	0.42577	0.42752	0.429611	0.43046	0.431067	0.431932	0.432967	0.434095	0.433955	0.433565	0.434187	0.434867	0.435187	0.435468	0.435729	0.435703	0.435373	0.434875	0.434119	0.433027	0.431304	0.428868	0.426133	0.422671
0.392761	0.391811	0.391077	0.390809	0.38955	0.388404	0.387587	0.387246	0.387313	0.387668	0.387866	0.388621	0.389627	0.391029	0.392423	0.393858	0.395455	0.397119	0.398902	0.400661	0.402194	0.403927	0.405488	0.406922	0.408295	0.409481	0.410537	0.411928	0.412974	0.413938	0.414878	0.415761	0.416556	0.4175	0.417886	0.418313	0.419664	0.420401	0.420772	0.421213	0.421432	0.421628	0.421831	0.420883	0.419959	0.418895	0.41721	0.415	0.4121	0.408486
0.333391	0.332718	0.332111	0.331536	0.330651	0.329816	0.32944	0.329514	0.329766	0.330216	0.331068	0.332103	0.333372	0.33461	0.335893	0.337132	0.338736	0.340221	0.341537	0.343128	0.344615	0.346065	0.347704	0.349074	0.350356	0.351637	0.352756	0.353733	0.3546	0.355401	0.356245	0.35712	0.357821	0.358377	0.359057	0.359685	0.360247	0.360631	0.36097	0.36121	0.361451	0.361451	0.361289	0.360926	0.360285	0.359195	0.357681	0.355677	0.353105	0.349903
0.373373	0.37238	0.371489	0.370785	0.369512	0.368479	0.367679	0.367347	0.36736	0.367965	0.368596	0.36943	0.370556	0.371881	0.373405	0.374988	0.376521	0.378262	0.37997	0.381889	0.383434	0.385156	0.386774	0.388251	0.389705	0.391011	0.392133	0.393352	0.394441	0.395482	0.396545	0.397553	0.398438	0.399151	0.399904	0.400478	0.401042	0.401336	0.401565	0.401768	0.401866	0.401737	0.401341	0.400723	0.39986	0.398427	0.396422	0.3938	0.390417	0.386367
0.41561	0.414816	0.414158	0.413783	0.412935	0.412084	0.411748	0.411758	0.412168	0.412995	0.413812	0.41498	0.416294	0.417362	0.418864	0.420276	0.421803	0.423457	0.424913	0.42658	0.428275	0.429833	0.431337	0.432688	0.433884	0.435237	0.436422	0.437557	0.438589	0.439594	0.440516	0.441486	0.442226	0.442889	0.443535	0.444093	0.444659	0.445082	0.445435	0.445715	0.445881	0.445843	0.445671	0.445284	0.444532	0.443415	0.441843	0.439833	0.43724	0.434059
0.40044	0.399592	0.399024	0.398581	0.397318	0.396294	0.396107	0.396176	0.396574	0.39713	0.398003	0.399003	0.400288	0.401648	0.403179	0.404731	0.406447	0.408149	0.410115	0.41191	0.413648	0.415372	0.416939	0.418345	0.419722	0.421101	0.422373	0.423609	0.424735	0.425883	0.426981	0.427971	0.428681	0.429419	0.429925	0.430763	0.431471	0.432082	0.432951	0.433117	0.433076	0.433646	0.433579	0.432901	0.432023	0.430383	0.428848	0.42678	0.423457	0.419553
0.377339	0.376646	0.37603	0.375448	0.374382	0.37388	0.37365	0.373553	0.373776	0.37439	0.375312	0.376243	0.377075	0.378233	0.379698	0.381132	0.382712	0.384149	0.385811	0.387431	0.388988	0.390371	0.391779	0.392992	0.394277	0.395477	0.396346	0.397851	0.398827	0.399677	0.400452	0.401274	0.401942	0.402743	0.402652	0.403	0.404694	0.405647	0.405706	0.405894	0.406008	0.406269	0.406412	0.404936	0.403813	0.402936	0.401377	0.399239	0.396471	0.393035
0.401382	0.400887	0.400382	0.400041	0.399102	0.398475	0.398055	0.398134	0.398501	0.398799	0.399904	0.401515	0.402703	0.404301	0.405934	0.407432	0.409627	0.410942	0.412289	0.41417	0.415784	0.417339	0.418891	0.420241	0.421932	0.423163	0.424365	0.425642	0.426868	0.428017	0.429009	0.42979	0.430603	0.431305	0.431823	0.43298	0.434146	0.434588	0.434922	0.435318	0.435614	0.435941	0.435365	0.434399	0.433659	0.432358	0.43122	0.429538	0.426834	0.423432
0.378456	0.37798	0.377771	0.377345	0.376916	0.37616	0.376215	0.376253	0.376478	0.377038	0.378042	0.378761	0.379956	0.381099	0.382689	0.38416	0.385426	0.386819	0.388315	0.38986	0.39131	0.392639	0.393935	0.395518	0.397191	0.398405	0.399561	0.400557	0.401678	0.40284	0.403572	0.404046	0.404834	0.405604	0.406376	0.406874	0.407378	0.407878	0.408308	0.408652	0.408931	0.408997	0.408871	0.408544	0.407847	0.406693	0.40504	0.402913	0.400214	0.397013
0.33808	0.336969	0.336433	0.335827	0.334665	0.333792	0.3334	0.333139	0.333482	0.333943	0.334857	0.335429	0.336462	0.337483	0.339016	0.340519	0.341985	0.343585	0.345619	0.347204	0.349033	0.350819	0.352411	0.353761	0.354875	0.355748	0.356679	0.358884	0.36076	0.361421	0.362143	0.363042	0.364141	0.365328	0.364866	0.364505	0.365422	0.366275	0.3668	0.367221	0.367317	0.367385	0.367202	0.366824	0.365926	0.364725	0.362897	0.360685	0.357764	0.354104
0.402724	0.40195	0.401247	0.400712	0.399692	0.398926	0.398587	0.398458	0.398639	0.399251	0.400049	0.400973	0.402228	0.403463	0.404911	0.406403	0.407899	0.409456	0.410967	0.412587	0.414007	0.415473	0.416852	0.418322	0.419788	0.420992	0.422052	0.42321	0.4242	0.425283	0.426117	0.426844	0.427588	0.428336	0.42896	0.429498	0.429998	0.430351	0.430696	0.430914	0.431017	0.430932	0.43073	0.430167	0.429356	0.428044	0.426336	0.424008	0.421156	0.417495
0.411715	0.411231	0.41086	0.411019	0.410353	0.409631	0.409669	0.410042	0.410537	0.411219	0.411524	0.412383	0.41358	0.41488	0.416025	0.417175	0.418458	0.419917	0.421576	0.423049	0.424415	0.425764	0.427258	0.428596	0.429855	0.430773	0.431736	0.433279	0.434087	0.434736	0.435625	0.436493	0.437221	0.438119	0.438015	0.438364	0.440298	0.441239	0.441298	0.441548	0.44163	0.441935	0.442197	0.440801	0.439687	0.439018	0.437834	0.435895	0.433346	0.43014
0.385846	0.384933	0.384334	0.383865	0.382694	0.381762	0.381129	0.380845	0.381093	0.381506	0.38208	0.382736	0.38372	0.384871	0.386168	0.387451	0.389041	0.390587	0.392302	0.394017	0.395778	0.397338	0.39883	0.40004	0.401296	0.402355	0.403312	0.405166	0.406486	0.407151	0.407905	0.408673	0.409498	0.410396	0.410257	0.410583	0.411482	0.412115	0.412567	0.412917	0.41304	0.413022	0.412924	0.412523	0.411808	0.410664	0.409047	0.40684	0.404059	0.400483
0.370229	0.369068	0.368228	0.367809	0.366141	0.364803	0.363862	0.363533	0.363465	0.363653	0.363882	0.364777	0.365966	0.367086	0.368455	0.370125	0.371815	0.37342	0.375167	0.376818	0.378522	0.380101	0.381432	0.382759	0.384242	0.385451	0.386494	0.387953	0.389084	0.390055	0.390991	0.391862	0.392709	0.393583	0.393847	0.394328	0.395813	0.396662	0.396906	0.397215	0.397583	0.397931	0.398049	0.397066	0.396195	0.395232	0.39365	0.39141	0.388479	0.384982
0.376127	0.375369	0.374657	0.374157	0.37271	0.371912	0.371587	0.371628	0.371605	0.37235	0.373636	0.374836	0.376493	0.377865	0.37918	0.381259	0.383361	0.384708	0.386372	0.387768	0.389636	0.391307	0.392873	0.393994	0.395452	0.396877	0.398198	0.399277	0.40055	0.401491	0.402347	0.403161	0.404061	0.404799	0.405491	0.40599	0.40637	0.407092	0.408186	0.408396	0.408552	0.40862	0.408589	0.408358	0.40759	0.405751	0.404253	0.402238	0.399583	0.39625
0.482534	0.482427	0.482181	0.481929	0.481685	0.481236	0.481314	0.481636	0.481965	0.482694	0.483572	0.484548	0.485773	0.486917	0.488389	0.489818	0.491193	0.492916	0.494567	0.496157	0.497879	0.499378	0.500845	0.502218	0.503439	0.50454	0.505492	0.5063	0.507964	0.509365	0.510266	0.511112	0.512151	0.513173	0.514184	0.51418	0.514488	0.515142	0.51532	0.515544	0.516466	0.516351	0.516006	0.515338	0.514473	0.513454	0.511583	0.508422	0.505509	0.502091
0.319145	0.318061	0.317109	0.316323	0.314492	0.313113	0.312343	0.311989	0.311677	0.311938	0.31295	0.313735	0.315219	0.316328	0.317454	0.319262	0.321202	0.322321	0.323996	0.325354	0.327063	0.32874	0.330362	0.331639	0.333142	0.334414	0.335569	0.336672	0.337873	0.338793	0.339601	0.340469	0.341341	0.342246	0.342997	0.343499	0.343856	0.344454	0.345158	0.345409	0.345467	0.34537	0.345254	0.344876	0.344008	0.342418	0.34077	0.338492	0.335553	0.331851
0.438338	0.437627	0.437144	0.436537	0.43542	0.434679	0.434159	0.434009	0.434173	0.434492	0.435237	0.435999	0.437066	0.438236	0.439777	0.441334	0.442888	0.444645	0.44641	0.448146	0.449897	0.451479	0.452921	0.454437	0.455627	0.456892	0.458007	0.459029	0.460609	0.461829	0.46266	0.463656	0.464565	0.465469	0.466219	0.466312	0.466711	0.467338	0.467529	0.467686	0.468325	0.46824	0.467926	0.467348	0.466515	0.465476	0.463571	0.460474	0.457314	0.453476
0.317584	0.31702	0.316442	0.316035	0.315248	0.31462	0.314525	0.314679	0.315074	0.31566	0.316425	0.317192	0.318046	0.319142	0.320862	0.322042	0.323347	0.324724	0.3262	0.327642	0.328813	0.329649	0.330928	0.33212	0.333241	0.334459	0.335547	0.336538	0.337359	0.338116	0.339068	0.340153	0.340625	0.341203	0.341717	0.342126	0.342514	0.34281	0.343243	0.343324	0.343075	0.34363	0.344007	0.343627	0.342968	0.341578	0.340495	0.339185	0.336511	0.333423
0.383375	0.382942	0.38256	0.382135	0.381393	0.38092	0.38072	0.380749	0.381072	0.381713	0.382629	0.383589	0.384705	0.386207	0.38761	0.38907	0.390408	0.39191	0.393396	0.394924	0.396338	0.397659	0.398829	0.400315	0.401935	0.403092	0.404237	0.405234	0.40639	0.407519	0.408366	0.408853	0.409689	0.410454	0.411118	0.411596	0.412095	0.41247	0.41283	0.413102	0.413244	0.413324	0.413204	0.4128	0.412328	0.411322	0.409763	0.407786	0.405151	0.401991
0.398094	0.397574	0.397261	0.396768	0.396034	0.395468	0.395242	0.395247	0.395444	0.395742	0.396483	0.397069	0.398014	0.399011	0.400244	0.401559	0.403099	0.40465	0.406192	0.407734	0.409292	0.410785	0.412103	0.413241	0.414319	0.415362	0.416298	0.417731	0.419481	0.420486	0.421053	0.421838	0.422729	0.423579	0.423725	0.423487	0.424034	0.424694	0.424896	0.425044	0.425514	0.425365	0.424969	0.424315	0.423513	0.422389	0.420638	0.417853	0.414982	0.411455
0.373168	0.372155	0.371524	0.37079	0.36931	0.368148	0.367788	0.367641	0.36791	0.368431	0.369362	0.370565	0.372007	0.373441	0.375302	0.377043	0.378824	0.380745	0.382693	0.384611	0.386454	0.388149	0.389862	0.3917	0.393593	0.395118	0.396565	0.397931	0.399107	0.400442	0.401436	0.402209	0.40312	0.403977	0.404755	0.405605	0.406232	0.406755	0.407206	0.407508	0.407836	0.408026	0.407898	0.407453	0.40669	0.405455	0.403669	0.401124	0.397759	0.393688
0.346103	0.345673	0.345388	0.345013	0.344257	0.343795	0.343654	0.343572	0.343655	0.344001	0.344801	0.345528	0.346583	0.347574	0.348582	0.350152	0.35198	0.35311	0.354381	0.355453	0.35678	0.358224	0.358936	0.359376	0.361151	0.362423	0.363208	0.364053	0.364865	0.365851	0.366722	0.366694	0.367149	0.367883	0.368429	0.369031	0.369528	0.369823	0.370224	0.370484	0.370713	0.370674	0.370422	0.369995	0.36942	0.368504	0.367146	0.365396	0.363207	0.360401
0.390402	0.389652	0.389043	0.388451	0.387113	0.386218	0.385864	0.385602	0.385456	0.385798	0.386854	0.387584	0.388878	0.389902	0.391045	0.392825	0.39489	0.396074	0.397699	0.39908	0.400827	0.402558	0.403958	0.40487	0.406446	0.40792	0.409099	0.410264	0.411431	0.412483	0.413421	0.414116	0.414886	0.415741	0.416382	0.416976	0.417362	0.417974	0.418775	0.418984	0.419071	0.419074	0.418946	0.418693	0.417973	0.416408	0.414803	0.412584	0.409755	0.406205
0.377276	0.376167	0.375514	0.375667	0.374553	0.373442	0.372702	0.372774	0.373217	0.373784	0.37386	0.37493	0.376318	0.37785	0.379169	0.380725	0.382462	0.38417	0.385847	0.387728	0.389185	0.390736	0.392152	0.393356	0.394697	0.395908	0.396901	0.398296	0.399351	0.400192	0.401156	0.402073	0.402716	0.403465	0.40373	0.404181	0.405539	0.406297	0.406577	0.406953	0.407119	0.407392	0.407438	0.406514	0.405573	0.40457	0.403001	0.40099	0.398209	0.394724
0.438787	0.437954	0.437266	0.436709	0.435291	0.434173	0.433491	0.433243	0.433465	0.433703	0.434797	0.436501	0.437973	0.439778	0.441817	0.443799	0.446335	0.448259	0.449977	0.452319	0.454517	0.4566	0.458485	0.46009	0.461918	0.463529	0.465023	0.466496	0.467914	0.469232	0.470578	0.471636	0.472693	0.473582	0.474167	0.475656	0.477201	0.477763	0.478188	0.478556	0.478886	0.479205	0.478332	0.476931	0.475805	0.473944	0.472141	0.469636	0.465797	0.460908
0.334937	0.333956	0.333155	0.332252	0.330414	0.329348	0.328618	0.328023	0.327939	0.32806	0.32884	0.329751	0.330916	0.332288	0.333979	0.335585	0.337402	0.339205	0.341193	0.342962	0.344651	0.346008	0.348026	0.349939	0.351247	0.352385	0.353602	0.35488	0.356291	0.357002	0.357716	0.358814	0.359825	0.360784	0.361575	0.362166	0.362693	0.363191	0.36384	0.3641	0.364246	0.364229	0.364167	0.363766	0.362941	0.361296	0.359423	0.356872	0.353586	0.349403
0.457656	0.456545	0.455759	0.455053	0.453642	0.452416	0.451761	0.451469	0.451615	0.452137	0.453023	0.454302	0.455644	0.45693	0.458602	0.460438	0.462211	0.464011	0.465731	0.467726	0.469668	0.471411	0.47306	0.474623	0.476179	0.477594	0.478826	0.480057	0.481207	0.482318	0.483454	0.484435	0.485333	0.486168	0.487056	0.487765	0.488408	0.488963	0.489472	0.489887	0.490207	0.490287	0.490197	0.489851	0.489138	0.487885	0.486242	0.483977	0.481085	0.477514
0.393373	0.392668	0.39223	0.391557	0.390327	0.389442	0.38879	0.388735	0.388705	0.388884	0.389673	0.390415	0.391638	0.393185	0.394712	0.396416	0.398168	0.40006	0.40203	0.403751	0.405488	0.4072	0.408796	0.410202	0.411392	0.412442	0.413534	0.41489	0.416831	0.417965	0.418729	0.419687	0.420747	0.421717	0.422082	0.421986	0.422585	0.423416	0.423729	0.424055	0.424812	0.424856	0.42459	0.424072	0.423343	0.422379	0.42053	0.417612	0.414642	0.410944
0.302536	0.301846	0.30138	0.301219	0.300211	0.299727	0.299454	0.299586	0.299634	0.300267	0.300967	0.301589	0.302808	0.30387	0.304676	0.306344	0.307907	0.308974	0.310397	0.311469	0.312773	0.314242	0.315324	0.315992	0.317112	0.318156	0.319091	0.319955	0.320827	0.321601	0.322444	0.322986	0.323689	0.324438	0.32496	0.325283	0.325496	0.325855	0.326644	0.326898	0.326933	0.326854	0.326822	0.326712	0.326206	0.324935	0.323734	0.322023	0.319912	0.317342
0.332274	0.331128	0.330414	0.32975	0.328145	0.327088	0.326149	0.325952	0.326116	0.326345	0.326982	0.327632	0.328746	0.329896	0.331152	0.332543	0.33406	0.335695	0.3374	0.338903	0.340554	0.342154	0.343546	0.344824	0.345752	0.346836	0.347638	0.34927	0.35085	0.351682	0.35233	0.353171	0.354045	0.355	0.355007	0.354875	0.355446	0.356052	0.356378	0.356534	0.356656	0.356603	0.356393	0.355957	0.355204	0.3541	0.352356	0.34994	0.346974	0.343218
0.417594	0.416919	0.416603	0.416293	0.415322	0.41463	0.414557	0.414617	0.414616	0.415117	0.416105	0.417051	0.418547	0.419565	0.420566	0.422734	0.425067	0.426411	0.428069	0.429493	0.43136	0.433175	0.434265	0.434746	0.436856	0.43857	0.439708	0.440847	0.442105	0.443429	0.444676	0.444898	0.445496	0.446574	0.447391	0.448174	0.448695	0.449176	0.449702	0.450134	0.450262	0.450255	0.449969	0.449581	0.448926	0.44772	0.445893	0.443528	0.440591	0.437069
0.429337	0.42857	0.427962	0.427503	0.426144	0.42544	0.424957	0.42476	0.424981	0.425116	0.426122	0.4277	0.428862	0.430136	0.431508	0.433272	0.435703	0.437082	0.438429	0.440134	0.441977	0.443656	0.444878	0.445787	0.447886	0.44948	0.450605	0.451821	0.453049	0.454325	0.45564	0.456032	0.456752	0.45791	0.458812	0.459609	0.460335	0.460848	0.461304	0.461632	0.461806	0.461796	0.461593	0.461114	0.460272	0.458848	0.457303	0.455144	0.452187	0.448388
0.406657	0.405873	0.405467	0.404911	0.403901	0.402885	0.402322	0.402511	0.402695	0.402981	0.403855	0.404707	0.405996	0.407365	0.408841	0.410443	0.412274	0.414121	0.415899	0.417631	0.419323	0.421016	0.422631	0.423887	0.424954	0.426027	0.42698	0.42854	0.430326	0.431373	0.432172	0.433048	0.434157	0.435215	0.43549	0.43537	0.435976	0.436697	0.436995	0.437219	0.437757	0.437649	0.437378	0.436869	0.436087	0.435066	0.433262	0.430505	0.427646	0.424059
0.359154	0.358365	0.358025	0.357559	0.356638	0.356308	0.356456	0.356281	0.356665	0.35721	0.358029	0.358795	0.359837	0.360777	0.361972	0.36326	0.364544	0.365863	0.367277	0.368584	0.369992	0.371293	0.372735	0.373869	0.375259	0.376342	0.377343	0.378222	0.379151	0.379877	0.380755	0.381291	0.381907	0.382611	0.383117	0.383474	0.384163	0.384503	0.384771	0.385045	0.385187	0.385257	0.385275	0.384715	0.384086	0.383161	0.381822	0.379955	0.377523	0.374414
0.391595	0.390866	0.390111	0.389595	0.388537	0.387654	0.387406	0.387222	0.387424	0.388037	0.388994	0.390327	0.391605	0.392904	0.394799	0.396371	0.398049	0.399527	0.400677	0.402416	0.40394	0.405105	0.406588	0.407953	0.40944	0.410888	0.412097	0.413216	0.414161	0.414988	0.416048	0.417086	0.41777	0.41833	0.419068	0.419668	0.420308	0.42058	0.420591	0.42091	0.421218	0.421154	0.42098	0.420639	0.419987	0.418873	0.417257	0.41511	0.412505	0.409222
0.331775	0.331358	0.33094	0.331156	0.330585	0.329981	0.329766	0.329868	0.330067	0.330675	0.330959	0.331654	0.332742	0.333886	0.335021	0.33628	0.337644	0.338865	0.340382	0.341709	0.343077	0.344352	0.345586	0.346533	0.347605	0.348423	0.349388	0.350482	0.351435	0.352092	0.35284	0.353512	0.354133	0.354767	0.354877	0.355043	0.356386	0.357027	0.357112	0.357405	0.35742	0.357582	0.35764	0.356544	0.355647	0.354892	0.353531	0.351714	0.349262	0.346265
0.408816	0.408324	0.407877	0.407604	0.406983	0.40657	0.406537	0.406697	0.407279	0.408001	0.408936	0.410162	0.411338	0.412596	0.414265	0.415656	0.417223	0.418738	0.420025	0.421538	0.422968	0.424333	0.425545	0.427034	0.428798	0.429999	0.43116	0.432356	0.433565	0.434807	0.43564	0.436165	0.437111	0.438005	0.438643	0.439199	0.439805	0.440296	0.440651	0.440976	0.44104	0.441021	0.440785	0.440205	0.439436	0.438099	0.436301	0.434029	0.431164	0.427604
0.340962	0.340542	0.340209	0.339669	0.33894	0.338435	0.338169	0.338157	0.338324	0.338632	0.339403	0.340009	0.34094	0.342042	0.343469	0.344861	0.346447	0.348041	0.349671	0.351257	0.353035	0.354368	0.355687	0.356839	0.358068	0.359153	0.360158	0.360958	0.362351	0.36343	0.364261	0.365005	0.365805	0.366466	0.367092	0.367197	0.367662	0.36816	0.368285	0.368484	0.369216	0.369231	0.369024	0.368535	0.367956	0.367219	0.365752	0.363321	0.360976	0.358133
0.393706	0.392897	0.392176	0.391502	0.390172	0.389187	0.388477	0.388183	0.388266	0.388597	0.389427	0.390493	0.391755	0.393251	0.394979	0.396785	0.398863	0.400921	0.402894	0.404919	0.406932	0.40877	0.410403	0.411944	0.41327	0.414618	0.41594	0.417019	0.418668	0.420075	0.421057	0.42213	0.423163	0.424145	0.425133	0.42542	0.426035	0.426804	0.427232	0.427687	0.428466	0.428536	0.428471	0.428025	0.427451	0.426527	0.424764	0.421937	0.418938	0.415206
0.393932	0.392905	0.39207	0.391409	0.390079	0.388967	0.388525	0.388347	0.388677	0.389138	0.389987	0.391308	0.392398	0.393725	0.395689	0.396948	0.398563	0.399949	0.401139	0.402795	0.404222	0.405088	0.406525	0.407928	0.409274	0.410494	0.411537	0.412455	0.413338	0.414166	0.415132	0.416421	0.417198	0.417901	0.418665	0.419231	0.419918	0.42014	0.420008	0.420213	0.420396	0.420368	0.420276	0.419924	0.419272	0.418189	0.416647	0.414481	0.411832	0.408519
0.42589	0.425151	0.424489	0.423684	0.422188	0.421193	0.420686	0.420503	0.420488	0.420872	0.421722	0.423089	0.424269	0.42565	0.427233	0.428967	0.430841	0.43276	0.434518	0.436274	0.438116	0.439771	0.441412	0.442897	0.444422	0.445745	0.447084	0.44858	0.449872	0.450918	0.451982	0.452953	0.453895	0.45487	0.455194	0.455692	0.457484	0.458513	0.458784	0.459238	0.459555	0.460002	0.460322	0.459097	0.458149	0.457308	0.455775	0.453514	0.450537	0.446798
0.317095	0.316282	0.315683	0.315075	0.313599	0.312596	0.312047	0.311636	0.311403	0.311508	0.312126	0.31271	0.313775	0.31468	0.315689	0.317166	0.318795	0.319947	0.321433	0.322611	0.324046	0.325383	0.326684	0.327769	0.328982	0.330066	0.331072	0.332036	0.333003	0.333736	0.334363	0.335037	0.335707	0.336384	0.336965	0.337504	0.337894	0.338304	0.338934	0.339219	0.339384	0.339439	0.339307	0.339053	0.338467	0.337233	0.335781	0.333877	0.331422	0.328484
0.374271	0.373292	0.372697	0.372047	0.370674	0.369556	0.369002	0.368719	0.368893	0.369169	0.369809	0.370696	0.371918	0.373324	0.37488	0.37654	0.378374	0.380331	0.382213	0.383966	0.385748	0.387494	0.389035	0.390319	0.391513	0.392628	0.393535	0.395523	0.397635	0.398683	0.399452	0.400408	0.401425	0.40261	0.402496	0.402185	0.402833	0.403671	0.404166	0.404545	0.404967	0.404982	0.404786	0.404382	0.403683	0.402552	0.400823	0.398208	0.395277	0.391606
0.346708	0.346196	0.345775	0.34549	0.344796	0.344388	0.344191	0.344339	0.344615	0.345193	0.345915	0.346768	0.348003	0.349235	0.350579	0.352133	0.353563	0.355157	0.356719	0.358246	0.359709	0.36122	0.362435	0.364027	0.365573	0.366715	0.367853	0.368963	0.369976	0.371104	0.371852	0.37245	0.373281	0.37397	0.374679	0.375284	0.375904	0.376376	0.376757	0.377134	0.377414	0.377479	0.377338	0.376902	0.376271	0.375229	0.373723	0.371654	0.369016	0.36579
0.327214	0.326667	0.326292	0.326003	0.325404	0.324912	0.324678	0.324726	0.325014	0.325521	0.326397	0.327269	0.328336	0.329635	0.33124	0.332667	0.334412	0.335856	0.337379	0.338903	0.340335	0.341618	0.34299	0.344079	0.345367	0.346456	0.347523	0.348604	0.34957	0.350612	0.351369	0.35204	0.352597	0.353074	0.353323	0.354455	0.355522	0.355822	0.355897	0.356228	0.356613	0.356901	0.356115	0.355136	0.354761	0.354061	0.352714	0.350787	0.348427	0.345565
0.386278	0.385622	0.384692	0.384232	0.383325	0.382433	0.382169	0.381997	0.38214	0.382799	0.383737	0.385018	0.386062	0.38718	0.388896	0.390371	0.392017	0.393323	0.394434	0.39615	0.397666	0.39873	0.400174	0.401472	0.402734	0.403874	0.404949	0.405921	0.406779	0.407482	0.40845	0.409453	0.410206	0.410689	0.411334	0.411871	0.412418	0.412601	0.412657	0.412821	0.413034	0.412903	0.412716	0.412245	0.411528	0.410299	0.408707	0.406627	0.4041	0.400937
0.329965	0.329252	0.328764	0.328431	0.327419	0.32654	0.326279	0.326488	0.326831	0.327391	0.328169	0.329194	0.330556	0.331784	0.333237	0.334723	0.336442	0.337977	0.339685	0.341247	0.342892	0.344302	0.345774	0.347023	0.348378	0.34964	0.350797	0.35195	0.353158	0.354114	0.355073	0.355988	0.356702	0.357447	0.357974	0.358872	0.359794	0.360274	0.361076	0.361398	0.361562	0.36176	0.361284	0.360666	0.36006	0.358644	0.357198	0.355283	0.352671	0.349467
0.352405	0.351622	0.350984	0.350416	0.349257	0.348248	0.347797	0.347792	0.347815	0.348275	0.348962	0.349945	0.351215	0.352201	0.353583	0.354977	0.356351	0.357707	0.358979	0.360342	0.361676	0.362902	0.364084	0.365352	0.366863	0.367896	0.36888	0.369759	0.370616	0.371581	0.372259	0.372688	0.373316	0.373854	0.374509	0.37494	0.375374	0.375673	0.375893	0.376105	0.376233	0.376168	0.375945	0.375495	0.374763	0.373668	0.372038	0.370012	0.367423	0.364206
0.396707	0.395316	0.394106	0.393298	0.391375	0.389914	0.389204	0.388847	0.389068	0.389674	0.390586	0.392276	0.393688	0.395039	0.396734	0.398376	0.400443	0.402156	0.403552	0.405357	0.407118	0.408736	0.410461	0.411729	0.413179	0.414471	0.415648	0.416751	0.417818	0.418854	0.419928	0.420806	0.421761	0.422632	0.423652	0.424376	0.42489	0.42536	0.425776	0.426026	0.426246	0.426097	0.425816	0.425388	0.424557	0.423334	0.421474	0.418999	0.415836	0.411995
0.409132	0.408461	0.407899	0.4073	0.406366	0.40556	0.405247	0.405227	0.405443	0.405964	0.40683	0.40777	0.40905	0.410405	0.411843	0.413409	0.414917	0.416573	0.418104	0.419589	0.421074	0.422575	0.423839	0.425536	0.427076	0.428221	0.429333	0.430418	0.431383	0.432549	0.433148	0.433814	0.434685	0.435463	0.436137	0.436718	0.437263	0.437706	0.438084	0.438401	0.43855	0.438613	0.438506	0.437996	0.437565	0.436441	0.434767	0.432699	0.429988	0.426635
0.343218	0.342593	0.34223	0.341634	0.340492	0.33974	0.339357	0.33949	0.339686	0.340004	0.340884	0.342082	0.343137	0.344442	0.345772	0.347228	0.34877	0.350211	0.351839	0.353346	0.354852	0.356266	0.357688	0.358934	0.36028	0.361108	0.362215	0.363454	0.364338	0.365166	0.365999	0.366667	0.36747	0.368165	0.368326	0.368752	0.370165	0.370983	0.371175	0.371457	0.371594	0.371845	0.372007	0.370776	0.369824	0.369028	0.367644	0.365517	0.362846	0.359537
0.427783	0.427065	0.426573	0.426157	0.425429	0.424723	0.424434	0.424445	0.424794	0.425283	0.426079	0.426899	0.428134	0.429382	0.430718	0.432235	0.433986	0.435746	0.437485	0.439119	0.440861	0.442518	0.444032	0.445343	0.446616	0.447795	0.448904	0.450479	0.452417	0.453668	0.454599	0.455533	0.456659	0.457796	0.458293	0.458252	0.458917	0.459746	0.460207	0.46058	0.461228	0.461293	0.461223	0.460902	0.460308	0.459516	0.457957	0.455557	0.453033	0.449852
0.352289	0.351324	0.350544	0.349905	0.34844	0.34751	0.346804	0.346373	0.346349	0.346631	0.347276	0.348238	0.349274	0.350464	0.352089	0.353767	0.355452	0.357048	0.358567	0.360164	0.36189	0.363519	0.364831	0.366449	0.367984	0.369262	0.37043	0.371535	0.372546	0.373768	0.374626	0.375333	0.37626	0.377109	0.377765	0.378294	0.378775	0.379066	0.379509	0.379868	0.38001	0.380052	0.379895	0.379262	0.378781	0.377617	0.375368	0.37266	0.369322	0.365392
0.356806	0.356251	0.355765	0.355937	0.355232	0.354552	0.354303	0.354255	0.354507	0.354873	0.35496	0.355667	0.356723	0.357711	0.358914	0.360025	0.361478	0.362765	0.364193	0.365466	0.366627	0.367901	0.36919	0.370258	0.371428	0.372297	0.373207	0.374345	0.375193	0.375865	0.376547	0.377196	0.37787	0.378644	0.378958	0.379355	0.380451	0.381121	0.381431	0.381648	0.381816	0.382032	0.382142	0.381408	0.380703	0.379938	0.378814	0.377115	0.375003	0.3724
0.416471	0.416251	0.415919	0.41568	0.414844	0.414506	0.414706	0.4145	0.414451	0.41498	0.416042	0.417121	0.418673	0.419775	0.421064	0.423119	0.425379	0.426629	0.428185	0.429334	0.431218	0.432927	0.433999	0.434607	0.436829	0.438593	0.439752	0.440691	0.441809	0.443031	0.444188	0.44429	0.44485	0.445846	0.446629	0.44737	0.447896	0.448407	0.448864	0.449087	0.449352	0.449347	0.449243	0.449	0.448429	0.447438	0.44605	0.443929	0.441486	0.438289
0.313305	0.312728	0.312099	0.311692	0.31096	0.310078	0.309759	0.309386	0.309487	0.31028	0.310924	0.311642	0.312808	0.313873	0.315189	0.31661	0.317642	0.318979	0.320399	0.322003	0.323406	0.324756	0.326058	0.32732	0.328607	0.329821	0.330863	0.331698	0.332534	0.333299	0.334147	0.334863	0.335444	0.336027	0.336765	0.33729	0.337798	0.338115	0.338313	0.338603	0.33868	0.338655	0.338527	0.338105	0.337548	0.336558	0.335074	0.33326	0.330818	0.327824
0.367046	0.366431	0.365997	0.365503	0.36468	0.363884	0.363166	0.363112	0.363247	0.363518	0.364151	0.364854	0.365902	0.367195	0.368578	0.369974	0.371464	0.373141	0.374872	0.37645	0.378015	0.379508	0.380831	0.382175	0.383188	0.384045	0.384861	0.386296	0.388066	0.389046	0.389598	0.390431	0.391423	0.392452	0.392646	0.392528	0.393109	0.393925	0.394243	0.394488	0.395002	0.394935	0.394647	0.39421	0.393454	0.392512	0.39096	0.388365	0.385705	0.382359
0.412386	0.411897	0.411749	0.41149	0.411067	0.410883	0.410868	0.410873	0.411398	0.411936	0.412787	0.413527	0.414447	0.415696	0.417052	0.418205	0.419735	0.420958	0.422293	0.423736	0.42519	0.42656	0.428057	0.429067	0.430389	0.431513	0.432369	0.434109	0.435381	0.436032	0.436866	0.437621	0.43841	0.439321	0.439114	0.439451	0.440112	0.440532	0.440926	0.441218	0.441324	0.44137	0.441155	0.440851	0.44025	0.439239	0.437913	0.436043	0.43373	0.430809
0.353998	0.35293	0.352044	0.351292	0.349781	0.348776	0.348351	0.348196	0.34847	0.349141	0.350074	0.351052	0.352004	0.353531	0.355716	0.35745	0.359034	0.360787	0.362691	0.364761	0.366341	0.367383	0.368925	0.370507	0.371966	0.373412	0.374812	0.375988	0.37713	0.378085	0.379304	0.380777	0.38145	0.382078	0.382857	0.383396	0.38402	0.384424	0.384887	0.385166	0.385076	0.385876	0.386362	0.385925	0.385127	0.383462	0.382029	0.380082	0.376519	0.372466
0.411673	0.411091	0.410651	0.410447	0.40965	0.409087	0.408946	0.409025	0.409137	0.409558	0.410571	0.411482	0.412923	0.413826	0.414701	0.416402	0.41862	0.419594	0.420953	0.421971	0.42351	0.425104	0.426385	0.426993	0.428382	0.429689	0.430803	0.431779	0.432897	0.433712	0.434531	0.435242	0.436006	0.436762	0.43747	0.437999	0.438351	0.43885	0.439518	0.439708	0.439852	0.439797	0.439702	0.439487	0.438836	0.437496	0.436172	0.434173	0.431855	0.428901
0.399254	0.397528	0.396129	0.394966	0.392257	0.390252	0.388755	0.387674	0.387195	0.387291	0.387981	0.388796	0.390225	0.39162	0.393168	0.395276	0.397634	0.399457	0.401578	0.403384	0.4055	0.407591	0.409499	0.411019	0.41294	0.414662	0.416125	0.417544	0.418973	0.42014	0.421315	0.422245	0.423374	0.42456	0.425587	0.426532	0.427207	0.427909	0.428904	0.429269	0.429571	0.429694	0.429559	0.429264	0.428404	0.426602	0.424543	0.421625	0.417953	0.413408
0.429361	0.428337	0.427834	0.428317	0.427196	0.426231	0.425763	0.426162	0.426678	0.427314	0.427341	0.428363	0.429738	0.431115	0.432513	0.434076	0.435588	0.437073	0.438688	0.440503	0.442193	0.443707	0.445147	0.446572	0.44793	0.449085	0.450113	0.451518	0.452506	0.45342	0.454417	0.455329	0.456067	0.456927	0.457097	0.45757	0.459009	0.459801	0.460107	0.460562	0.460735	0.460977	0.461073	0.460039	0.458926	0.457868	0.456134	0.45385	0.45088	0.447102
0.35951	0.358714	0.357985	0.357154	0.35589	0.35487	0.354531	0.354359	0.354493	0.355163	0.35635	0.357321	0.358415	0.359934	0.361439	0.363066	0.364661	0.366166	0.367927	0.369637	0.371195	0.372665	0.374125	0.375402	0.376902	0.378018	0.379209	0.380656	0.381765	0.382642	0.38358	0.384265	0.385097	0.385863	0.385973	0.38633	0.388054	0.388808	0.388973	0.389274	0.389416	0.389665	0.389777	0.388353	0.387317	0.386379	0.384734	0.382403	0.379415	0.375721
0.385721	0.384791	0.38396	0.383149	0.381576	0.380242	0.379302	0.378952	0.378717	0.379055	0.379706	0.380432	0.381681	0.383181	0.38482	0.386638	0.388401	0.39035	0.392232	0.394104	0.395949	0.397659	0.399335	0.400858	0.402229	0.403578	0.40461	0.406519	0.408589	0.409756	0.410604	0.411547	0.412679	0.413788	0.413919	0.413809	0.414441	0.415255	0.415739	0.415993	0.416484	0.416439	0.416148	0.415641	0.414687	0.413315	0.411242	0.408136	0.40467	0.400403
0.387577	0.387316	0.386792	0.386278	0.3854	0.384598	0.383985	0.384005	0.383963	0.384466	0.385031	0.385943	0.387102	0.388373	0.389822	0.391347	0.392824	0.39472	0.396425	0.398101	0.399748	0.401343	0.402704	0.403877	0.40488	0.405744	0.406657	0.407491	0.408939	0.410006	0.410767	0.41156	0.412368	0.413106	0.413876	0.413799	0.41409	0.414718	0.414925	0.415138	0.415999	0.415919	0.415802	0.415498	0.414909	0.414258	0.412919	0.410359	0.408033	0.405038
0.346104	0.345417	0.344841	0.344342	0.343486	0.342826	0.342504	0.342371	0.342697	0.343216	0.344087	0.344874	0.345928	0.347002	0.348217	0.349451	0.350894	0.352175	0.353842	0.355281	0.356821	0.358229	0.359511	0.360788	0.362032	0.363002	0.363999	0.365142	0.365973	0.366755	0.367482	0.368253	0.368899	0.369661	0.369845	0.37025	0.371594	0.372288	0.372404	0.372646	0.372706	0.372808	0.372857	0.371808	0.37087	0.369946	0.368422	0.366372	0.363772	0.360491
0.362635	0.361374	0.36066	0.359856	0.358112	0.356855	0.355876	0.355429	0.355503	0.355551	0.356119	0.356961	0.358048	0.359455	0.361082	0.362832	0.364771	0.366897	0.368959	0.3709	0.372816	0.374629	0.376362	0.377972	0.379331	0.380702	0.382107	0.383316	0.385113	0.386519	0.3876	0.388723	0.389788	0.390678	0.391647	0.391898	0.392336	0.392963	0.393271	0.393675	0.394394	0.394425	0.394229	0.393683	0.392848	0.391661	0.389602	0.386479	0.383141	0.379023
0.388005	0.387112	0.386591	0.386043	0.384596	0.383812	0.383391	0.383183	0.383597	0.383884	0.384921	0.386482	0.387835	0.38929	0.39103	0.392939	0.395473	0.397241	0.398849	0.400728	0.402647	0.404563	0.405943	0.406887	0.409287	0.411234	0.412563	0.413878	0.415072	0.416466	0.417954	0.418155	0.418729	0.419918	0.420886	0.421778	0.422594	0.423135	0.423773	0.424251	0.424563	0.424675	0.424576	0.424173	0.423472	0.4222	0.420358	0.417733	0.414656	0.410809
0.365995	0.365154	0.364468	0.363745	0.362417	0.361409	0.36097	0.360828	0.360803	0.361234	0.361832	0.362777	0.363807	0.365009	0.3664	0.368047	0.36964	0.371312	0.373024	0.374519	0.37614	0.377827	0.379395	0.380833	0.382414	0.383559	0.384891	0.386206	0.387207	0.38806	0.388965	0.389774	0.390633	0.391486	0.391855	0.39234	0.393703	0.394433	0.394668	0.395018	0.395224	0.395407	0.395508	0.394405	0.393439	0.392432	0.390718	0.388305	0.385234	0.381391
0.417346	0.416997	0.41658	0.416318	0.416352	0.416278	0.41637	0.416288	0.416859	0.417869	0.419117	0.419987	0.421209	0.422465	0.423797	0.425101	0.426385	0.427574	0.428927	0.430159	0.431434	0.432536	0.434286	0.435966	0.436861	0.438047	0.439228	0.44032	0.44153	0.44201	0.442533	0.443796	0.44473	0.445506	0.446174	0.446804	0.447331	0.447582	0.447862	0.447898	0.448039	0.448048	0.447895	0.447619	0.447115	0.445978	0.444656	0.442821	0.440418	0.437412
0.352463	0.351883	0.351622	0.351212	0.350362	0.349988	0.349902	0.350043	0.350418	0.350749	0.351585	0.352503	0.353454	0.354438	0.355622	0.356661	0.358058	0.359253	0.36065	0.36176	0.362912	0.363998	0.365208	0.366208	0.367145	0.367979	0.368749	0.369804	0.370565	0.371152	0.371772	0.372404	0.372936	0.373668	0.37376	0.374021	0.375412	0.376032	0.376184	0.376429	0.376487	0.376715	0.376856	0.3758	0.375079	0.374561	0.373604	0.372151	0.370203	0.367747
0.412416	0.411867	0.411222	0.410908	0.409836	0.409114	0.40879	0.409091	0.409391	0.410352	0.411357	0.412667	0.41422	0.415912	0.41777	0.419636	0.421559	0.423414	0.425279	0.427138	0.428976	0.430653	0.432449	0.433892	0.435402	0.436885	0.438254	0.439561	0.44078	0.441891	0.442994	0.444018	0.444915	0.445573	0.446093	0.447343	0.44847	0.449054	0.449609	0.450023	0.450478	0.45082	0.450293	0.449578	0.449043	0.448052	0.446533	0.444397	0.441758	0.438375
0.424712	0.424236	0.424054	0.423725	0.423381	0.423142	0.423447	0.423588	0.424055	0.424631	0.425519	0.426183	0.426952	0.427849	0.428849	0.43013	0.431262	0.432364	0.433774	0.434972	0.436291	0.437587	0.438617	0.439751	0.441042	0.442064	0.443143	0.444258	0.445161	0.446015	0.446914	0.44766	0.448377	0.449033	0.449219	0.449645	0.45093	0.451543	0.451572	0.451725	0.451863	0.451996	0.451833	0.450555	0.449508	0.448443	0.446869	0.444703	0.442035	0.438776
0.30749	0.306764	0.306255	0.305651	0.304449	0.30348	0.302809	0.30254	0.302351	0.302461	0.302955	0.303461	0.304373	0.305464	0.306827	0.308341	0.309766	0.311445	0.313078	0.31464	0.316237	0.317669	0.318987	0.32014	0.321083	0.32202	0.322881	0.323735	0.325054	0.326098	0.326835	0.327581	0.328413	0.329046	0.329739	0.32981	0.330076	0.330647	0.330869	0.33107	0.331649	0.331558	0.33128	0.330796	0.330087	0.329193	0.32754	0.324987	0.322224	0.318868
0.409902	0.409529	0.409377	0.40936	0.409127	0.408907	0.409107	0.409327	0.409935	0.410751	0.411608	0.41269	0.414087	0.415327	0.41688	0.418384	0.419784	0.421266	0.422938	0.424472	0.425986	0.427396	0.428774	0.430244	0.431786	0.432914	0.434048	0.435061	0.436126	0.437167	0.438054	0.438757	0.43953	0.440186	0.440955	0.441597	0.442122	0.442526	0.442897	0.443203	0.443444	0.443391	0.443268	0.442855	0.442181	0.441064	0.439646	0.4377	0.435291	0.43213
0.27971	0.279305	0.278798	0.278369	0.27721	0.276355	0.275908	0.275795	0.275668	0.275949	0.276687	0.277546	0.278742	0.279881	0.280905	0.282399	0.284125	0.285181	0.286548	0.287643	0.28901	0.290321	0.291239	0.291739	0.293396	0.294565	0.295392	0.296046	0.296905	0.297777	0.298683	0.298813	0.299248	0.300069	0.300822	0.301304	0.301733	0.302064	0.302322	0.302609	0.302755	0.302603	0.30237	0.301952	0.301316	0.300349	0.298783	0.296794	0.2944	0.291442
0.367827	0.366768	0.366398	0.366617	0.365683	0.364977	0.3646	0.364667	0.365246	0.36577	0.365912	0.366929	0.368084	0.369199	0.370387	0.371634	0.37298	0.374376	0.375804	0.377279	0.378712	0.380114	0.381599	0.38286	0.38415	0.385161	0.386137	0.387425	0.388401	0.389038	0.389859	0.390506	0.391155	0.39186	0.391964	0.392246	0.393817	0.394449	0.394545	0.394789	0.394923	0.395046	0.39511	0.393841	0.392901	0.392163	0.390738	0.388728	0.386178	0.382967
0.446739	0.446408	0.446208	0.446164	0.445911	0.445784	0.446087	0.446683	0.447327	0.448194	0.449209	0.450258	0.451529	0.452903	0.454411	0.456019	0.457657	0.459284	0.460986	0.462662	0.464317	0.465842	0.467337	0.46877	0.470191	0.471574	0.472842	0.474157	0.475294	0.476488	0.47754	0.478455	0.479267	0.479869	0.480233	0.481407	0.482532	0.48299	0.483562	0.483747	0.483966	0.484125	0.483385	0.482389	0.481707	0.480363	0.47881	0.476723	0.473942	0.470511
0.420969	0.420618	0.420594	0.420546	0.420379	0.420243	0.420353	0.420802	0.421528	0.422221	0.423086	0.42409	0.42535	0.426628	0.427918	0.429164	0.430587	0.43208	0.43364	0.435122	0.436486	0.437889	0.43915	0.44028	0.4415	0.442388	0.44332	0.444895	0.445855	0.446693	0.447638	0.448325	0.449228	0.449998	0.449744	0.449927	0.451932	0.452753	0.452864	0.452956	0.453115	0.453579	0.453756	0.452205	0.451232	0.450582	0.449328	0.447442	0.444898	0.441949
0.370877	0.370414	0.369976	0.369769	0.368848	0.368201	0.367783	0.367798	0.368081	0.368614	0.36909	0.37021	0.371305	0.372694	0.374185	0.375518	0.377016	0.378676	0.380172	0.381816	0.383323	0.384723	0.386142	0.387337	0.388595	0.389696	0.390678	0.391991	0.392977	0.39375	0.394699	0.395458	0.396206	0.396901	0.396997	0.397406	0.398963	0.399772	0.399909	0.400153	0.400453	0.400765	0.400901	0.399802	0.398979	0.398366	0.397216	0.395429	0.393018	0.390097
0.453222	0.452747	0.452568	0.452288	0.451545	0.451208	0.451316	0.45138	0.451773	0.452215	0.452942	0.453862	0.454632	0.455565	0.456719	0.457824	0.459116	0.46022	0.461387	0.462703	0.464068	0.465351	0.466631	0.46763	0.468938	0.469947	0.470846	0.472064	0.472866	0.473478	0.474246	0.474896	0.475615	0.476386	0.476392	0.476686	0.478182	0.478892	0.478932	0.479104	0.479105	0.479208	0.479294	0.477972	0.476909	0.475969	0.47445	0.472403	0.469815	0.466616
0.293285	0.292614	0.292167	0.291727	0.290937	0.290273	0.289864	0.289755	0.289949	0.290442	0.291204	0.291883	0.292944	0.294014	0.295227	0.296468	0.297493	0.298567	0.299812	0.301194	0.302349	0.303606	0.304644	0.305782	0.306807	0.30785	0.308474	0.30919	0.309803	0.310491	0.311089	0.311748	0.312154	0.312658	0.313293	0.313703	0.314167	0.314456	0.314635	0.314887	0.315009	0.314859	0.314667	0.314271	0.313776	0.312873	0.311547	0.30984	0.307787	0.305107
0.371661	0.371117	0.370626	0.370681	0.369733	0.369168	0.36889	0.369085	0.369384	0.370091	0.370623	0.371824	0.373208	0.374657	0.376162	0.377656	0.379245	0.380879	0.382601	0.38437	0.385977	0.387573	0.389187	0.390602	0.391934	0.392947	0.393899	0.395458	0.396467	0.39722	0.398119	0.398946	0.399866	0.400684	0.400659	0.401009	0.402946	0.403905	0.4041	0.40441	0.404616	0.404936	0.405085	0.403735	0.40267	0.401836	0.400432	0.398353	0.395649	0.392274
0.434195	0.433543	0.432903	0.432695	0.431735	0.430923	0.430528	0.430657	0.431028	0.431874	0.432608	0.43368	0.435145	0.436667	0.438578	0.440308	0.442193	0.443982	0.44603	0.447871	0.449776	0.451387	0.453005	0.454393	0.456025	0.45738	0.458815	0.460157	0.461419	0.462719	0.463837	0.464777	0.465634	0.466254	0.466669	0.467971	0.469362	0.469828	0.470069	0.470383	0.470798	0.471147	0.470313	0.468901	0.46805	0.466735	0.464717	0.461921	0.458173	0.453831
0.455457	0.45414	0.453058	0.452234	0.450602	0.449682	0.448978	0.448223	0.448397	0.448971	0.450026	0.451016	0.452499	0.453761	0.45525	0.457044	0.458937	0.460587	0.462435	0.463968	0.465716	0.467185	0.469018	0.470789	0.472031	0.47337	0.474821	0.47611	0.477527	0.478382	0.47915	0.480336	0.481468	0.48243	0.483396	0.484135	0.48482	0.48555	0.486451	0.486858	0.487126	0.487227	0.487252	0.487007	0.486252	0.484723	0.483092	0.480868	0.477982	0.47439
0.433161	0.433198	0.433259	0.433314	0.433379	0.433534	0.433645	0.434182	0.434677	0.435258	0.435894	0.436576	0.437478	0.438198	0.439117	0.439947	0.440931	0.442196	0.44335	0.444412	0.445688	0.446798	0.44797	0.448898	0.449572	0.450338	0.450923	0.45228	0.454224	0.455115	0.455556	0.45626	0.457081	0.457942	0.457979	0.457288	0.457638	0.458361	0.4584	0.458514	0.459166	0.458917	0.458585	0.458063	0.45733	0.456585	0.455277	0.452877	0.450782	0.448188
0.337133	0.336508	0.335884	0.335609	0.334694	0.334001	0.333612	0.333615	0.333803	0.33436	0.334935	0.335712	0.336732	0.337846	0.339103	0.340264	0.341602	0.342834	0.344105	0.345387	0.346631	0.347658	0.348852	0.349755	0.350713	0.351639	0.352509	0.353281	0.354075	0.35475	0.355445	0.355982	0.356418	0.356729	0.356965	0.357861	0.358696	0.358934	0.359413	0.359577	0.359667	0.359826	0.359149	0.358283	0.357695	0.356485	0.355245	0.353594	0.351242	0.348473
0.386035	0.38574	0.385452	0.385187	0.384322	0.383936	0.383925	0.38411	0.384383	0.384514	0.385774	0.387806	0.38886	0.389892	0.391437	0.393118	0.395315	0.396496	0.397564	0.399512	0.401362	0.402947	0.404314	0.405528	0.407254	0.408501	0.409588	0.410686	0.411691	0.412753	0.413865	0.414483	0.41512	0.415917	0.416427	0.417316	0.417995	0.418354	0.41869	0.419075	0.41933	0.419615	0.419265	0.418723	0.417964	0.416485	0.415619	0.414243	0.411897	0.408976
0.380322	0.379917	0.379574	0.37914	0.378595	0.378062	0.377859	0.377921	0.378054	0.37851	0.379398	0.380281	0.381324	0.38243	0.383657	0.385128	0.38664	0.388198	0.389625	0.391105	0.392707	0.394215	0.395557	0.396733	0.397731	0.398734	0.399778	0.400567	0.40182	0.402867	0.403572	0.404281	0.40511	0.405709	0.406432	0.406506	0.406854	0.407358	0.407502	0.407726	0.408474	0.408365	0.408168	0.407701	0.407071	0.406397	0.40488	0.402394	0.400181	0.397488
0.354503	0.353442	0.352642	0.352239	0.350913	0.349724	0.349083	0.34895	0.349174	0.349599	0.350191	0.351065	0.352112	0.353506	0.354963	0.356446	0.358232	0.359809	0.361598	0.363473	0.365282	0.366936	0.368625	0.36997	0.371401	0.372601	0.373715	0.375139	0.376283	0.377225	0.378265	0.379175	0.380027	0.380956	0.381189	0.381523	0.383105	0.383975	0.384155	0.384418	0.384625	0.384857	0.384981	0.383722	0.382601	0.381633	0.379889	0.377358	0.374105	0.370098
0.374169	0.37341	0.372943	0.372999	0.372106	0.371144	0.370876	0.371134	0.371623	0.372141	0.37249	0.373463	0.374772	0.375997	0.377226	0.378484	0.379886	0.381264	0.382727	0.384229	0.385513	0.386783	0.388022	0.389179	0.390374	0.391234	0.39204	0.39337	0.394314	0.395031	0.395842	0.396509	0.39727	0.398091	0.398047	0.398234	0.399849	0.400646	0.400714	0.400841	0.400874	0.401169	0.401326	0.400122	0.39914	0.398494	0.397294	0.395575	0.393178	0.390228
0.321457	0.320623	0.319897	0.31926	0.317824	0.316771	0.316277	0.316051	0.315751	0.316085	0.317229	0.318008	0.319321	0.320305	0.321366	0.323254	0.325291	0.326445	0.328184	0.329473	0.331393	0.33317	0.334641	0.335633	0.336976	0.338213	0.339475	0.340538	0.341677	0.342598	0.343452	0.344176	0.345088	0.345833	0.346425	0.346984	0.347396	0.34804	0.348963	0.349201	0.349443	0.349442	0.349278	0.349045	0.348325	0.346788	0.345329	0.343068	0.340377	0.336969
0.318628	0.31799	0.317672	0.318154	0.317897	0.317591	0.317236	0.317287	0.317858	0.31855	0.318648	0.319564	0.320708	0.321994	0.323252	0.324465	0.325674	0.326881	0.328009	0.329465	0.330639	0.331722	0.33281	0.333913	0.335026	0.335912	0.336674	0.337835	0.33858	0.339236	0.33994	0.34049	0.341173	0.341682	0.341678	0.341915	0.343171	0.343727	0.343895	0.3441	0.344194	0.344373	0.344519	0.343564	0.342769	0.342071	0.340962	0.339306	0.337128	0.334408
0.343546	0.343049	0.342429	0.342093	0.34103	0.339953	0.339611	0.33972	0.339622	0.340222	0.340992	0.341917	0.343511	0.344547	0.3455	0.347345	0.349465	0.350681	0.352136	0.353274	0.35506	0.356716	0.357665	0.35799	0.35985	0.361305	0.362325	0.363275	0.364326	0.365481	0.366573	0.366874	0.367409	0.368424	0.369073	0.369715	0.370206	0.370695	0.37113	0.371425	0.371518	0.37147	0.37129	0.37095	0.370304	0.369268	0.367719	0.365634	0.363114	0.35987
0.391435	0.390755	0.3905	0.390282	0.389506	0.388863	0.38781	0.387604	0.388117	0.388357	0.389302	0.390877	0.392176	0.394255	0.396159	0.397772	0.399683	0.400941	0.402062	0.403483	0.405135	0.406531	0.407606	0.408542	0.410674	0.412125	0.413063	0.414024	0.414948	0.415941	0.417153	0.417186	0.417654	0.418685	0.419381	0.420049	0.420689	0.421154	0.421607	0.422006	0.422232	0.422294	0.422245	0.422001	0.421361	0.42039	0.418922	0.416913	0.414785	0.411904
0.441586	0.441175	0.44081	0.440761	0.440399	0.440093	0.440245	0.440544	0.440889	0.441825	0.442623	0.443503	0.444706	0.445847	0.447344	0.448972	0.450244	0.451766	0.453558	0.455101	0.45664	0.458011	0.459263	0.460918	0.462598	0.463655	0.464903	0.466135	0.467195	0.468357	0.469211	0.469717	0.470625	0.471364	0.471967	0.472505	0.473179	0.47357	0.473954	0.474119	0.474346	0.474372	0.47428	0.473728	0.473023	0.471842	0.47026	0.468113	0.465564	0.462335
0.294032	0.293666	0.293088	0.292787	0.292108	0.291456	0.291094	0.291102	0.291211	0.291886	0.292474	0.293342	0.294414	0.295664	0.296934	0.298317	0.299519	0.300952	0.302237	0.303541	0.304851	0.305958	0.307079	0.308228	0.309343	0.310321	0.311159	0.312205	0.313077	0.313665	0.31434	0.314899	0.315449	0.316179	0.316344	0.316667	0.317868	0.318484	0.318595	0.318872	0.318991	0.319202	0.31932	0.318475	0.317743	0.317107	0.315949	0.314259	0.31209	0.309345
0.40188	0.400873	0.400477	0.400113	0.399161	0.398618	0.39836	0.39844	0.398956	0.399594	0.400355	0.401478	0.402483	0.403807	0.405265	0.406946	0.408516	0.410111	0.411704	0.413329	0.414816	0.416324	0.417738	0.419105	0.420535	0.42173	0.422887	0.424321	0.425446	0.426306	0.427171	0.428009	0.42876	0.429548	0.429815	0.430187	0.431772	0.432601	0.432809	0.433214	0.433365	0.433526	0.433659	0.432351	0.431324	0.430335	0.428568	0.426377	0.423423	0.419791
0.362413	0.361676	0.360983	0.360423	0.358725	0.357624	0.357064	0.356731	0.356512	0.356765	0.357482	0.358569	0.359967	0.361244	0.362698	0.364674	0.366931	0.368475	0.370078	0.371482	0.373369	0.374993	0.376125	0.376821	0.378802	0.380491	0.381669	0.382617	0.383758	0.384966	0.386156	0.386374	0.386955	0.387915	0.38864	0.389328	0.38982	0.390275	0.390755	0.391023	0.391194	0.391205	0.390912	0.390533	0.389786	0.388667	0.38696	0.384544	0.381654	0.378035
0.312725	0.312027	0.311567	0.311007	0.310128	0.309456	0.30911	0.309068	0.309302	0.309674	0.310479	0.311333	0.312475	0.313674	0.314998	0.316477	0.317846	0.319385	0.320804	0.322225	0.32357	0.324793	0.325939	0.327426	0.328845	0.329889	0.330876	0.331866	0.332927	0.333917	0.334631	0.335092	0.335786	0.336545	0.337128	0.337643	0.338137	0.338488	0.338842	0.339236	0.339319	0.339371	0.339267	0.338756	0.338332	0.337491	0.335891	0.334068	0.331601	0.328617
0.357953	0.357385	0.356878	0.356335	0.355255	0.354425	0.35362	0.353644	0.353629	0.353884	0.354409	0.355249	0.356336	0.357568	0.358696	0.360094	0.361605	0.363461	0.365078	0.366496	0.36823	0.369732	0.371124	0.372392	0.373389	0.374501	0.375507	0.376247	0.377792	0.378837	0.379585	0.380394	0.381144	0.381915	0.382744	0.382763	0.383173	0.383685	0.383829	0.384074	0.384881	0.384675	0.384329	0.38384	0.383154	0.382223	0.380609	0.377852	0.375202	0.371949
0.359291	0.358749	0.358193	0.357647	0.35662	0.355686	0.355067	0.355293	0.355345	0.355852	0.356556	0.357348	0.358589	0.359753	0.361033	0.362432	0.363878	0.365524	0.367011	0.368474	0.370089	0.371447	0.372849	0.373932	0.374829	0.375733	0.376471	0.378136	0.380168	0.38092	0.381458	0.382317	0.383275	0.384233	0.384108	0.383634	0.384264	0.385024	0.385294	0.385559	0.385923	0.385834	0.38553	0.385148	0.384443	0.383598	0.38205	0.37988	0.377392	0.374202
0.42029	0.419639	0.419095	0.418633	0.417805	0.417082	0.416854	0.416744	0.417064	0.41752	0.41832	0.419439	0.420593	0.421622	0.422959	0.424251	0.425861	0.427331	0.42856	0.430181	0.431801	0.433274	0.434616	0.435869	0.437098	0.438275	0.439285	0.440148	0.441071	0.442025	0.442922	0.443694	0.444446	0.445093	0.445807	0.446367	0.446923	0.447279	0.447569	0.447777	0.447862	0.447844	0.447559	0.447122	0.446258	0.445193	0.443627	0.441541	0.438918	0.435678
0.45333	0.452765	0.452265	0.451882	0.451004	0.450393	0.450362	0.45038	0.450592	0.451412	0.452756	0.453816	0.45553	0.456686	0.457697	0.459533	0.461554	0.462573	0.46399	0.465119	0.466754	0.468581	0.469776	0.470524	0.472353	0.473956	0.475152	0.476332	0.477505	0.478628	0.47966	0.480249	0.481063	0.481992	0.482747	0.483405	0.48389	0.484488	0.485321	0.48557	0.485729	0.485692	0.485507	0.485243	0.4845	0.482916	0.4813	0.47903	0.476236	0.472822
0.420244	0.419014	0.418254	0.417614	0.416375	0.415263	0.414733	0.414556	0.414919	0.415506	0.416392	0.417618	0.418962	0.42029	0.421834	0.423419	0.425119	0.426723	0.428256	0.430048	0.431775	0.433338	0.434987	0.436412	0.437875	0.439185	0.440367	0.441418	0.442439	0.443406	0.444397	0.445333	0.446098	0.446776	0.447562	0.448228	0.448862	0.449287	0.449634	0.45001	0.450279	0.450255	0.450052	0.449602	0.448875	0.447656	0.445962	0.443639	0.440758	0.437126
0.426879	0.426465	0.426003	0.425735	0.425172	0.424805	0.424796	0.42526	0.425815	0.42672	0.427817	0.42922	0.430512	0.431798	0.433236	0.434743	0.436299	0.437764	0.439167	0.440762	0.442355	0.443886	0.445318	0.446692	0.448066	0.449257	0.450591	0.451668	0.452724	0.453857	0.454912	0.455841	0.456662	0.457249	0.457963	0.458672	0.459234	0.459672	0.460074	0.4604	0.460643	0.460686	0.460461	0.460057	0.459373	0.458346	0.456825	0.45493	0.45257	0.449721
0.338462	0.337828	0.337078	0.336682	0.335744	0.33491	0.334615	0.334872	0.33516	0.335753	0.336505	0.337336	0.338356	0.339353	0.340559	0.341701	0.34317	0.344597	0.346119	0.347599	0.348922	0.350352	0.351801	0.353039	0.35422	0.355281	0.356392	0.357393	0.358372	0.359283	0.360014	0.36074	0.361418	0.361944	0.362547	0.362838	0.363017	0.3635	0.364314	0.364299	0.364077	0.364612	0.364916	0.364577	0.36375	0.362139	0.360813	0.359076	0.35597	0.352367
0.393175	0.392488	0.392097	0.392549	0.392058	0.391512	0.391189	0.391208	0.391683	0.39226	0.392293	0.393245	0.394414	0.395656	0.396902	0.398195	0.399621	0.401027	0.40252	0.404076	0.405443	0.406868	0.408206	0.409387	0.410641	0.411577	0.412456	0.413833	0.414773	0.415687	0.41656	0.417393	0.418147	0.418989	0.419197	0.419548	0.420827	0.421567	0.421664	0.421926	0.422021	0.421972	0.421922	0.420725	0.419683	0.418595	0.417054	0.414911	0.412251	0.409031
0.367036	0.366123	0.365621	0.365004	0.363673	0.362958	0.362667	0.362553	0.362835	0.363328	0.364158	0.365178	0.3662	0.367504	0.368868	0.370352	0.371915	0.373466	0.375234	0.377008	0.378614	0.38025	0.381831	0.383211	0.384681	0.385842	0.38687	0.388265	0.389313	0.39012	0.390993	0.391832	0.392592	0.393449	0.393511	0.39388	0.395585	0.396396	0.396496	0.39684	0.397072	0.397329	0.397407	0.395995	0.394949	0.393978	0.39221	0.389673	0.386639	0.382797
0.388023	0.387317	0.386722	0.386307	0.385194	0.3844	0.384305	0.384215	0.384348	0.385092	0.3859	0.387168	0.388527	0.389448	0.390843	0.392416	0.393659	0.395025	0.396403	0.397909	0.399471	0.400955	0.402319	0.403729	0.405083	0.406257	0.407266	0.408305	0.409247	0.410123	0.410999	0.411802	0.412391	0.413007	0.413663	0.414298	0.414903	0.415259	0.415592	0.415927	0.416179	0.416185	0.415958	0.41546	0.414731	0.413611	0.412033	0.409917	0.40722	0.403961
0.366173	0.365515	0.365423	0.36525	0.364579	0.363916	0.363882	0.364044	0.364658	0.364501	0.365504	0.367382	0.368465	0.369508	0.370866	0.372098	0.374266	0.375338	0.376086	0.377817	0.379539	0.380797	0.382183	0.383291	0.384671	0.385844	0.386921	0.387932	0.388967	0.38989	0.390682	0.391386	0.391953	0.392563	0.392844	0.393859	0.394854	0.395239	0.395443	0.395723	0.395961	0.39624	0.395627	0.394641	0.393847	0.392553	0.391599	0.390188	0.387863	0.384789
0.41973	0.419248	0.418593	0.418285	0.417532	0.416762	0.41656	0.416818	0.417009	0.417767	0.418625	0.419535	0.42089	0.422305	0.423716	0.425316	0.427068	0.428715	0.430353	0.431964	0.433423	0.434996	0.436578	0.437781	0.439095	0.44043	0.441597	0.442902	0.443984	0.445014	0.446056	0.446917	0.447684	0.44827	0.448659	0.449516	0.450254	0.450823	0.451803	0.452008	0.452106	0.452247	0.451748	0.451023	0.450217	0.44856	0.447046	0.445063	0.442412	0.43909
0.362925	0.362024	0.361391	0.360836	0.359583	0.358778	0.35831	0.357957	0.358125	0.358484	0.359226	0.360197	0.361362	0.362672	0.36425	0.365959	0.36765	0.369298	0.370835	0.372415	0.373935	0.375472	0.376679	0.378342	0.379989	0.381272	0.382468	0.383615	0.384723	0.38588	0.386553	0.387086	0.387876	0.388654	0.389309	0.389883	0.390408	0.390799	0.391206	0.391599	0.391791	0.391851	0.391621	0.391208	0.390523	0.389376	0.387578	0.385293	0.382315	0.37875
0.376109	0.375352	0.375071	0.374665	0.373619	0.373049	0.372843	0.372553	0.37285	0.372948	0.373378	0.374569	0.375534	0.376718	0.378351	0.379892	0.381825	0.383563	0.385156	0.386906	0.388404	0.389841	0.39111	0.392041	0.39447	0.396113	0.397052	0.397995	0.398933	0.400024	0.401205	0.401064	0.401302	0.402216	0.403093	0.403778	0.404408	0.404909	0.40522	0.405596	0.405891	0.405868	0.405781	0.405377	0.404703	0.403741	0.402148	0.399977	0.397292	0.393974
0.37121	0.369968	0.369017	0.36811	0.366392	0.36498	0.364198	0.363477	0.363484	0.363726	0.364449	0.365496	0.366737	0.367755	0.369236	0.370723	0.372439	0.374021	0.3756	0.377317	0.379146	0.380763	0.382286	0.383761	0.385346	0.386682	0.387987	0.389083	0.390177	0.391296	0.392361	0.393176	0.393998	0.394711	0.395497	0.396281	0.396925	0.397357	0.39777	0.398138	0.398369	0.398501	0.398301	0.397888	0.397106	0.395944	0.394207	0.391902	0.388948	0.385333
0.366701	0.365669	0.364987	0.364305	0.363117	0.362055	0.361511	0.361397	0.361653	0.362106	0.362986	0.363913	0.364921	0.366359	0.367889	0.369486	0.371194	0.372888	0.374719	0.376466	0.378201	0.379719	0.381328	0.382863	0.384256	0.385427	0.386681	0.388078	0.389225	0.390118	0.390967	0.391923	0.392768	0.393576	0.393761	0.394131	0.395675	0.396469	0.396606	0.396885	0.397038	0.397337	0.397586	0.396221	0.395166	0.394134	0.392506	0.390029	0.386832	0.382884
0.44597	0.445406	0.445097	0.446188	0.446184	0.445895	0.44624	0.446624	0.447459	0.448542	0.448477	0.449375	0.450757	0.451708	0.45294	0.454204	0.455347	0.456609	0.457883	0.459181	0.460537	0.461863	0.46307	0.464263	0.465396	0.466376	0.467369	0.468539	0.469467	0.470294	0.471162	0.471833	0.472474	0.473269	0.473712	0.474069	0.474698	0.47514	0.475413	0.475827	0.475881	0.475888	0.475949	0.475562	0.474915	0.474089	0.47268	0.470967	0.468708	0.465897
0.400465	0.400218	0.399852	0.399392	0.398611	0.398057	0.398024	0.398452	0.39866	0.399345	0.400407	0.401469	0.402507	0.403727	0.406005	0.407608	0.408839	0.410233	0.411757	0.413558	0.415094	0.415605	0.416967	0.418476	0.419805	0.421195	0.422422	0.423492	0.424471	0.425303	0.426509	0.428025	0.428708	0.429346	0.43006	0.430558	0.431129	0.431553	0.432162	0.432342	0.432177	0.433064	0.433777	0.433277	0.432379	0.430495	0.429183	0.427499	0.424151	0.420305
0.357195	0.356665	0.356202	0.355864	0.35472	0.354071	0.353892	0.353852	0.353763	0.354059	0.354959	0.355712	0.356934	0.357922	0.35889	0.360427	0.362415	0.363453	0.365022	0.366226	0.367818	0.369416	0.370938	0.371781	0.373099	0.374236	0.375402	0.376371	0.377385	0.378214	0.379049	0.379787	0.380665	0.381288	0.381856	0.382362	0.382634	0.383106	0.383884	0.383996	0.384158	0.384132	0.383955	0.38373	0.383029	0.381508	0.38007	0.377958	0.375424	0.372274
0.390372	0.389759	0.389294	0.388945	0.388336	0.387641	0.387492	0.387572	0.387868	0.38853	0.389284	0.390379	0.391607	0.392727	0.394282	0.395853	0.397407	0.399226	0.400793	0.402551	0.404281	0.405774	0.407255	0.408918	0.410584	0.411859	0.413129	0.414315	0.415476	0.416665	0.417489	0.418022	0.418861	0.419594	0.420315	0.420978	0.421539	0.421973	0.422459	0.422785	0.42299	0.423066	0.422873	0.42247	0.421856	0.42078	0.419141	0.416952	0.41415	0.410708
0.424503	0.42389	0.42354	0.423289	0.422366	0.421906	0.421977	0.422022	0.422247	0.422732	0.423744	0.424793	0.426258	0.427267	0.428335	0.430161	0.432476	0.433802	0.435287	0.436491	0.438238	0.43996	0.441016	0.441444	0.44348	0.445169	0.446272	0.447267	0.448472	0.449703	0.450831	0.450921	0.451415	0.452354	0.453129	0.453657	0.454207	0.454773	0.455417	0.455786	0.455943	0.455924	0.455742	0.455361	0.454676	0.453515	0.452012	0.449898	0.447365	0.444184
0.360944	0.359733	0.358901	0.358136	0.356129	0.354671	0.353705	0.353251	0.353164	0.353325	0.353932	0.354993	0.356251	0.357629	0.359401	0.36103	0.362988	0.364855	0.366796	0.36873	0.370555	0.372297	0.374178	0.37564	0.377176	0.378659	0.380058	0.381372	0.382584	0.383751	0.384899	0.385871	0.386738	0.387523	0.388161	0.389364	0.390519	0.391114	0.391896	0.392263	0.392578	0.392876	0.392361	0.391439	0.390695	0.389156	0.387423	0.38506	0.381745	0.377749
0.32906	0.328319	0.327745	0.327239	0.326001	0.325081	0.324634	0.32458	0.324572	0.325005	0.325992	0.327055	0.328474	0.329892	0.33114	0.333106	0.335417	0.33673	0.338249	0.339691	0.341309	0.342991	0.344077	0.344611	0.346645	0.34832	0.349499	0.350515	0.351583	0.352746	0.353926	0.354205	0.354817	0.355719	0.356508	0.357228	0.357849	0.358333	0.358813	0.359123	0.35934	0.359351	0.359132	0.358815	0.358177	0.357173	0.355649	0.353479	0.350767	0.347451
0.363365	0.362731	0.362099	0.361602	0.360509	0.359638	0.359157	0.358947	0.35892	0.359476	0.360122	0.361048	0.362429	0.363791	0.365259	0.367076	0.368668	0.370335	0.372056	0.373622	0.375174	0.376762	0.378044	0.379406	0.380969	0.382289	0.383576	0.384732	0.385757	0.386831	0.387845	0.388685	0.38937	0.39012	0.390869	0.391529	0.392189	0.392622	0.392948	0.393349	0.39352	0.393466	0.393375	0.392922	0.392189	0.390976	0.389269	0.387031	0.384186	0.380541
0.410831	0.410322	0.409896	0.410348	0.409519	0.408932	0.408774	0.408907	0.409317	0.409892	0.410003	0.411077	0.412376	0.413702	0.414886	0.41624	0.417674	0.418994	0.420483	0.422059	0.423428	0.42488	0.426048	0.427237	0.428459	0.429422	0.430242	0.431528	0.432458	0.433293	0.434075	0.43486	0.435637	0.436361	0.436497	0.436934	0.438171	0.439014	0.43927	0.439521	0.439668	0.439815	0.439831	0.438884	0.437941	0.437071	0.435624	0.433729	0.431263	0.428122
0.427252	0.426714	0.426217	0.425735	0.424594	0.423811	0.4236	0.423496	0.423522	0.423993	0.425077	0.426067	0.427674	0.428783	0.430005	0.43192	0.434203	0.435509	0.437117	0.438305	0.440114	0.441882	0.442966	0.44359	0.445717	0.447443	0.448656	0.449674	0.450789	0.452055	0.453224	0.453402	0.453935	0.454956	0.455793	0.45647	0.45694	0.457427	0.458117	0.458471	0.458562	0.458469	0.458317	0.457933	0.457192	0.455756	0.454144	0.451855	0.449095	0.445538
0.365651	0.365149	0.364859	0.364545	0.363895	0.363595	0.363435	0.363619	0.364098	0.364831	0.365722	0.366763	0.367969	0.369225	0.370554	0.372002	0.37341	0.374874	0.376295	0.377903	0.379372	0.380989	0.382384	0.383625	0.384935	0.386214	0.387254	0.388205	0.389006	0.389827	0.390771	0.391586	0.392264	0.392867	0.393564	0.394223	0.394784	0.395074	0.395372	0.395656	0.395946	0.395971	0.395773	0.395418	0.394886	0.393942	0.392657	0.39083	0.388522	0.385705
0.329226	0.328108	0.327379	0.326834	0.325332	0.32402	0.322974	0.32251	0.32274	0.322806	0.323697	0.324945	0.326189	0.327889	0.329736	0.331187	0.333286	0.334756	0.336234	0.338062	0.339873	0.341501	0.343264	0.344658	0.346117	0.347459	0.348809	0.350032	0.35116	0.352188	0.353147	0.354098	0.354828	0.35546	0.355902	0.35712	0.358238	0.358678	0.35883	0.359239	0.359497	0.35979	0.359114	0.358102	0.357323	0.356031	0.354605	0.352569	0.349456	0.345547
0.360005	0.35861	0.357618	0.356833	0.354773	0.353242	0.352574	0.352435	0.352608	0.353032	0.353755	0.35493	0.35606	0.357387	0.35952	0.361231	0.362965	0.364842	0.366721	0.368817	0.370745	0.371984	0.373725	0.375441	0.377026	0.378556	0.379927	0.381163	0.382358	0.383368	0.384548	0.385781	0.38651	0.387325	0.388065	0.388573	0.389143	0.389579	0.390301	0.390576	0.390404	0.391036	0.391362	0.390838	0.389873	0.387952	0.386113	0.383774	0.379803	0.3752
0.451802	0.451055	0.450338	0.44985	0.448783	0.448474	0.448176	0.448015	0.448411	0.449016	0.450042	0.451193	0.452317	0.453742	0.455275	0.456898	0.458932	0.460702	0.462588	0.464244	0.46592	0.46733	0.469576	0.471581	0.472816	0.474155	0.475603	0.476852	0.478437	0.479043	0.479605	0.480826	0.481932	0.482859	0.48381	0.484513	0.48498	0.485543	0.486367	0.486574	0.486768	0.486854	0.486857	0.486715	0.486042	0.484496	0.482801	0.48051	0.477499	0.473709
0.351475	0.350912	0.350369	0.349705	0.348188	0.347477	0.347046	0.34704	0.347015	0.347344	0.34814	0.34903	0.349879	0.351203	0.352355	0.353712	0.355251	0.356551	0.358182	0.359696	0.361063	0.362491	0.363924	0.365131	0.366503	0.367533	0.368637	0.369508	0.37064	0.371489	0.372316	0.373068	0.373859	0.374553	0.375282	0.375679	0.376123	0.376438	0.376744	0.377097	0.377242	0.377293	0.377318	0.37702	0.376351	0.375259	0.373471	0.371227	0.36847	0.364926
0.41395	0.413462	0.413023	0.41261	0.411945	0.411414	0.411179	0.411128	0.411477	0.41194	0.412842	0.413705	0.414905	0.416143	0.417846	0.419332	0.421085	0.422895	0.424553	0.42619	0.427968	0.429517	0.431005	0.432333	0.433445	0.434654	0.435782	0.43671	0.438169	0.439441	0.440258	0.441134	0.442151	0.443018	0.443953	0.444171	0.444549	0.445226	0.445458	0.445753	0.446642	0.446535	0.446303	0.445885	0.445289	0.444524	0.442872	0.440095	0.437536	0.434367
0.381578	0.380636	0.380117	0.379541	0.378154	0.377355	0.376912	0.376991	0.377544	0.377379	0.378584	0.3808	0.381736	0.38281	0.384285	0.385723	0.388109	0.389435	0.39041	0.392516	0.39446	0.395998	0.397497	0.398791	0.400827	0.402314	0.403533	0.404698	0.405955	0.407241	0.408567	0.409092	0.409804	0.410746	0.411514	0.41228	0.412805	0.413209	0.413576	0.413857	0.414025	0.414082	0.413879	0.413289	0.412207	0.410411	0.408973	0.40693	0.403904	0.39987
0.316878	0.316072	0.31545	0.314983	0.313494	0.312614	0.312163	0.311964	0.311942	0.312238	0.313156	0.313969	0.315511	0.316556	0.317673	0.319434	0.321622	0.322737	0.324213	0.325339	0.327092	0.32867	0.329772	0.330371	0.332001	0.333431	0.334543	0.335467	0.336461	0.337463	0.33845	0.338862	0.339545	0.340352	0.341038	0.341568	0.341965	0.342416	0.343004	0.343312	0.343323	0.343248	0.343072	0.342785	0.342158	0.340894	0.339394	0.337356	0.334735	0.331493
0.447826	0.447395	0.446731	0.446138	0.445037	0.444323	0.443944	0.443936	0.443998	0.444642	0.445675	0.447289	0.448573	0.44986	0.451444	0.452986	0.454685	0.456296	0.457493	0.459382	0.461225	0.462859	0.464567	0.466084	0.467463	0.468849	0.47001	0.471093	0.472109	0.473054	0.474072	0.475048	0.475896	0.476658	0.477453	0.478204	0.478842	0.479246	0.47964	0.480017	0.480197	0.480206	0.479982	0.479631	0.478921	0.477769	0.47618	0.473971	0.471261	0.467965
0.416653	0.415631	0.415031	0.415228	0.414308	0.41329	0.412722	0.412801	0.41344	0.414255	0.414475	0.415551	0.416856	0.418133	0.419404	0.420643	0.421908	0.423344	0.424736	0.426254	0.427706	0.429144	0.430392	0.431632	0.432731	0.433757	0.434636	0.435786	0.436723	0.43754	0.438254	0.439067	0.439735	0.440464	0.44073	0.441076	0.442164	0.442773	0.442907	0.443143	0.44324	0.443354	0.443389	0.442581	0.441798	0.440966	0.439597	0.43773	0.435269	0.432164
0.347528	0.346259	0.345201	0.344188	0.342191	0.340568	0.339488	0.338771	0.3383	0.338254	0.339048	0.339627	0.340779	0.341823	0.343007	0.344857	0.346881	0.348249	0.349967	0.351437	0.35321	0.35491	0.356564	0.357992	0.35932	0.360685	0.362023	0.363185	0.364366	0.365166	0.365936	0.366912	0.367893	0.368748	0.369575	0.370307	0.37089	0.371513	0.372345	0.372598	0.372835	0.37286	0.372754	0.372501	0.371766	0.370299	0.368681	0.366372	0.363509	0.359965
0.391026	0.389821	0.38868	0.387797	0.386076	0.384649	0.383718	0.383203	0.38312	0.38369	0.38447	0.385702	0.387102	0.388492	0.39015	0.391909	0.393768	0.3956	0.397421	0.399394	0.401427	0.403406	0.405307	0.406909	0.408622	0.410005	0.411445	0.412644	0.413694	0.414791	0.415885	0.416907	0.417866	0.418619	0.41956	0.420372	0.421156	0.42184	0.422395	0.422848	0.423215	0.423329	0.423335	0.422999	0.422289	0.421136	0.419499	0.417232	0.414366	0.410758
0.413647	0.412254	0.411123	0.410121	0.408365	0.406718	0.405668	0.404915	0.404804	0.405106	0.405888	0.406942	0.408168	0.409464	0.410985	0.412633	0.414336	0.415933	0.417478	0.419322	0.421076	0.42289	0.424528	0.426149	0.427852	0.429289	0.43066	0.431846	0.432944	0.434109	0.435135	0.436095	0.437074	0.437883	0.43881	0.439623	0.440341	0.441028	0.441471	0.441893	0.442245	0.442265	0.442082	0.441614	0.440714	0.439375	0.437449	0.434893	0.431725	0.427801
0.320435	0.318858	0.317574	0.316391	0.314022	0.31187	0.310309	0.309448	0.309075	0.309174	0.309602	0.310343	0.311612	0.312967	0.314533	0.316222	0.31792	0.319831	0.32176	0.32377	0.325607	0.32737	0.328989	0.330728	0.3325	0.333921	0.335195	0.336472	0.337654	0.338881	0.339919	0.340693	0.341614	0.342526	0.343442	0.344288	0.345056	0.345677	0.346238	0.346741	0.347064	0.347187	0.347102	0.346725	0.345979	0.344714	0.342797	0.340334	0.337175	0.333183
0.393598	0.392538	0.391905	0.391321	0.389778	0.388713	0.388021	0.387561	0.387624	0.387542	0.388176	0.389184	0.390095	0.391126	0.392705	0.394193	0.396099	0.397491	0.399031	0.400851	0.402534	0.403988	0.405517	0.406803	0.408261	0.409508	0.410735	0.411908	0.413029	0.414003	0.415012	0.415859	0.416623	0.417226	0.417734	0.418796	0.419772	0.420282	0.420886	0.421269	0.421539	0.421915	0.421474	0.4207	0.419948	0.418557	0.417229	0.415443	0.412693	0.40929
0.508908	0.508145	0.507478	0.506815	0.505535	0.504768	0.504144	0.503858	0.503894	0.504324	0.504994	0.50571	0.506743	0.508033	0.509402	0.510879	0.512555	0.514243	0.51605	0.517715	0.519442	0.521014	0.522653	0.52398	0.52549	0.526854	0.528099	0.529319	0.530598	0.531619	0.532722	0.533673	0.534601	0.535652	0.536397	0.537122	0.537972	0.5385	0.538974	0.539458	0.539673	0.539874	0.539928	0.539552	0.538966	0.537786	0.536027	0.533631	0.530718	0.527007
0.367549	0.366874	0.366239	0.365869	0.364896	0.364327	0.364441	0.364705	0.365167	0.365879	0.366768	0.367657	0.368634	0.369484	0.370929	0.372861	0.374333	0.37568	0.377336	0.37892	0.380543	0.382007	0.383	0.384466	0.386	0.387383	0.38869	0.389915	0.390961	0.391861	0.392791	0.393644	0.394459	0.395331	0.396108	0.396841	0.397528	0.398085	0.398645	0.398912	0.399222	0.399246	0.399084	0.398828	0.398274	0.397164	0.395736	0.393582	0.391025	0.38776
0.346612	0.346059	0.34591	0.345716	0.345054	0.344946	0.344839	0.344912	0.345459	0.345907	0.346696	0.347722	0.348622	0.349748	0.351038	0.35226	0.35356	0.354901	0.356207	0.357564	0.358825	0.360016	0.361068	0.362382	0.363654	0.364558	0.365503	0.366448	0.367479	0.368567	0.369203	0.369679	0.370369	0.371021	0.371553	0.371815	0.372188	0.372563	0.372961	0.373317	0.373506	0.373569	0.373553	0.373127	0.372927	0.37222	0.370828	0.369124	0.366938	0.364398
0.387127	0.385941	0.384757	0.383803	0.381884	0.380313	0.379397	0.378867	0.378623	0.37897	0.379629	0.380726	0.381642	0.382991	0.385112	0.386729	0.388269	0.389881	0.391413	0.393331	0.394931	0.395999	0.397603	0.399202	0.400726	0.402113	0.403391	0.404532	0.405474	0.406319	0.407466	0.40881	0.409566	0.410279	0.411058	0.411668	0.41246	0.412872	0.413175	0.413532	0.413643	0.414241	0.414622	0.414121	0.413291	0.411744	0.410103	0.407948	0.404561	0.400662
0.337284	0.336324	0.335404	0.334517	0.332632	0.330902	0.329986	0.329426	0.328937	0.328932	0.329305	0.32994	0.330799	0.33185	0.333507	0.334888	0.336251	0.337635	0.339122	0.340701	0.342145	0.343144	0.344514	0.345813	0.347159	0.348398	0.349516	0.3505	0.351381	0.352168	0.353097	0.354009	0.354606	0.355161	0.355681	0.356372	0.357092	0.357405	0.357863	0.358086	0.358118	0.358672	0.358683	0.358096	0.3574	0.355992	0.354466	0.35246	0.34931	0.345645
0.334983	0.333595	0.332392	0.33134	0.329146	0.327324	0.326087	0.325163	0.324778	0.324762	0.325145	0.325721	0.326638	0.327782	0.329324	0.330917	0.332624	0.334506	0.336326	0.338247	0.340061	0.34178	0.343292	0.344672	0.345825	0.34703	0.348044	0.349392	0.350957	0.352019	0.35298	0.353972	0.354973	0.355923	0.356534	0.356758	0.357543	0.358338	0.358812	0.359285	0.359944	0.360024	0.359967	0.359538	0.358897	0.357954	0.356197	0.353543	0.35065	0.347045
0.415015	0.414074	0.41315	0.412303	0.410315	0.409116	0.408132	0.407491	0.407048	0.407217	0.408109	0.408935	0.41032	0.411475	0.412735	0.414641	0.417086	0.418509	0.420227	0.42162	0.423576	0.425492	0.42687	0.427525	0.429602	0.431493	0.432765	0.434031	0.435318	0.436592	0.437897	0.438324	0.43904	0.440182	0.441092	0.441889	0.442593	0.443301	0.444192	0.444614	0.444888	0.444976	0.44479	0.444355	0.443523	0.441934	0.440099	0.437465	0.434292	0.430464
0.413422	0.412416	0.411818	0.411159	0.409935	0.409272	0.408697	0.40826	0.408301	0.408616	0.409666	0.410424	0.411688	0.412724	0.413853	0.415498	0.417174	0.418337	0.419878	0.421029	0.422575	0.423965	0.425492	0.426886	0.42816	0.429464	0.430761	0.431918	0.43326	0.434127	0.434928	0.435909	0.436752	0.437592	0.43838	0.43894	0.439311	0.439819	0.440526	0.440786	0.440933	0.441014	0.440974	0.440858	0.440247	0.438846	0.437386	0.435414	0.432799	0.429613
0.379416	0.378778	0.378424	0.378159	0.377269	0.376892	0.376796	0.376877	0.377113	0.377484	0.378361	0.379189	0.380343	0.381322	0.382397	0.383775	0.385394	0.38652	0.387969	0.389109	0.39045	0.391673	0.393338	0.394846	0.395973	0.397106	0.39841	0.399562	0.400782	0.401419	0.401984	0.402959	0.403946	0.404681	0.405365	0.405955	0.406451	0.406983	0.407794	0.40793	0.408209	0.408404	0.408353	0.408272	0.407753	0.406473	0.405277	0.403508	0.40131	0.398705
0.326305	0.325295	0.324618	0.324002	0.322422	0.321054	0.320136	0.319394	0.31919	0.319088	0.319436	0.320268	0.32116	0.322064	0.323332	0.324421	0.325701	0.326811	0.327888	0.329134	0.33034	0.33143	0.332651	0.333677	0.334726	0.33566	0.336606	0.337476	0.338266	0.338945	0.33965	0.340194	0.340706	0.341074	0.34137	0.342161	0.342948	0.343189	0.34347	0.34371	0.343891	0.344116	0.343648	0.342869	0.342293	0.34115	0.339964	0.338371	0.336028	0.333176
0.339532	0.338527	0.337693	0.336855	0.335252	0.333782	0.332923	0.332274	0.331793	0.331726	0.332276	0.33268	0.333689	0.334507	0.335518	0.336964	0.338599	0.339686	0.340995	0.342073	0.34342	0.34461	0.345855	0.34683	0.347882	0.348867	0.349725	0.350541	0.351454	0.352023	0.352557	0.353198	0.353883	0.354619	0.355185	0.355642	0.355946	0.356264	0.356846	0.357026	0.357086	0.357039	0.356955	0.356792	0.35628	0.355017	0.353702	0.351896	0.349611	0.34672
0.438476	0.437497	0.436958	0.436382	0.4351	0.434104	0.433561	0.433223	0.433407	0.433651	0.434159	0.434775	0.435732	0.436902	0.438224	0.439446	0.440979	0.44239	0.444162	0.445623	0.447192	0.448589	0.450061	0.451255	0.452686	0.453716	0.454773	0.456167	0.457414	0.458358	0.459277	0.460224	0.461127	0.462058	0.462314	0.462766	0.46411	0.464943	0.465186	0.465652	0.465845	0.465998	0.465984	0.464965	0.463979	0.462929	0.461084	0.458752	0.455849	0.452128
0.340101	0.339129	0.338401	0.33815	0.336806	0.335592	0.334668	0.334116	0.334016	0.334119	0.334192	0.33504	0.335959	0.337058	0.338442	0.339763	0.341286	0.342803	0.344286	0.346007	0.347513	0.34887	0.350327	0.351587	0.352786	0.353935	0.354828	0.355991	0.356988	0.357819	0.358606	0.359403	0.360103	0.360923	0.36133	0.361764	0.362834	0.363536	0.363868	0.364165	0.364327	0.364472	0.364516	0.363716	0.36295	0.361957	0.360515	0.358447	0.355859	0.352685
0.41134	0.409908	0.408644	0.407424	0.405077	0.402852	0.401619	0.400777	0.400281	0.400257	0.400747	0.4014	0.402629	0.403902	0.40554	0.407271	0.409179	0.411154	0.413144	0.415031	0.416957	0.418739	0.420538	0.422143	0.423646	0.425052	0.426302	0.428156	0.430148	0.431359	0.432353	0.433464	0.434627	0.435813	0.436225	0.436432	0.437279	0.438219	0.438806	0.439364	0.439924	0.440088	0.440043	0.439699	0.438842	0.437535	0.435479	0.432578	0.429208	0.424943
0.463679	0.462055	0.460709	0.459713	0.457652	0.455916	0.454786	0.454167	0.454118	0.454674	0.455434	0.456593	0.457889	0.459107	0.460773	0.462596	0.464512	0.466423	0.468191	0.470344	0.472573	0.474574	0.476588	0.478228	0.479986	0.48163	0.483128	0.484453	0.485682	0.486836	0.488141	0.489264	0.490282	0.491176	0.492126	0.493044	0.493838	0.49443	0.494924	0.495406	0.495742	0.495818	0.495573	0.495112	0.49422	0.492804	0.49078	0.488077	0.48464	0.480429
0.410872	0.409477	0.408555	0.407612	0.405796	0.40415	0.403197	0.402468	0.40233	0.40241	0.403096	0.404129	0.40534	0.406591	0.408166	0.409951	0.411753	0.413452	0.414992	0.416854	0.418607	0.42028	0.421762	0.423303	0.424861	0.426291	0.427548	0.428721	0.429845	0.430996	0.431957	0.432841	0.433731	0.43457	0.435426	0.436116	0.436754	0.437381	0.437845	0.438241	0.438474	0.438617	0.438522	0.438137	0.437347	0.43608	0.434215	0.431845	0.428754	0.424985
0.33384	0.33265	0.331695	0.330835	0.328746	0.327155	0.326199	0.325352	0.324827	0.324714	0.325196	0.325735	0.326804	0.327761	0.328892	0.330542	0.332412	0.333761	0.335435	0.336797	0.338392	0.339919	0.341436	0.342638	0.343893	0.34506	0.346154	0.34719	0.348355	0.3491	0.349829	0.350646	0.351489	0.352329	0.35304	0.353612	0.354103	0.354598	0.355335	0.355643	0.355881	0.35593	0.355837	0.355542	0.354877	0.353403	0.3518	0.34955	0.346788	0.343349
0.368979	0.367801	0.367026	0.366123	0.364404	0.363037	0.362109	0.361565	0.361367	0.361312	0.361733	0.362359	0.363196	0.364252	0.365408	0.36672	0.368306	0.369769	0.371419	0.372845	0.374372	0.375741	0.377193	0.378359	0.379633	0.380613	0.381657	0.382828	0.383813	0.384509	0.385321	0.386071	0.386885	0.387594	0.387859	0.38823	0.389586	0.390315	0.390529	0.390809	0.391033	0.391166	0.391277	0.390262	0.389314	0.388365	0.38671	0.38445	0.38167	0.378129
0.406952	0.406045	0.405464	0.404805	0.403231	0.402156	0.401693	0.401132	0.401142	0.401149	0.40209	0.403477	0.404773	0.405854	0.407304	0.409159	0.411544	0.412979	0.41436	0.416071	0.418107	0.419975	0.421323	0.422237	0.424413	0.426172	0.427339	0.428494	0.429722	0.431029	0.432403	0.432805	0.433548	0.434727	0.435631	0.436527	0.437246	0.437939	0.438821	0.439392	0.43974	0.439933	0.439958	0.43973	0.439112	0.43786	0.436379	0.434281	0.431789	0.428484
0.354324	0.353202	0.352375	0.3516	0.349795	0.34828	0.347293	0.346774	0.346683	0.34667	0.347481	0.348693	0.349854	0.351197	0.352862	0.354417	0.356345	0.3578	0.359343	0.361284	0.363026	0.364639	0.366289	0.367748	0.369208	0.370491	0.371624	0.372857	0.374018	0.37508	0.37613	0.377062	0.377939	0.378683	0.379321	0.380443	0.381564	0.38209	0.382816	0.383268	0.383715	0.384038	0.383714	0.383048	0.382429	0.381074	0.37989	0.378165	0.375635	0.372384
0.382876	0.381734	0.380806	0.380069	0.37833	0.376969	0.375939	0.375383	0.37519	0.375346	0.375692	0.376325	0.37728	0.378465	0.379685	0.381123	0.382762	0.384422	0.386085	0.387711	0.38939	0.390952	0.392319	0.393533	0.394698	0.395739	0.396641	0.398245	0.399842	0.400838	0.401525	0.402397	0.403315	0.404373	0.404504	0.404614	0.405337	0.406126	0.40664	0.407118	0.407416	0.407485	0.407383	0.406994	0.406307	0.405188	0.403561	0.401222	0.398558	0.395129
0.415792	0.414815	0.41384	0.413089	0.411721	0.410752	0.410005	0.409286	0.409185	0.40954	0.410376	0.411112	0.412229	0.413405	0.414599	0.416116	0.417856	0.419272	0.420862	0.422219	0.423727	0.425125	0.426897	0.42848	0.429715	0.430943	0.432259	0.433487	0.434745	0.435372	0.43599	0.436893	0.437833	0.438642	0.439383	0.440004	0.440556	0.441148	0.441919	0.442239	0.442523	0.442646	0.44273	0.442661	0.442148	0.440968	0.439718	0.437945	0.435599	0.432599
0.327942	0.326657	0.325624	0.324673	0.32252	0.320704	0.319561	0.318675	0.318221	0.31781	0.318274	0.31919	0.320078	0.320828	0.321931	0.323275	0.325256	0.326339	0.327584	0.328986	0.330603	0.332023	0.333194	0.33397	0.335656	0.336864	0.337843	0.338693	0.339613	0.34056	0.341516	0.341798	0.342316	0.343131	0.343781	0.344333	0.344838	0.345237	0.345767	0.346112	0.346209	0.346209	0.346045	0.345636	0.344842	0.343453	0.342054	0.340137	0.337481	0.334162
0.434331	0.433012	0.431943	0.431078	0.429308	0.428017	0.427014	0.426349	0.426232	0.426522	0.427393	0.428227	0.429497	0.430741	0.432193	0.43408	0.436157	0.437877	0.439812	0.441474	0.443405	0.445045	0.447023	0.448795	0.450153	0.451604	0.453102	0.454442	0.455981	0.45687	0.457689	0.458951	0.460119	0.461149	0.462044	0.462811	0.463403	0.464111	0.464951	0.465265	0.465499	0.465666	0.465658	0.465482	0.464704	0.463095	0.461356	0.458911	0.455717	0.45177
0.339929	0.338809	0.337913	0.337071	0.335214	0.333812	0.332748	0.331969	0.331676	0.331561	0.331834	0.332379	0.333262	0.334307	0.335624	0.33692	0.338442	0.340055	0.341537	0.343016	0.344506	0.345939	0.347272	0.348586	0.349719	0.350774	0.3518	0.352741	0.353875	0.354855	0.355536	0.356257	0.357083	0.357749	0.358434	0.358754	0.359217	0.359683	0.359954	0.360227	0.360772	0.360744	0.360579	0.360053	0.359483	0.358546	0.356778	0.354175	0.351394	0.348051
0.449031	0.4483	0.4479	0.447477	0.446678	0.445927	0.445704	0.445995	0.446342	0.446859	0.447518	0.448024	0.44928	0.450453	0.451558	0.452996	0.454537	0.456293	0.457909	0.459345	0.460963	0.462495	0.463932	0.465112	0.46618	0.467292	0.468215	0.470046	0.472057	0.472906	0.473519	0.474371	0.475307	0.476374	0.47632	0.476005	0.476837	0.477721	0.478202	0.478647	0.47916	0.479079	0.478937	0.478474	0.477724	0.47668	0.475034	0.472633	0.470128	0.466835
0.381724	0.380737	0.379967	0.379114	0.37733	0.376044	0.375111	0.374545	0.374405	0.374468	0.375033	0.375788	0.376903	0.378222	0.379704	0.381293	0.383069	0.384849	0.386589	0.388294	0.389956	0.391662	0.393066	0.394394	0.395691	0.396883	0.397955	0.399328	0.400869	0.401988	0.402862	0.40368	0.404605	0.405469	0.405936	0.406049	0.406591	0.407155	0.407565	0.407838	0.408305	0.408247	0.408041	0.407487	0.406873	0.405779	0.403901	0.401144	0.398044	0.394195
0.480614	0.479749	0.47871	0.478716	0.477393	0.475943	0.475287	0.474916	0.474904	0.475271	0.475319	0.476082	0.47718	0.478256	0.479769	0.481257	0.482948	0.484346	0.486029	0.487853	0.489775	0.491258	0.492677	0.494235	0.49573	0.497144	0.498175	0.499416	0.500849	0.501981	0.502938	0.50403	0.504919	0.506118	0.506809	0.507387	0.508204	0.508893	0.509426	0.509906	0.510083	0.510277	0.510111	0.509715	0.508964	0.507695	0.505927	0.5036	0.500552	0.496894
0.376684	0.375515	0.374564	0.373855	0.372236	0.371183	0.370413	0.369463	0.369306	0.369396	0.370077	0.370728	0.371775	0.372769	0.374063	0.375591	0.377351	0.378644	0.380261	0.381801	0.383368	0.384717	0.386259	0.387794	0.388949	0.390139	0.391197	0.392269	0.393443	0.394239	0.394849	0.395852	0.396774	0.397664	0.398462	0.399192	0.399796	0.400387	0.401117	0.401421	0.401715	0.401829	0.401764	0.401596	0.401057	0.399801	0.398402	0.3963	0.393738	0.390599
0.31429	0.313686	0.313131	0.312716	0.31157	0.310728	0.310334	0.310106	0.310134	0.31041	0.310986	0.311758	0.312933	0.314073	0.315487	0.316706	0.318198	0.319458	0.320864	0.32205	0.323346	0.324609	0.32591	0.326921	0.328114	0.329172	0.330296	0.331245	0.331998	0.332829	0.333673	0.334269	0.334804	0.335173	0.335491	0.336409	0.337164	0.33756	0.338104	0.338349	0.338483	0.338639	0.338118	0.337422	0.33676	0.335539	0.334276	0.332626	0.330205	0.327158
0.413125	0.411665	0.410141	0.409008	0.406975	0.405497	0.4042	0.40279	0.402273	0.402478	0.403128	0.403684	0.404797	0.405816	0.407098	0.408914	0.410888	0.412402	0.414256	0.415776	0.417636	0.419313	0.42094	0.422419	0.423848	0.425338	0.42671	0.428007	0.429348	0.430317	0.431271	0.432365	0.433324	0.434254	0.435053	0.435794	0.43642	0.436992	0.437761	0.438055	0.438258	0.438324	0.438155	0.437809	0.436896	0.435177	0.433228	0.430516	0.427105	0.42297
0.439909	0.439265	0.438713	0.438165	0.436956	0.436136	0.435621	0.43532	0.435208	0.435443	0.436338	0.437089	0.438419	0.439601	0.44072	0.442446	0.444483	0.445703	0.447288	0.44857	0.45021	0.451874	0.453361	0.454364	0.456096	0.457646	0.458833	0.459936	0.461083	0.462024	0.46305	0.463667	0.464479	0.465459	0.466301	0.467072	0.467597	0.468209	0.469087	0.469463	0.469763	0.469942	0.469977	0.469868	0.469331	0.468084	0.466732	0.464784	0.46227	0.459167
0.36467	0.363269	0.361999	0.361652	0.359901	0.358012	0.356915	0.356128	0.356034	0.356311	0.356242	0.356889	0.35792	0.359094	0.360443	0.361765	0.363275	0.364666	0.366271	0.368119	0.369649	0.371187	0.372735	0.374077	0.375548	0.37683	0.377829	0.379008	0.38008	0.380957	0.381892	0.382793	0.383575	0.384464	0.385087	0.385647	0.386534	0.387186	0.387574	0.387907	0.388179	0.388276	0.388339	0.387745	0.386986	0.385813	0.384048	0.381659	0.378773	0.375074
0.400434	0.39956	0.398878	0.398306	0.397217	0.396228	0.395546	0.395134	0.395316	0.395822	0.396446	0.397302	0.398408	0.39957	0.400985	0.402261	0.403543	0.405027	0.406463	0.407903	0.409308	0.410679	0.411883	0.413282	0.414666	0.41575	0.41682	0.417887	0.418786	0.419871	0.420617	0.421221	0.421976	0.422667	0.423292	0.423927	0.424404	0.42486	0.425257	0.425581	0.425804	0.425878	0.425673	0.425217	0.42454	0.42347	0.42188	0.419887	0.417305	0.414175
0.355595	0.354099	0.352708	0.351694	0.349807	0.348459	0.347445	0.346461	0.346444	0.346841	0.347465	0.348274	0.349385	0.350517	0.352032	0.353902	0.355648	0.357413	0.359153	0.360865	0.362713	0.364273	0.365607	0.367185	0.368612	0.369964	0.371216	0.372374	0.373448	0.374341	0.37523	0.3762	0.377119	0.377968	0.378763	0.37951	0.38031	0.380866	0.381414	0.381825	0.38217	0.382308	0.382256	0.381887	0.381327	0.380188	0.378516	0.376181	0.373281	0.369733
0.428812	0.427607	0.426779	0.426166	0.424741	0.423574	0.422982	0.422962	0.423262	0.42375	0.424517	0.425348	0.426464	0.427968	0.430281	0.432044	0.433719	0.435587	0.437616	0.439642	0.441418	0.442546	0.444249	0.446142	0.44783	0.449444	0.450975	0.452449	0.4537	0.454975	0.456348	0.457911	0.458898	0.459912	0.460768	0.461618	0.462385	0.463035	0.463805	0.464231	0.464283	0.465163	0.465644	0.465228	0.464389	0.462555	0.460872	0.458717	0.45504	0.450744
0.433314	0.43226	0.43149	0.431619	0.430315	0.428927	0.428258	0.428094	0.428292	0.428597	0.42855	0.429384	0.430522	0.431743	0.433186	0.434682	0.436429	0.437937	0.439702	0.441603	0.443416	0.444999	0.446593	0.448077	0.44959	0.450924	0.452134	0.453446	0.454554	0.455574	0.45657	0.45759	0.458482	0.459434	0.460068	0.460781	0.461638	0.462291	0.462818	0.463235	0.463474	0.463679	0.463705	0.463209	0.462412	0.461066	0.459164	0.456659	0.453544	0.449632
0.387576	0.386364	0.385433	0.384547	0.382656	0.381263	0.380348	0.379883	0.379823	0.380185	0.380925	0.38206	0.383392	0.384914	0.3867	0.388578	0.390432	0.392376	0.394272	0.396292	0.398198	0.399992	0.401771	0.403716	0.405608	0.40728	0.408902	0.410334	0.41171	0.413052	0.41408	0.415108	0.416143	0.417046	0.41799	0.418863	0.419666	0.420345	0.420924	0.421439	0.421674	0.421826	0.421696	0.421235	0.42046	0.419043	0.416957	0.414276	0.410728	0.406472
0.398267	0.397297	0.396718	0.396007	0.394687	0.393585	0.392823	0.39255	0.392582	0.392571	0.393138	0.393609	0.39449	0.395452	0.396556	0.397766	0.399247	0.400708	0.402183	0.403659	0.405244	0.406707	0.408116	0.409266	0.410253	0.411204	0.412001	0.4134	0.414991	0.415739	0.416473	0.41729	0.418193	0.419061	0.419239	0.419146	0.419808	0.420391	0.420718	0.421038	0.421617	0.42165	0.421533	0.421224	0.420682	0.419936	0.418582	0.416405	0.414059	0.411157
0.393005	0.392272	0.391693	0.391023	0.389985	0.389056	0.388468	0.388288	0.388237	0.388416	0.389107	0.389608	0.390513	0.391558	0.392827	0.394176	0.395773	0.397311	0.398838	0.400394	0.402002	0.403426	0.404833	0.405974	0.407	0.408048	0.409002	0.41048	0.412168	0.413158	0.413901	0.414761	0.415739	0.416613	0.416765	0.416716	0.417314	0.418009	0.41836	0.418607	0.419147	0.419154	0.418924	0.418474	0.417781	0.416866	0.415396	0.413046	0.410619	0.407616
0.41078	0.409804	0.409045	0.408331	0.406843	0.405668	0.404903	0.404421	0.40432	0.404557	0.40509	0.405697	0.406804	0.407962	0.409377	0.410902	0.412501	0.414236	0.415982	0.417617	0.41944	0.421088	0.422652	0.424006	0.4252	0.426333	0.427408	0.428829	0.430485	0.431512	0.432308	0.43324	0.434243	0.43522	0.435576	0.435679	0.436277	0.437017	0.437394	0.437789	0.438375	0.438409	0.43825	0.437799	0.437219	0.436334	0.434548	0.431934	0.429073	0.425545
0.447543	0.446461	0.445242	0.444333	0.442744	0.441242	0.440518	0.440011	0.439887	0.440359	0.441082	0.442209	0.443271	0.444437	0.446467	0.448115	0.449764	0.45151	0.453023	0.454942	0.456724	0.457874	0.459522	0.461182	0.462725	0.46415	0.465461	0.466588	0.4676	0.468502	0.469603	0.470784	0.471578	0.472329	0.473162	0.473876	0.474629	0.475028	0.475164	0.475548	0.47581	0.475886	0.475772	0.475399	0.474658	0.473456	0.471701	0.46937	0.466421	0.462872
0.462821	0.462644	0.462394	0.462449	0.462542	0.46239	0.462577	0.463163	0.463934	0.46495	0.465804	0.466926	0.468209	0.469457	0.470655	0.471861	0.473265	0.474735	0.476149	0.477576	0.478895	0.480227	0.481525	0.482757	0.483989	0.484901	0.485858	0.48735	0.488334	0.48914	0.489929	0.490685	0.491578	0.492538	0.492648	0.493146	0.494992	0.495952	0.496204	0.49657	0.496818	0.497084	0.497371	0.496115	0.495328	0.494818	0.493733	0.49211	0.490158	0.487567
0.362717	0.361684	0.360883	0.359986	0.35814	0.356461	0.355274	0.354758	0.354413	0.354308	0.354752	0.355258	0.356247	0.357385	0.358659	0.359972	0.36141	0.362846	0.36453	0.366053	0.367637	0.369059	0.370457	0.371755	0.372951	0.373914	0.374803	0.376506	0.378274	0.379172	0.379814	0.380554	0.381444	0.382408	0.382424	0.382329	0.38303	0.383748	0.384185	0.384524	0.38492	0.38488	0.3846	0.384134	0.38336	0.382172	0.380358	0.377742	0.374881	0.371288
0.386156	0.385106	0.384238	0.383299	0.381832	0.380451	0.379539	0.378942	0.378782	0.378761	0.379256	0.379643	0.380529	0.381379	0.38267	0.383956	0.385528	0.387126	0.388718	0.390313	0.391995	0.393518	0.39496	0.396183	0.397251	0.398298	0.399139	0.400478	0.402145	0.403094	0.403772	0.404601	0.405492	0.406468	0.406815	0.406699	0.407292	0.408047	0.408425	0.408771	0.409323	0.409311	0.409147	0.408672	0.407955	0.407037	0.405398	0.402842	0.40017	0.396909
0.354142	0.352921	0.351766	0.350759	0.348763	0.347103	0.345924	0.345085	0.344592	0.344732	0.345072	0.345611	0.34661	0.347688	0.349067	0.350656	0.352118	0.353751	0.355375	0.356991	0.35868	0.360115	0.361452	0.362952	0.364539	0.365706	0.366865	0.367828	0.368873	0.369978	0.370789	0.371414	0.37222	0.372894	0.373611	0.374331	0.374847	0.375276	0.375693	0.376106	0.376372	0.376441	0.376288	0.375806	0.375216	0.37405	0.37219	0.369832	0.366847	0.363172
0.434742	0.43353	0.432459	0.4327	0.431474	0.42994	0.429203	0.429152	0.429282	0.430003	0.429901	0.430853	0.432342	0.434005	0.435574	0.437359	0.439169	0.441065	0.442999	0.444998	0.446735	0.448478	0.450324	0.452016	0.453663	0.45507	0.4563	0.457986	0.459315	0.460412	0.461576	0.462582	0.463623	0.464862	0.465297	0.465938	0.467502	0.468534	0.469176	0.469645	0.469919	0.470283	0.470483	0.46952	0.468456	0.46723	0.465461	0.46296	0.459715	0.455655
0.336675	0.335232	0.334014	0.333336	0.331371	0.329595	0.328439	0.327558	0.327403	0.32752	0.327684	0.328435	0.329227	0.330246	0.331573	0.332951	0.33458	0.336079	0.337715	0.339571	0.341255	0.342901	0.344404	0.345806	0.347233	0.348482	0.349565	0.35092	0.352171	0.353086	0.353991	0.354929	0.355784	0.356679	0.357208	0.357652	0.358734	0.359494	0.35996	0.360338	0.360586	0.360725	0.360783	0.360113	0.359258	0.35808	0.356409	0.354078	0.351103	0.34735
0.380773	0.379784	0.378709	0.377984	0.376259	0.37501	0.37438	0.374107	0.374131	0.374648	0.375252	0.376135	0.3772	0.378564	0.380725	0.382305	0.38391	0.385784	0.387578	0.389487	0.39107	0.392077	0.393673	0.395319	0.396698	0.398204	0.399523	0.400811	0.401988	0.403005	0.404251	0.405602	0.40651	0.407374	0.408183	0.408859	0.409544	0.410045	0.410834	0.411152	0.411234	0.412042	0.412562	0.412282	0.411553	0.409963	0.408534	0.406622	0.403265	0.399502
0.398813	0.397555	0.396409	0.395501	0.393493	0.391812	0.390663	0.390129	0.390062	0.390165	0.390928	0.392035	0.393165	0.39459	0.396118	0.397721	0.3999	0.40155	0.403335	0.405449	0.407319	0.409195	0.410916	0.412287	0.413912	0.415253	0.416555	0.417876	0.418982	0.420127	0.421272	0.422199	0.423154	0.423982	0.424579	0.425797	0.426987	0.427662	0.428471	0.428986	0.429315	0.429758	0.429374	0.428588	0.427802	0.426277	0.424883	0.423043	0.420148	0.416522
0.399091	0.398447	0.397512	0.396982	0.395804	0.394714	0.394121	0.39392	0.393912	0.394349	0.394884	0.395643	0.396809	0.397828	0.399148	0.40068	0.402443	0.404147	0.406058	0.407858	0.40975	0.411376	0.412923	0.414426	0.415782	0.41695	0.418021	0.419351	0.421006	0.421935	0.422806	0.423981	0.425036	0.426092	0.426776	0.427229	0.428104	0.428866	0.429352	0.429729	0.430088	0.430204	0.430094	0.429708	0.429121	0.427986	0.426418	0.424108	0.421228	0.417819
0.415584	0.41408	0.41305	0.41285	0.410851	0.40905	0.407872	0.407193	0.407084	0.407152	0.406926	0.407842	0.409069	0.410369	0.411907	0.413623	0.415435	0.417184	0.418997	0.420924	0.422696	0.424391	0.425953	0.427569	0.429136	0.43053	0.431769	0.433325	0.434611	0.435772	0.436765	0.437862	0.438757	0.439705	0.440189	0.440812	0.442118	0.44301	0.443361	0.443773	0.444064	0.44428	0.444301	0.443397	0.442322	0.441071	0.439099	0.436383	0.43294	0.428656
0.324517	0.323652	0.323266	0.322818	0.321894	0.32094	0.320824	0.320521	0.320762	0.321074	0.321708	0.322576	0.323779	0.324995	0.326395	0.327854	0.329491	0.331058	0.332634	0.334095	0.335607	0.33711	0.338492	0.339749	0.341066	0.342237	0.343441	0.344536	0.345461	0.34648	0.347341	0.34819	0.348968	0.349802	0.35038	0.350972	0.351602	0.352092	0.352494	0.352904	0.353104	0.35317	0.353217	0.352859	0.35214	0.351105	0.349518	0.34739	0.344866	0.341565
0.455456	0.454013	0.452687	0.451611	0.449127	0.447214	0.445718	0.444933	0.44458	0.444577	0.445369	0.446787	0.448061	0.449822	0.451924	0.453979	0.456438	0.458481	0.460486	0.462916	0.465216	0.467203	0.469283	0.4712	0.473168	0.47497	0.47664	0.478225	0.479857	0.481359	0.482737	0.483935	0.485031	0.486046	0.486869	0.48828	0.489642	0.490456	0.491424	0.492057	0.492509	0.493015	0.492545	0.491683	0.490797	0.4889	0.487108	0.484665	0.480996	0.476421
0.47181	0.47081	0.470113	0.469447	0.46804	0.466999	0.46651	0.466353	0.466661	0.467291	0.468283	0.469375	0.470657	0.472238	0.474387	0.476263	0.477925	0.47972	0.481749	0.483786	0.485682	0.487056	0.488826	0.490517	0.492254	0.493951	0.495484	0.49688	0.498212	0.499355	0.50078	0.502127	0.503044	0.503927	0.504706	0.505749	0.506707	0.507341	0.508264	0.50856	0.508657	0.509516	0.509732	0.509087	0.508252	0.506507	0.504938	0.502827	0.499238	0.495076
0.456567	0.456085	0.455399	0.455045	0.453854	0.453254	0.453041	0.452978	0.452922	0.453581	0.45484	0.455825	0.457314	0.458449	0.459774	0.461818	0.464228	0.465553	0.467399	0.469083	0.47113	0.473137	0.474912	0.476236	0.477865	0.479528	0.480886	0.482296	0.483797	0.485003	0.486012	0.487112	0.488285	0.489403	0.490336	0.491055	0.491506	0.492307	0.493468	0.493779	0.494028	0.494177	0.494145	0.494054	0.493265	0.491551	0.490055	0.487809	0.484974	0.481473
0.376825	0.375642	0.374637	0.373747	0.3719	0.370632	0.369756	0.369244	0.369119	0.369376	0.369845	0.370476	0.371404	0.3725	0.373891	0.37539	0.376923	0.378635	0.380526	0.382166	0.38388	0.385365	0.386816	0.388206	0.389573	0.390739	0.39184	0.393279	0.39451	0.395432	0.396398	0.397309	0.398187	0.399133	0.399456	0.399991	0.401368	0.40223	0.402589	0.403016	0.403269	0.403484	0.403595	0.402742	0.40182	0.400811	0.399151	0.39678	0.393853	0.390117
0.371396	0.370323	0.36925	0.368395	0.366564	0.365	0.364065	0.363331	0.362869	0.362987	0.363597	0.364196	0.365303	0.366219	0.367429	0.369118	0.371007	0.372386	0.374038	0.375479	0.377249	0.378851	0.3804	0.381621	0.38327	0.384734	0.386018	0.387128	0.388351	0.389251	0.390213	0.390945	0.391801	0.392684	0.393472	0.394196	0.394776	0.395349	0.396086	0.396438	0.396749	0.396867	0.396802	0.396506	0.395687	0.394194	0.392381	0.38997	0.386889	0.383094
0.336353	0.335248	0.334477	0.333523	0.331767	0.330321	0.329067	0.328404	0.32809	0.327896	0.328324	0.328727	0.329499	0.330582	0.331667	0.332889	0.334312	0.335687	0.337213	0.338601	0.340156	0.341604	0.342907	0.344044	0.345003	0.345897	0.346791	0.34809	0.349585	0.350388	0.350985	0.351785	0.352544	0.353362	0.353547	0.353501	0.354046	0.354628	0.354974	0.355311	0.355633	0.35553	0.355281	0.354861	0.354197	0.353101	0.351457	0.349156	0.346636	0.343398
0.406048	0.404769	0.403845	0.403773	0.402395	0.400935	0.400105	0.399666	0.399866	0.400337	0.400432	0.40132	0.402629	0.404017	0.405545	0.407065	0.408702	0.410299	0.412161	0.41396	0.415543	0.417083	0.418707	0.420201	0.421699	0.422862	0.424034	0.42551	0.426658	0.427588	0.428607	0.429558	0.430449	0.431294	0.43165	0.432142	0.433587	0.434413	0.434808	0.435263	0.435615	0.436024	0.436292	0.435446	0.434642	0.433735	0.432245	0.430208	0.42748	0.424044
0.354987	0.353817	0.352736	0.351792	0.350026	0.348457	0.347385	0.346688	0.346359	0.346465	0.346888	0.34741	0.348466	0.349562	0.350757	0.352122	0.353677	0.355283	0.356963	0.358588	0.360152	0.361746	0.363136	0.364632	0.366158	0.367309	0.368455	0.369529	0.370545	0.371723	0.372461	0.373132	0.373986	0.37471	0.375453	0.376012	0.376572	0.377101	0.37756	0.377974	0.378233	0.378391	0.378306	0.377831	0.377293	0.376202	0.374402	0.372186	0.369227	0.365805
0.427762	0.427273	0.426835	0.426646	0.425988	0.425634	0.4254	0.425451	0.425726	0.426318	0.426949	0.427878	0.428839	0.430101	0.431499	0.432888	0.434314	0.43572	0.437161	0.438667	0.440069	0.441401	0.442564	0.444126	0.445832	0.44703	0.448142	0.449246	0.450333	0.451613	0.452322	0.452884	0.453682	0.454495	0.455227	0.455838	0.456453	0.456912	0.457342	0.457781	0.458079	0.458241	0.458179	0.457857	0.457346	0.456331	0.454838	0.453062	0.450778	0.447952
0.361694	0.360584	0.3596	0.358654	0.356992	0.355483	0.354517	0.353774	0.353618	0.353863	0.354445	0.355323	0.356556	0.357688	0.359105	0.36055	0.362165	0.363872	0.365359	0.366968	0.368665	0.370387	0.371859	0.373215	0.3747	0.37606	0.377172	0.378285	0.379248	0.380327	0.381328	0.382065	0.382887	0.383721	0.384465	0.385264	0.385924	0.386413	0.386916	0.387316	0.387559	0.387588	0.387327	0.38687	0.386123	0.384841	0.382953	0.380619	0.377661	0.374083
0.454957	0.453733	0.452845	0.452108	0.450256	0.448751	0.447937	0.447466	0.447407	0.447617	0.44817	0.449074	0.450203	0.451529	0.453642	0.455207	0.456849	0.458581	0.460397	0.4623	0.464003	0.46517	0.466919	0.468554	0.470117	0.471543	0.47295	0.474191	0.475302	0.476353	0.477526	0.478799	0.479596	0.480269	0.480939	0.481996	0.482986	0.483493	0.48404	0.484412	0.484468	0.48523	0.485199	0.484423	0.483619	0.482037	0.480351	0.478248	0.474771	0.470807
0.354324	0.352992	0.351941	0.351618	0.349784	0.348181	0.347164	0.34653	0.346543	0.346739	0.346684	0.347639	0.348625	0.349881	0.351403	0.352814	0.354461	0.35621	0.35775	0.35964	0.361318	0.36286	0.364435	0.365912	0.367217	0.368623	0.369734	0.37071	0.371887	0.372813	0.3737	0.374696	0.375472	0.376379	0.377213	0.377788	0.378528	0.37913	0.379613	0.380131	0.380408	0.380567	0.380601	0.380311	0.379707	0.378544	0.376739	0.374467	0.371573	0.368013
0.40259	0.401878	0.401357	0.400872	0.399608	0.398537	0.397664	0.397307	0.397321	0.397354	0.398109	0.399367	0.400442	0.401839	0.403596	0.405031	0.406962	0.408409	0.409801	0.41149	0.413144	0.414535	0.416093	0.417332	0.418687	0.419864	0.421057	0.422173	0.423342	0.424356	0.42538	0.426202	0.426978	0.427715	0.42821	0.429497	0.430743	0.431188	0.431526	0.431956	0.432331	0.432746	0.432088	0.431104	0.430333	0.429078	0.427905	0.426227	0.423589	0.420412
0.353162	0.351759	0.350448	0.349432	0.347296	0.345652	0.344457	0.343734	0.34352	0.343747	0.344374	0.345287	0.346506	0.347945	0.349565	0.351398	0.353402	0.355366	0.357268	0.359303	0.361103	0.363037	0.364566	0.366368	0.368237	0.369607	0.37092	0.372302	0.373548	0.37493	0.375813	0.376553	0.377584	0.378522	0.37945	0.380214	0.381003	0.381757	0.38238	0.383029	0.38345	0.383675	0.383677	0.383301	0.382779	0.381638	0.379756	0.377276	0.374041	0.370223
0.383445	0.382161	0.381167	0.380197	0.378529	0.376947	0.376105	0.375276	0.37518	0.375332	0.375808	0.376514	0.377445	0.378695	0.380136	0.381657	0.383424	0.385134	0.386981	0.388716	0.390485	0.392054	0.393609	0.395031	0.396596	0.397856	0.399074	0.400159	0.401483	0.402569	0.403575	0.404593	0.405533	0.406545	0.407466	0.40816	0.408977	0.409621	0.41015	0.410746	0.411109	0.411263	0.411441	0.411152	0.410573	0.409505	0.407822	0.40557	0.402811	0.399292
0.324892	0.32321	0.321765	0.320485	0.317937	0.315764	0.314244	0.313221	0.312724	0.312749	0.313166	0.314036	0.315155	0.316364	0.317873	0.319576	0.32135	0.323245	0.324931	0.326889	0.328759	0.330507	0.332156	0.333823	0.335465	0.336892	0.338122	0.339294	0.340473	0.34166	0.342591	0.34344	0.344388	0.345308	0.346124	0.34687	0.347565	0.348211	0.348799	0.349245	0.349536	0.34973	0.349624	0.349194	0.348478	0.347167	0.345209	0.342696	0.339439	0.335483
0.315875	0.314653	0.313551	0.312646	0.311035	0.309679	0.308677	0.307994	0.307875	0.308122	0.308785	0.30925	0.310078	0.31121	0.312589	0.314089	0.315694	0.317219	0.318974	0.320724	0.32231	0.323592	0.324936	0.326182	0.32733	0.328505	0.32945	0.330724	0.332411	0.333164	0.333956	0.334935	0.335728	0.336723	0.337301	0.337555	0.33848	0.339207	0.33965	0.340083	0.340348	0.340466	0.340317	0.339868	0.339274	0.33817	0.336626	0.334408	0.331606	0.328272
0.476675	0.475581	0.474981	0.474329	0.47306	0.472074	0.471544	0.471266	0.471531	0.471826	0.472418	0.473105	0.474161	0.475445	0.476819	0.478234	0.479889	0.481566	0.483456	0.485064	0.486673	0.488231	0.48983	0.49116	0.492635	0.493832	0.495026	0.496545	0.49777	0.498747	0.49981	0.500709	0.501614	0.50257	0.502897	0.503383	0.504775	0.505592	0.505954	0.50638	0.506612	0.506833	0.506961	0.505967	0.505018	0.504039	0.502368	0.500137	0.49731	0.493802
0.374306	0.373076	0.372031	0.371718	0.36983	0.367913	0.366615	0.36598	0.365695	0.365762	0.365634	0.366522	0.36784	0.369027	0.370474	0.371914	0.37359	0.375177	0.376821	0.37856	0.380347	0.381984	0.383559	0.384946	0.386295	0.387566	0.388642	0.389937	0.390978	0.391915	0.392844	0.393866	0.394629	0.395583	0.395989	0.396489	0.397744	0.398565	0.398933	0.399403	0.399615	0.399866	0.399967	0.399114	0.398195	0.397046	0.395218	0.392764	0.389598	0.385751
0.434586	0.434119	0.433559	0.433334	0.432279	0.432057	0.431929	0.431978	0.431918	0.432588	0.433842	0.434758	0.436134	0.437314	0.438397	0.440499	0.442751	0.443667	0.445456	0.446697	0.448518	0.450335	0.451697	0.452524	0.454128	0.455543	0.456864	0.458012	0.459238	0.460284	0.461338	0.462251	0.463163	0.464025	0.464755	0.465341	0.465637	0.46629	0.467281	0.467501	0.467613	0.467679	0.467689	0.467701	0.467057	0.465578	0.46429	0.46243	0.460059	0.457038
0.348367	0.347369	0.346666	0.34612	0.344924	0.344104	0.343501	0.343101	0.343308	0.343792	0.344457	0.345073	0.346011	0.347437	0.348787	0.35007	0.35156	0.352975	0.354525	0.356254	0.357806	0.359262	0.360777	0.361893	0.363085	0.364275	0.365143	0.366824	0.368238	0.36901	0.369937	0.370895	0.37166	0.372435	0.3723	0.372577	0.373288	0.373719	0.374136	0.374472	0.374678	0.374662	0.374544	0.374246	0.373747	0.37267	0.371215	0.369256	0.366737	0.363428
0.398267	0.397314	0.39648	0.395562	0.393638	0.392201	0.391286	0.390726	0.39025	0.390298	0.39115	0.392038	0.393398	0.394543	0.395792	0.397706	0.399841	0.401287	0.403023	0.404575	0.406566	0.408517	0.409999	0.411054	0.413081	0.414887	0.416171	0.417416	0.418685	0.419976	0.421273	0.421869	0.422681	0.423815	0.424741	0.425563	0.426216	0.42696	0.427932	0.428316	0.428638	0.428725	0.428643	0.428451	0.427727	0.426142	0.424461	0.421993	0.418958	0.41508
0.383617	0.382584	0.381619	0.380619	0.37871	0.377244	0.376168	0.375506	0.375071	0.375062	0.375654	0.376225	0.377403	0.378683	0.38021	0.381955	0.383845	0.385767	0.38774	0.389536	0.391448	0.393258	0.394829	0.396235	0.397608	0.398757	0.399821	0.401654	0.403648	0.404838	0.405744	0.406638	0.407811	0.408966	0.409235	0.409281	0.410137	0.4111	0.411647	0.412102	0.412728	0.412876	0.412774	0.412394	0.411683	0.410626	0.408905	0.406244	0.403207	0.399449
0.350387	0.349159	0.348069	0.347211	0.345155	0.34356	0.342518	0.341968	0.341743	0.34185	0.342459	0.343533	0.344776	0.346235	0.347979	0.34975	0.351779	0.353622	0.355442	0.357412	0.359203	0.360962	0.362677	0.364196	0.365768	0.367204	0.368481	0.369768	0.370938	0.372107	0.37324	0.374185	0.375041	0.375816	0.376487	0.377627	0.378751	0.379441	0.38028	0.380801	0.381179	0.381609	0.381302	0.380539	0.379786	0.378217	0.376659	0.374608	0.371494	0.367629
0.397329	0.396143	0.395164	0.394213	0.392473	0.39091	0.38992	0.389324	0.389061	0.38911	0.389696	0.390412	0.391503	0.392571	0.393999	0.395508	0.397182	0.398755	0.400302	0.401969	0.403649	0.405122	0.406526	0.407956	0.409498	0.410703	0.411813	0.412911	0.413995	0.415149	0.416051	0.416754	0.417631	0.41844	0.419225	0.419897	0.420469	0.421019	0.421548	0.421967	0.422209	0.422314	0.422226	0.421816	0.421201	0.420069	0.418332	0.41614	0.41331	0.409839
0.423784	0.42248	0.421491	0.420416	0.418329	0.416551	0.415485	0.414833	0.41462	0.414611	0.415146	0.415702	0.416761	0.417941	0.419325	0.420789	0.422535	0.424303	0.426276	0.427923	0.429758	0.4315	0.433166	0.434577	0.435913	0.437054	0.438229	0.439884	0.441559	0.442529	0.443441	0.44444	0.445599	0.446728	0.447055	0.447326	0.448218	0.449077	0.449686	0.450175	0.450523	0.450677	0.45062	0.450214	0.449389	0.44814	0.446235	0.443657	0.440567	0.436671
0.364025	0.362763	0.361674	0.360887	0.359052	0.357496	0.356587	0.355902	0.355801	0.35616	0.356668	0.357586	0.358908	0.360286	0.361862	0.363605	0.365323	0.367117	0.368931	0.370827	0.372569	0.37428	0.375783	0.377445	0.379178	0.380604	0.381802	0.383079	0.384328	0.385608	0.38665	0.387588	0.388557	0.389509	0.390441	0.391244	0.391984	0.392596	0.39305	0.393536	0.393869	0.394038	0.393936	0.393581	0.392872	0.391677	0.38984	0.387497	0.384383	0.380598
0.350005	0.348539	0.347363	0.346376	0.344145	0.342449	0.341304	0.340425	0.339982	0.34005	0.340851	0.3415	0.342789	0.343971	0.345334	0.347341	0.349499	0.350967	0.352886	0.354464	0.356351	0.358173	0.359927	0.361429	0.362838	0.36429	0.365666	0.366941	0.368281	0.369148	0.369936	0.370957	0.371934	0.372867	0.373599	0.374302	0.374866	0.375538	0.376538	0.376904	0.377152	0.377322	0.377267	0.377063	0.376264	0.374541	0.372671	0.370129	0.366882	0.362894
0.310634	0.309431	0.308411	0.307398	0.305337	0.303619	0.302512	0.301646	0.301036	0.300836	0.301331	0.301783	0.302793	0.303772	0.304844	0.306449	0.308264	0.309568	0.311182	0.312568	0.314195	0.315652	0.317169	0.318319	0.319837	0.32117	0.322273	0.323286	0.324486	0.325224	0.326072	0.326666	0.327361	0.328223	0.328999	0.329596	0.330184	0.330704	0.33141	0.331767	0.331959	0.331986	0.331929	0.331616	0.330945	0.329593	0.327995	0.325787	0.322939	0.319432
0.411027	0.410054	0.40922	0.408975	0.407481	0.406338	0.405673	0.405348	0.405349	0.405589	0.405766	0.406413	0.40727	0.408314	0.409486	0.410774	0.412185	0.41351	0.41503	0.416674	0.4181	0.419453	0.420704	0.421943	0.423118	0.424219	0.425003	0.426195	0.427339	0.428217	0.429026	0.429875	0.430632	0.43153	0.431964	0.432357	0.433083	0.433685	0.434045	0.434377	0.434644	0.434757	0.434734	0.434341	0.43375	0.432772	0.43132	0.429268	0.426733	0.42354
0.357343	0.356405	0.355496	0.354768	0.352893	0.351686	0.35087	0.350425	0.350251	0.349901	0.350761	0.352465	0.353183	0.354287	0.355643	0.357129	0.359428	0.360598	0.361684	0.363651	0.36542	0.366924	0.36846	0.36967	0.371203	0.372331	0.373439	0.374505	0.375721	0.376702	0.377762	0.37857	0.379385	0.380147	0.380822	0.381746	0.382625	0.383073	0.383412	0.383839	0.384093	0.384294	0.383827	0.383057	0.382147	0.380563	0.379261	0.377469	0.374657	0.371145
0.446781	0.445232	0.44401	0.443163	0.441918	0.441008	0.44027	0.439035	0.439391	0.439853	0.440651	0.441388	0.44253	0.443508	0.444955	0.446755	0.44846	0.449875	0.451531	0.45319	0.45502	0.45658	0.457653	0.459123	0.460657	0.462015	0.463344	0.464516	0.465587	0.466718	0.467753	0.468782	0.469726	0.470582	0.471429	0.472181	0.472971	0.473542	0.47404	0.474379	0.474691	0.474827	0.4748	0.474424	0.473811	0.472647	0.471025	0.468738	0.465845	0.462247
0.371435	0.370276	0.369208	0.368301	0.366645	0.365156	0.364078	0.363548	0.363397	0.363704	0.364398	0.365392	0.366524	0.367722	0.369451	0.370955	0.372572	0.374107	0.375559	0.37733	0.37896	0.380218	0.381709	0.383047	0.384393	0.385631	0.386777	0.387776	0.388692	0.389608	0.390589	0.391597	0.392367	0.393	0.393822	0.394539	0.395175	0.395688	0.395991	0.396372	0.396683	0.396719	0.396662	0.396425	0.395811	0.39479	0.393366	0.391391	0.388963	0.38593
0.448885	0.447704	0.446972	0.446134	0.444661	0.443305	0.442365	0.441902	0.441957	0.442117	0.442866	0.443394	0.44464	0.446057	0.447654	0.44936	0.451222	0.452959	0.454916	0.456743	0.458657	0.460274	0.461835	0.463208	0.46457	0.465728	0.466846	0.468649	0.470714	0.471795	0.472758	0.473815	0.475063	0.476221	0.476401	0.476395	0.477249	0.478114	0.478648	0.479054	0.479677	0.479799	0.479673	0.479257	0.478504	0.477366	0.475486	0.472662	0.469528	0.46561
0.360745	0.359428	0.358355	0.357451	0.355791	0.354527	0.353422	0.352395	0.352093	0.352108	0.352719	0.35314	0.353985	0.354881	0.355899	0.357384	0.358928	0.360044	0.361567	0.362856	0.364262	0.365513	0.366798	0.368095	0.369151	0.370178	0.371192	0.372137	0.373214	0.3738	0.374427	0.375269	0.376065	0.376734	0.377347	0.377828	0.378304	0.378687	0.379309	0.379456	0.379637	0.379644	0.379525	0.379217	0.378497	0.377015	0.375474	0.373302	0.370615	0.36732
0.348275	0.347087	0.346173	0.345343	0.34354	0.34193	0.341009	0.340404	0.340225	0.340349	0.3407	0.341272	0.342265	0.343383	0.344721	0.346093	0.347706	0.349485	0.351278	0.353102	0.354835	0.356429	0.358054	0.359367	0.360679	0.361864	0.362873	0.36468	0.36642	0.367376	0.368304	0.369288	0.370271	0.371356	0.371548	0.371737	0.372603	0.373398	0.373917	0.374396	0.374733	0.374861	0.374717	0.374298	0.373509	0.372223	0.370396	0.367853	0.364876	0.361144
0.506478	0.505637	0.504901	0.504326	0.503062	0.502141	0.501568	0.501297	0.5012	0.501637	0.502697	0.503498	0.504933	0.505991	0.507126	0.50898	0.511171	0.512416	0.514118	0.515366	0.517277	0.519137	0.520581	0.521565	0.523456	0.525088	0.526327	0.527431	0.528626	0.529781	0.530876	0.531445	0.532287	0.533389	0.534308	0.535123	0.535701	0.536377	0.537284	0.537664	0.537981	0.538107	0.538073	0.537971	0.53732	0.535968	0.534512	0.532428	0.529878	0.526668
0.510759	0.510205	0.509645	0.509271	0.508559	0.508067	0.507834	0.507813	0.507907	0.508583	0.509797	0.51058	0.511997	0.513175	0.514456	0.516326	0.518356	0.519727	0.521572	0.522962	0.524764	0.526449	0.528477	0.530172	0.531458	0.532884	0.534432	0.535999	0.537597	0.538424	0.539273	0.540573	0.54187	0.542884	0.543624	0.544372	0.544956	0.545696	0.546852	0.547088	0.547331	0.54744	0.547371	0.547184	0.546357	0.544597	0.543068	0.540963	0.538177	0.53469
0.407812	0.406332	0.405276	0.404081	0.401831	0.399948	0.398684	0.397961	0.397633	0.397482	0.398061	0.398584	0.399598	0.400759	0.402108	0.403731	0.405601	0.407391	0.409316	0.411206	0.413233	0.415088	0.41688	0.418438	0.419881	0.421225	0.422474	0.42427	0.426252	0.427313	0.428185	0.429255	0.430407	0.431598	0.431866	0.43208	0.432912	0.433832	0.434468	0.43489	0.43528	0.435426	0.435266	0.434833	0.433943	0.432463	0.430338	0.427345	0.423772	0.419291
0.356018	0.355123	0.354534	0.354211	0.353018	0.352013	0.351321	0.351036	0.351119	0.351339	0.351654	0.352345	0.353311	0.354493	0.355635	0.356902	0.358352	0.359729	0.361304	0.362742	0.36414	0.365514	0.366849	0.368035	0.369218	0.370256	0.371225	0.372375	0.373354	0.374118	0.374903	0.375609	0.376279	0.377022	0.3773	0.377644	0.378907	0.379611	0.379942	0.380298	0.380472	0.380697	0.380926	0.380059	0.379285	0.378477	0.377182	0.375359	0.372928	0.369852
0.416959	0.415897	0.414824	0.413912	0.412024	0.410485	0.409654	0.409336	0.409166	0.409451	0.410106	0.411243	0.412164	0.413363	0.415472	0.417032	0.41865	0.420392	0.422118	0.424093	0.42598	0.427043	0.428784	0.430434	0.432039	0.433464	0.434886	0.436065	0.43714	0.438119	0.439417	0.440874	0.441703	0.44251	0.443394	0.44416	0.444866	0.44544	0.445866	0.446242	0.446352	0.447069	0.447474	0.447186	0.446368	0.44484	0.443328	0.441268	0.437838	0.433905
0.461388	0.460905	0.460454	0.460782	0.460369	0.459722	0.45953	0.459597	0.459907	0.460556	0.460497	0.46131	0.462406	0.463262	0.464344	0.465494	0.466587	0.467831	0.469091	0.470434	0.471866	0.473134	0.474389	0.475588	0.476816	0.477885	0.47881	0.47989	0.480778	0.481495	0.482297	0.483076	0.483787	0.484454	0.484758	0.485234	0.486403	0.487044	0.48729	0.487555	0.487763	0.487974	0.488066	0.48734	0.486667	0.485862	0.484627	0.482931	0.480737	0.478042
0.426738	0.425731	0.424992	0.424288	0.422731	0.421673	0.42095	0.420233	0.420264	0.42027	0.42071	0.421455	0.422437	0.42361	0.425181	0.426642	0.42857	0.430421	0.432129	0.433859	0.435543	0.437168	0.438617	0.440052	0.441555	0.442877	0.444211	0.44542	0.446642	0.447959	0.448964	0.449798	0.450825	0.451748	0.452557	0.453283	0.453879	0.454463	0.45497	0.455417	0.455936	0.456067	0.455908	0.455413	0.455043	0.454124	0.452302	0.449779	0.446957	0.44352
0.297122	0.296019	0.295134	0.29433	0.292685	0.291406	0.290538	0.289796	0.289622	0.289735	0.290213	0.290784	0.291628	0.292772	0.293956	0.295266	0.296723	0.298036	0.299539	0.300885	0.30232	0.3037	0.304954	0.306039	0.307227	0.308024	0.308879	0.310291	0.311508	0.312235	0.312925	0.313656	0.314533	0.315421	0.31553	0.3158	0.316461	0.31701	0.317411	0.317739	0.317891	0.317941	0.317895	0.317613	0.316946	0.315864	0.31436	0.312309	0.309842	0.3067
0.346982	0.345925	0.344996	0.344133	0.342434	0.34102	0.339944	0.339313	0.33902	0.338956	0.339345	0.339791	0.340607	0.341616	0.34301	0.344353	0.346011	0.347615	0.349189	0.350754	0.352378	0.353803	0.35515	0.356273	0.357314	0.35828	0.359261	0.360332	0.361743	0.362747	0.363538	0.364362	0.36527	0.366081	0.366616	0.366727	0.367202	0.367755	0.368106	0.368434	0.36892	0.368909	0.368711	0.368222	0.367672	0.366705	0.365004	0.362543	0.359851	0.35654
0.341714	0.34012	0.33867	0.337472	0.335001	0.332816	0.331409	0.330492	0.330007	0.330061	0.330522	0.331433	0.3325	0.333764	0.335783	0.337447	0.339189	0.340882	0.342561	0.344529	0.346364	0.347558	0.349352	0.351004	0.352594	0.354017	0.355375	0.356473	0.357578	0.358449	0.359539	0.360865	0.361728	0.362479	0.363443	0.364195	0.36503	0.365539	0.365682	0.366119	0.366393	0.366816	0.366983	0.366567	0.365773	0.364567	0.36277	0.360352	0.356913	0.352878
0.400759	0.399984	0.399216	0.399216	0.398089	0.397089	0.39661	0.396244	0.396352	0.396873	0.396971	0.397798	0.398827	0.399772	0.401102	0.402334	0.403684	0.405033	0.406511	0.408046	0.409546	0.410922	0.412281	0.413519	0.414757	0.415877	0.416791	0.417929	0.418845	0.41962	0.420405	0.421146	0.4219	0.422733	0.423183	0.423618	0.424867	0.425574	0.425921	0.426168	0.426333	0.426481	0.426588	0.425749	0.424981	0.424073	0.422632	0.42067	0.4182	0.415121
0.352369	0.351515	0.350793	0.350189	0.348679	0.347592	0.346874	0.346408	0.346184	0.346333	0.347026	0.347651	0.348667	0.349667	0.350694	0.352211	0.353967	0.355075	0.356505	0.357777	0.359314	0.360882	0.362159	0.363132	0.364683	0.365971	0.367063	0.368037	0.369092	0.369939	0.370773	0.3713	0.372034	0.372872	0.373576	0.374131	0.374589	0.375114	0.375777	0.375982	0.376087	0.37601	0.375851	0.375536	0.374759	0.3733	0.371762	0.369638	0.36703	0.363791
0.37534	0.374001	0.372931	0.371961	0.370067	0.368356	0.367481	0.366775	0.366483	0.366589	0.367021	0.367459	0.368252	0.369209	0.370462	0.371915	0.373504	0.375039	0.376713	0.378392	0.380054	0.381624	0.383091	0.384277	0.385548	0.38666	0.38766	0.389206	0.390506	0.391319	0.392283	0.39321	0.394161	0.395166	0.395372	0.395761	0.396523	0.39705	0.397535	0.39789	0.398045	0.39813	0.398094	0.397726	0.396949	0.395666	0.393832	0.39152	0.388605	0.384892
0.38832	0.387523	0.386932	0.386352	0.385243	0.384387	0.38385	0.383545	0.383618	0.383885	0.384504	0.385109	0.386074	0.38716	0.388508	0.389876	0.391368	0.392804	0.394325	0.395824	0.397309	0.398723	0.399947	0.401336	0.402788	0.403914	0.405106	0.406093	0.407098	0.408224	0.409049	0.409756	0.410613	0.411306	0.412027	0.412595	0.413146	0.413588	0.414001	0.41437	0.414731	0.414875	0.414772	0.414303	0.413841	0.412917	0.411279	0.4091	0.406458	0.403346
0.3039	0.302546	0.301331	0.300353	0.298202	0.296474	0.295306	0.29466	0.29439	0.29461	0.295076	0.295807	0.296795	0.298117	0.299965	0.301594	0.303193	0.305002	0.306958	0.308853	0.310606	0.311975	0.313566	0.315149	0.316597	0.317961	0.319261	0.320423	0.321527	0.322583	0.323702	0.3248	0.325521	0.326223	0.326896	0.327751	0.328543	0.329066	0.329765	0.330151	0.330283	0.330893	0.331012	0.330439	0.329584	0.327967	0.326266	0.324036	0.320523	0.316407
0.424366	0.422594	0.421067	0.419791	0.417234	0.414988	0.413497	0.412456	0.412063	0.412123	0.412721	0.413805	0.415	0.416462	0.418412	0.420286	0.422345	0.424306	0.426116	0.428347	0.430421	0.432213	0.434136	0.435973	0.437817	0.43952	0.44095	0.442221	0.443478	0.444695	0.445998	0.447219	0.448223	0.4492	0.450258	0.451197	0.452097	0.452705	0.453172	0.453759	0.4542	0.454389	0.454288	0.453894	0.453077	0.451712	0.449669	0.446923	0.443464	0.439199
0.31094	0.309407	0.308083	0.306844	0.30432	0.30229	0.300856	0.299998	0.299591	0.299595	0.300015	0.300712	0.301653	0.302793	0.304335	0.305775	0.307344	0.309051	0.310872	0.312651	0.314383	0.315843	0.317394	0.318835	0.320241	0.321569	0.322779	0.323931	0.325028	0.326115	0.327149	0.32817	0.328908	0.329592	0.330158	0.331054	0.331841	0.33233	0.332971	0.333277	0.33342	0.333942	0.33383	0.33309	0.332259	0.330591	0.328843	0.326563	0.322927	0.318692
0.380824	0.379543	0.378477	0.377419	0.375269	0.373425	0.372286	0.371454	0.37115	0.371106	0.371621	0.372616	0.373907	0.375106	0.376873	0.378481	0.380384	0.382205	0.38392	0.38578	0.387606	0.38929	0.390935	0.392582	0.394403	0.395805	0.397152	0.398436	0.399608	0.40087	0.401918	0.402718	0.403732	0.404635	0.405517	0.406351	0.407067	0.407673	0.408243	0.408681	0.409013	0.409117	0.408962	0.408524	0.407783	0.4064	0.404441	0.401885	0.398627	0.39467
0.480915	0.479969	0.479154	0.478702	0.477453	0.476363	0.476031	0.475898	0.476147	0.476764	0.477516	0.479013	0.4803	0.481505	0.483473	0.485107	0.486965	0.488745	0.490085	0.492077	0.493972	0.495462	0.497285	0.498949	0.500648	0.502403	0.503857	0.505187	0.506354	0.507487	0.508835	0.510166	0.511004	0.511858	0.512813	0.513684	0.514464	0.51486	0.515037	0.515574	0.515884	0.515974	0.515746	0.515358	0.514483	0.513142	0.511171	0.508606	0.505461	0.50163
0.453657	0.453195	0.452853	0.452566	0.452004	0.451658	0.451571	0.451645	0.451927	0.452416	0.453244	0.454144	0.455163	0.456222	0.457653	0.459108	0.460635	0.462105	0.46362	0.465135	0.466641	0.468108	0.469415	0.470836	0.472296	0.473429	0.474554	0.475701	0.476768	0.477922	0.478899	0.479617	0.480546	0.481379	0.482125	0.482768	0.483326	0.483718	0.484226	0.484626	0.484925	0.485088	0.485002	0.484718	0.484474	0.483724	0.482364	0.480673	0.478458	0.475842
0.406103	0.405448	0.4048	0.404954	0.403923	0.403068	0.402607	0.402586	0.402853	0.403474	0.403762	0.404894	0.406454	0.407853	0.409311	0.410787	0.412399	0.41387	0.415411	0.417002	0.418505	0.419924	0.421337	0.422623	0.424104	0.4253	0.426336	0.427405	0.428525	0.429498	0.430482	0.431263	0.432119	0.433017	0.433747	0.43427	0.435006	0.435581	0.435979	0.436328	0.436534	0.436659	0.436705	0.436364	0.43568	0.434647	0.433028	0.430915	0.428217	0.424854
0.432696	0.431744	0.431027	0.430333	0.428923	0.427833	0.42709	0.426517	0.426484	0.426647	0.427186	0.427986	0.429108	0.4303	0.431849	0.433353	0.435059	0.436803	0.438487	0.440155	0.441897	0.443501	0.444897	0.446395	0.44795	0.449116	0.450384	0.45155	0.452721	0.454026	0.455072	0.455862	0.456881	0.457706	0.458522	0.45914	0.459754	0.460201	0.460656	0.461151	0.461713	0.461765	0.46171	0.461242	0.460833	0.459954	0.458074	0.455624	0.452807	0.449409
0.43542	0.434127	0.433287	0.432356	0.430478	0.428948	0.427799	0.427186	0.427059	0.426911	0.427396	0.428013	0.429089	0.430249	0.431863	0.433516	0.43551	0.437519	0.439572	0.441638	0.443732	0.445652	0.44746	0.449121	0.450596	0.452038	0.453484	0.454864	0.456351	0.457722	0.458946	0.460195	0.461381	0.462414	0.463344	0.464052	0.464772	0.465444	0.465824	0.466235	0.466898	0.466962	0.466655	0.465978	0.465308	0.46423	0.462027	0.458814	0.45538	0.451323
0.361908	0.360733	0.3597	0.359232	0.357671	0.356011	0.355041	0.35461	0.354635	0.35494	0.355053	0.355784	0.356907	0.358059	0.359335	0.360624	0.362153	0.363766	0.365334	0.366992	0.368609	0.370096	0.37152	0.372834	0.374146	0.375431	0.376458	0.37757	0.378548	0.379453	0.3804	0.381239	0.381925	0.382779	0.383233	0.383707	0.384888	0.385545	0.385889	0.386279	0.38649	0.386779	0.386927	0.386162	0.385355	0.384375	0.382855	0.380739	0.377986	0.3746
0.469525	0.469006	0.468526	0.468292	0.467351	0.466773	0.466465	0.46595	0.466093	0.466451	0.467444	0.468624	0.469761	0.470765	0.472309	0.473858	0.475971	0.476907	0.478091	0.479346	0.481014	0.482559	0.483645	0.484192	0.486098	0.487594	0.488644	0.489671	0.490746	0.491811	0.492929	0.493158	0.493746	0.494692	0.495391	0.496009	0.496514	0.49715	0.497921	0.498268	0.498486	0.498534	0.498441	0.498168	0.497412	0.496017	0.49451	0.492391	0.489955	0.486873
0.398638	0.39709	0.395588	0.394528	0.392436	0.390526	0.389361	0.388431	0.388178	0.38851	0.388949	0.389813	0.390973	0.392089	0.393575	0.395259	0.396981	0.398812	0.400379	0.402176	0.404006	0.40571	0.40712	0.408746	0.410355	0.411697	0.412921	0.414163	0.415282	0.416522	0.41749	0.418328	0.41922	0.420108	0.420887	0.42161	0.422319	0.422822	0.423355	0.423872	0.424194	0.424292	0.424115	0.423569	0.422886	0.421555	0.419494	0.416915	0.413687	0.409823
0.431241	0.430023	0.429135	0.428295	0.426538	0.424949	0.423913	0.423367	0.423185	0.42337	0.423781	0.424422	0.425676	0.426992	0.42844	0.430095	0.431831	0.433644	0.435522	0.437196	0.439023	0.440715	0.442302	0.44368	0.445205	0.446504	0.447742	0.44935	0.451023	0.452049	0.453053	0.454016	0.455087	0.456216	0.456643	0.456959	0.457874	0.458605	0.459171	0.459682	0.459957	0.460159	0.46015	0.459847	0.459209	0.458037	0.456256	0.453882	0.450858	0.447099
0.306322	0.305132	0.304447	0.303634	0.302036	0.300507	0.299726	0.299111	0.299016	0.299124	0.299622	0.30036	0.301373	0.302543	0.303798	0.305225	0.30669	0.308255	0.309843	0.311406	0.312957	0.314444	0.315807	0.317007	0.318261	0.31941	0.320519	0.321447	0.322445	0.323349	0.324297	0.325055	0.325819	0.326557	0.32718	0.327719	0.328433	0.328885	0.329306	0.329749	0.329957	0.330201	0.330293	0.329958	0.329305	0.328282	0.326753	0.324777	0.322246	0.319076
0.381764	0.380569	0.37958	0.378789	0.376885	0.375244	0.374121	0.373619	0.373432	0.373512	0.373911	0.374735	0.375759	0.377032	0.37888	0.380481	0.382204	0.383944	0.385847	0.3878	0.389556	0.390925	0.392549	0.394036	0.395487	0.396795	0.397996	0.399184	0.400274	0.401333	0.402464	0.403607	0.404376	0.405121	0.405796	0.406737	0.407634	0.408182	0.40891	0.409268	0.409446	0.410086	0.410105	0.409353	0.408528	0.406884	0.405372	0.403346	0.399934	0.395894
0.361072	0.359815	0.358738	0.357798	0.355839	0.3544	0.353316	0.352349	0.351824	0.351827	0.352418	0.352895	0.353845	0.354686	0.35583	0.357494	0.359315	0.360557	0.362143	0.363571	0.365191	0.366673	0.368172	0.369366	0.370488	0.371715	0.372819	0.373828	0.374926	0.375629	0.376322	0.377298	0.378126	0.378916	0.379613	0.380183	0.38061	0.381053	0.381734	0.381948	0.382091	0.382095	0.382009	0.381783	0.381116	0.379642	0.378063	0.375843	0.373034	0.36953
0.492354	0.491322	0.490465	0.489824	0.488775	0.488309	0.487823	0.486903	0.487284	0.487787	0.48861	0.489594	0.490691	0.491808	0.493289	0.495079	0.496803	0.498292	0.499885	0.501534	0.503296	0.504835	0.506069	0.507716	0.50925	0.510709	0.51204	0.513241	0.514514	0.515537	0.516367	0.517425	0.518448	0.519349	0.520192	0.520954	0.52168	0.522292	0.52281	0.523091	0.523327	0.52338	0.523189	0.522766	0.521975	0.5206	0.518806	0.516341	0.513252	0.509446
0.405804	0.404164	0.403002	0.402394	0.400242	0.398304	0.396823	0.396001	0.395823	0.395751	0.395732	0.396414	0.397454	0.398671	0.40011	0.40161	0.403429	0.405161	0.406989	0.40894	0.410882	0.412599	0.414354	0.415902	0.417422	0.418861	0.420075	0.42147	0.422679	0.423738	0.424778	0.425847	0.42672	0.42774	0.428295	0.428991	0.4302	0.431049	0.431535	0.431984	0.432286	0.432603	0.4326	0.431825	0.430892	0.429566	0.42772	0.42512	0.421729	0.417703
0.350027	0.348633	0.347554	0.347029	0.345231	0.343557	0.342476	0.341788	0.341718	0.341972	0.3421	0.342905	0.344077	0.345345	0.34675	0.348289	0.349968	0.351633	0.353437	0.355299	0.357096	0.358799	0.360465	0.361885	0.363429	0.36471	0.365844	0.367105	0.368215	0.369133	0.370195	0.371176	0.37209	0.373018	0.37359	0.374271	0.375432	0.376263	0.376773	0.377209	0.377564	0.377879	0.377997	0.377418	0.376564	0.375499	0.373867	0.371613	0.368694	0.365092
0.386667	0.385815	0.385182	0.384454	0.382868	0.381635	0.380875	0.380532	0.380297	0.380213	0.380581	0.381086	0.382091	0.383312	0.384593	0.386001	0.387651	0.389332	0.39111	0.392699	0.394281	0.395799	0.397243	0.398579	0.399756	0.400754	0.401639	0.403311	0.405064	0.405992	0.406676	0.407571	0.408566	0.409629	0.409709	0.409658	0.410441	0.411236	0.411728	0.412129	0.412465	0.412557	0.412484	0.412127	0.411419	0.410318	0.408659	0.406321	0.403537	0.400075
0.355388	0.354122	0.353073	0.352061	0.350134	0.348498	0.347223	0.34658	0.346181	0.346251	0.346718	0.347115	0.347985	0.348997	0.350243	0.351716	0.353123	0.354697	0.356363	0.357926	0.359703	0.361147	0.362493	0.363796	0.364825	0.365759	0.366599	0.368167	0.369856	0.370716	0.371329	0.372148	0.373086	0.37405	0.374037	0.373948	0.374587	0.375282	0.375647	0.376016	0.376503	0.376492	0.376318	0.375901	0.375239	0.374226	0.372511	0.370044	0.367347	0.36387
0.387918	0.386827	0.385883	0.385665	0.383991	0.382271	0.381512	0.381058	0.380954	0.381163	0.381104	0.38184	0.382953	0.383918	0.385148	0.386427	0.387913	0.389431	0.391028	0.392705	0.394268	0.395906	0.397352	0.398636	0.399826	0.401025	0.40204	0.403173	0.40403	0.404914	0.405836	0.406751	0.4076	0.408521	0.40907	0.409703	0.410565	0.411117	0.411555	0.411906	0.412088	0.412193	0.412094	0.411551	0.410756	0.409479	0.407762	0.405428	0.402462	0.398882
0.350392	0.349337	0.348454	0.347625	0.34591	0.344698	0.343875	0.343168	0.34294	0.34301	0.343422	0.344123	0.345056	0.346032	0.347435	0.348891	0.350482	0.352059	0.353615	0.355116	0.356846	0.358403	0.359746	0.361194	0.362767	0.363971	0.365213	0.366232	0.36726	0.368403	0.369335	0.36998	0.370825	0.37154	0.372218	0.372754	0.373262	0.373601	0.374076	0.374368	0.374653	0.374713	0.374562	0.374023	0.373526	0.37242	0.370523	0.368123	0.365162	0.361626
0.335233	0.333858	0.332703	0.331713	0.329727	0.328281	0.327111	0.326212	0.325796	0.325825	0.326527	0.327143	0.32829	0.329345	0.330699	0.332416	0.334274	0.335803	0.337548	0.339065	0.340857	0.342199	0.343919	0.345557	0.346742	0.348093	0.349418	0.350506	0.351843	0.352765	0.353531	0.354594	0.355546	0.356392	0.357211	0.357906	0.35845	0.358985	0.359764	0.360127	0.360459	0.360555	0.360565	0.360323	0.359633	0.358208	0.356503	0.354137	0.351278	0.347699
0.394487	0.394018	0.393507	0.393962	0.393635	0.393239	0.393304	0.393567	0.394087	0.39486	0.395066	0.395886	0.396887	0.397842	0.398802	0.399808	0.401171	0.402347	0.403639	0.405023	0.406255	0.407401	0.408645	0.409553	0.410652	0.411667	0.412419	0.41344	0.414607	0.415306	0.416127	0.416847	0.417422	0.41821	0.418711	0.41908	0.419773	0.420273	0.420621	0.421003	0.421268	0.421456	0.421379	0.421163	0.420648	0.419904	0.418684	0.417087	0.415051	0.412693
0.357692	0.356485	0.355378	0.354459	0.352773	0.351588	0.350677	0.349687	0.349455	0.349701	0.35034	0.350976	0.352038	0.35311	0.354451	0.356036	0.357663	0.359225	0.361023	0.362543	0.364082	0.365474	0.367219	0.36887	0.370116	0.37134	0.372547	0.373789	0.37501	0.375683	0.37647	0.377467	0.378342	0.37924	0.379968	0.38061	0.381198	0.381663	0.382361	0.382662	0.382872	0.38289	0.38279	0.382541	0.381858	0.380435	0.378862	0.376666	0.37389	0.370394
0.356015	0.35469	0.353611	0.353108	0.351348	0.349578	0.348656	0.347933	0.347844	0.347973	0.347964	0.348635	0.349453	0.350444	0.351676	0.35281	0.35426	0.355693	0.35711	0.358767	0.360134	0.361553	0.362928	0.364028	0.365223	0.366291	0.367233	0.368181	0.369042	0.369798	0.370579	0.371359	0.372095	0.372887	0.373532	0.374077	0.374726	0.375303	0.375641	0.375854	0.375972	0.376019	0.37587	0.375434	0.37461	0.373383	0.371721	0.369455	0.366647	0.363223
0.34294	0.341874	0.341024	0.340375	0.338813	0.337479	0.336612	0.336209	0.336147	0.336353	0.336853	0.337619	0.338615	0.339934	0.341496	0.343032	0.344738	0.346428	0.348054	0.34965	0.35128	0.352736	0.354264	0.355528	0.356823	0.358184	0.359441	0.360519	0.361648	0.362596	0.363645	0.364539	0.36521	0.365839	0.366393	0.367493	0.368595	0.369216	0.369934	0.37042	0.37073	0.371001	0.370582	0.369829	0.369149	0.367813	0.366168	0.364067	0.36127	0.357853
0.426228	0.425214	0.424305	0.424385	0.423197	0.421972	0.421148	0.421147	0.421315	0.421925	0.422029	0.422855	0.424325	0.425754	0.427336	0.428994	0.430789	0.43252	0.43436	0.436181	0.437975	0.439621	0.441276	0.442854	0.444397	0.445731	0.44686	0.448537	0.449761	0.450865	0.451938	0.453015	0.454075	0.455245	0.455657	0.456258	0.458023	0.459073	0.45948	0.459972	0.460314	0.460804	0.461036	0.459979	0.459024	0.458153	0.456602	0.45441	0.451388	0.447794
0.395415	0.394346	0.393729	0.392968	0.391548	0.390423	0.389711	0.389209	0.389212	0.389243	0.389892	0.390433	0.391374	0.392438	0.393575	0.394923	0.396373	0.39772	0.399265	0.40071	0.402316	0.40375	0.405063	0.40619	0.407373	0.408361	0.409247	0.41082	0.412344	0.413132	0.414085	0.414956	0.415918	0.416955	0.416999	0.417179	0.418026	0.418706	0.419207	0.419635	0.41978	0.419938	0.419864	0.419509	0.418737	0.417551	0.415882	0.413745	0.411071	0.407701
0.497109	0.496256	0.495395	0.494941	0.493918	0.493189	0.492918	0.492865	0.493339	0.494097	0.495044	0.496435	0.497681	0.499126	0.500885	0.502408	0.504257	0.50591	0.507296	0.509229	0.510984	0.512497	0.514162	0.515673	0.517212	0.518708	0.520017	0.521197	0.52231	0.523384	0.524634	0.52588	0.526698	0.527437	0.528242	0.529053	0.529827	0.530263	0.530533	0.53105	0.531365	0.531463	0.531336	0.531038	0.53033	0.52922	0.527601	0.525481	0.522873	0.519543
0.397617	0.396633	0.395751	0.395117	0.393396	0.392043	0.3912	0.390601	0.390101	0.390273	0.390985	0.391632	0.393063	0.394032	0.395188	0.397233	0.399474	0.400854	0.402739	0.404143	0.406153	0.408206	0.409816	0.410986	0.412751	0.414363	0.415765	0.417102	0.418474	0.41953	0.420594	0.421446	0.422386	0.423439	0.424339	0.425041	0.425627	0.42631	0.42726	0.427616	0.427874	0.427944	0.427879	0.427801	0.427107	0.425569	0.424004	0.42166	0.418823	0.41523
0.299237	0.297973	0.296932	0.296486	0.294632	0.29302	0.291803	0.291023	0.290772	0.290773	0.290662	0.291251	0.292165	0.293281	0.294437	0.295686	0.297166	0.298583	0.300085	0.301691	0.30307	0.304468	0.305824	0.307019	0.308268	0.309429	0.310309	0.311239	0.312227	0.313063	0.313851	0.314583	0.315181	0.315888	0.316524	0.316979	0.317526	0.31791	0.318258	0.318623	0.318806	0.318895	0.318795	0.318404	0.317759	0.316609	0.314952	0.312786	0.31	0.306647
0.414013	0.413445	0.413103	0.413001	0.41243	0.411947	0.411822	0.412178	0.4127	0.413484	0.414334	0.415385	0.416747	0.418044	0.419679	0.421232	0.422972	0.424568	0.42641	0.428123	0.429745	0.431196	0.432811	0.434036	0.435551	0.436889	0.43807	0.439398	0.440503	0.441555	0.442638	0.443432	0.444091	0.444687	0.445017	0.446537	0.447912	0.448318	0.448605	0.44902	0.449383	0.449816	0.448957	0.447854	0.447424	0.446645	0.445073	0.443029	0.440307	0.437028
0.441513	0.440511	0.439641	0.439047	0.437816	0.436511	0.436057	0.435841	0.436001	0.436439	0.43717	0.438132	0.439365	0.440439	0.441821	0.443213	0.444665	0.446025	0.447509	0.449107	0.450795	0.4522	0.453709	0.455372	0.45674	0.458024	0.458983	0.460214	0.461804	0.462648	0.463407	0.464559	0.465537	0.466623	0.467284	0.467593	0.468485	0.469216	0.469635	0.469962	0.470218	0.470252	0.470232	0.469899	0.469287	0.468196	0.466662	0.464546	0.461843	0.4585
0.377271	0.376324	0.375488	0.375306	0.374175	0.372945	0.372133	0.372064	0.372229	0.372665	0.372888	0.373751	0.375022	0.3762	0.377417	0.378775	0.380303	0.381804	0.383209	0.384766	0.386202	0.387592	0.388974	0.390267	0.39151	0.392681	0.393625	0.394952	0.396064	0.396946	0.397736	0.398615	0.399424	0.400364	0.400728	0.401286	0.402633	0.403565	0.403937	0.404414	0.404698	0.405032	0.405143	0.4043	0.403551	0.402784	0.401538	0.399689	0.39732	0.394405
0.423016	0.421689	0.420361	0.4196	0.41738	0.415507	0.414303	0.413538	0.413209	0.413232	0.413444	0.414412	0.415477	0.416601	0.418149	0.419824	0.421655	0.423445	0.425246	0.427242	0.429162	0.430865	0.432489	0.434145	0.435669	0.437014	0.438184	0.439666	0.441024	0.442086	0.443213	0.444219	0.445242	0.446263	0.446875	0.447477	0.448486	0.449208	0.449832	0.450252	0.450531	0.450744	0.450788	0.450226	0.449386	0.448041	0.446234	0.44364	0.440335	0.436174
0.376829	0.375616	0.374783	0.373989	0.37217	0.370723	0.369766	0.369183	0.369112	0.369253	0.369705	0.370546	0.371728	0.372914	0.374413	0.375915	0.377519	0.379198	0.3808	0.382411	0.384132	0.385627	0.387088	0.388662	0.390219	0.391469	0.392801	0.393932	0.395094	0.396297	0.39726	0.398128	0.399098	0.399945	0.400742	0.401479	0.402141	0.402687	0.403184	0.403659	0.403917	0.40407	0.403918	0.403402	0.402755	0.40156	0.399707	0.39738	0.394398	0.390804
0.385383	0.383891	0.382688	0.381613	0.379406	0.377667	0.376784	0.376144	0.376082	0.376261	0.377058	0.377841	0.378865	0.380218	0.381842	0.383615	0.385527	0.387308	0.389411	0.391583	0.393419	0.395276	0.397151	0.398901	0.400425	0.401902	0.402983	0.404493	0.406264	0.407111	0.408167	0.409361	0.410397	0.411676	0.412465	0.412848	0.413915	0.414668	0.415355	0.415906	0.416289	0.416504	0.416562	0.41619	0.41551	0.414186	0.412355	0.409762	0.406455	0.402508
0.346752	0.345553	0.344587	0.343782	0.341889	0.340213	0.339016	0.338299	0.338049	0.337959	0.338524	0.339516	0.340507	0.341738	0.343317	0.344698	0.346427	0.347775	0.349241	0.350908	0.352484	0.353911	0.355455	0.356677	0.35802	0.359045	0.360117	0.361152	0.362203	0.363136	0.364087	0.364831	0.365504	0.366145	0.366645	0.367701	0.368738	0.369196	0.369648	0.370177	0.370547	0.370891	0.370418	0.369594	0.368904	0.36771	0.36635	0.364523	0.361868	0.358612
0.415795	0.414713	0.413843	0.413133	0.411939	0.411414	0.410765	0.409876	0.409979	0.410277	0.41101	0.411866	0.412706	0.413663	0.414904	0.41625	0.41771	0.418987	0.420339	0.421677	0.423017	0.424009	0.425529	0.42706	0.428057	0.429038	0.430035	0.431006	0.432067	0.432584	0.43313	0.434026	0.434939	0.435708	0.436389	0.437007	0.437498	0.437821	0.43836	0.438424	0.438576	0.438573	0.43843	0.438135	0.437563	0.436368	0.435041	0.433037	0.430602	0.427509
0.368241	0.367217	0.366293	0.365269	0.363331	0.361697	0.360624	0.360003	0.3596	0.359526	0.360024	0.360556	0.361578	0.362796	0.364135	0.365627	0.367343	0.369077	0.370813	0.372479	0.374238	0.375786	0.377255	0.378512	0.379731	0.380842	0.381863	0.383477	0.385215	0.38616	0.387025	0.387937	0.388956	0.389961	0.390143	0.390265	0.391078	0.391802	0.392285	0.392683	0.393182	0.393298	0.393228	0.392871	0.392234	0.391126	0.389525	0.387083	0.384368	0.380816
0.428303	0.427531	0.427255	0.426744	0.42564	0.424768	0.424421	0.424293	0.424593	0.424455	0.425408	0.426995	0.428004	0.429144	0.430567	0.431898	0.433839	0.435171	0.436204	0.437985	0.439497	0.440802	0.442247	0.443424	0.445029	0.446383	0.447448	0.448597	0.449723	0.450738	0.451834	0.452388	0.452937	0.453688	0.454197	0.45534	0.456466	0.456844	0.457162	0.457629	0.457976	0.458301	0.457754	0.456845	0.456155	0.454891	0.453773	0.452135	0.449647	0.446485
0.335516	0.334456	0.333621	0.332737	0.330732	0.329282	0.328419	0.327717	0.327311	0.326902	0.327535	0.328581	0.329356	0.330122	0.331358	0.332782	0.33476	0.335894	0.337029	0.338525	0.340114	0.34151	0.34272	0.343548	0.345207	0.346473	0.347408	0.348306	0.349241	0.350088	0.351062	0.35138	0.351921	0.352748	0.353363	0.354137	0.354787	0.355242	0.355612	0.355954	0.356133	0.356225	0.355938	0.355491	0.354741	0.353457	0.352106	0.350237	0.347669	0.344425
0.368144	0.367753	0.367283	0.366975	0.36622	0.365689	0.36552	0.365586	0.365763	0.366235	0.366909	0.367664	0.368976	0.370229	0.371573	0.373014	0.374692	0.376357	0.378082	0.379583	0.381199	0.38273	0.384088	0.385254	0.386412	0.387346	0.388222	0.389448	0.391139	0.392257	0.393052	0.393881	0.394961	0.396001	0.396547	0.396551	0.397219	0.39809	0.398554	0.398995	0.399714	0.399803	0.399788	0.399549	0.399121	0.398541	0.397286	0.395234	0.393116	0.390452
0.31972	0.318447	0.317248	0.316615	0.31444	0.31272	0.311685	0.310916	0.310653	0.310758	0.310911	0.311629	0.312564	0.313639	0.314874	0.31617	0.317729	0.319159	0.32072	0.322411	0.324	0.32548	0.326948	0.328236	0.329522	0.330754	0.331694	0.332785	0.334071	0.334849	0.335718	0.336558	0.337324	0.33822	0.338764	0.33908	0.339783	0.340241	0.340629	0.340965	0.341123	0.341252	0.341169	0.340748	0.340054	0.338842	0.337089	0.334746	0.331733	0.328098
0.386507	0.385607	0.384526	0.38439	0.382927	0.381522	0.380631	0.38015	0.38006	0.38053	0.380418	0.381155	0.382157	0.383304	0.384617	0.385936	0.38736	0.388948	0.390449	0.392215	0.393851	0.395355	0.396794	0.398081	0.399368	0.40065	0.401602	0.402511	0.40352	0.404418	0.405309	0.406143	0.40693	0.407845	0.408677	0.409386	0.410067	0.410683	0.411168	0.411645	0.411878	0.411961	0.411803	0.411456	0.410782	0.409573	0.407916	0.40566	0.402832	0.399491
0.393236	0.392871	0.392464	0.391982	0.390883	0.390405	0.390387	0.390293	0.39024	0.390648	0.391796	0.392547	0.394011	0.394834	0.395744	0.397408	0.399488	0.400422	0.401777	0.402814	0.404524	0.406178	0.407257	0.407705	0.40958	0.411209	0.412182	0.413128	0.414213	0.41528	0.416268	0.416544	0.417089	0.418026	0.418785	0.419431	0.419852	0.42046	0.421143	0.421465	0.421537	0.42143	0.421228	0.42086	0.42017	0.418837	0.417259	0.415167	0.412584	0.409391
0.339375	0.338383	0.337423	0.337179	0.335681	0.334203	0.333231	0.332785	0.332611	0.33277	0.332752	0.333589	0.334548	0.335638	0.33696	0.338372	0.340057	0.341597	0.343045	0.344891	0.346479	0.347909	0.349428	0.350704	0.35211	0.353537	0.354569	0.355559	0.356688	0.357537	0.358456	0.359286	0.359991	0.36091	0.361772	0.362389	0.363221	0.363776	0.364239	0.364619	0.364789	0.364911	0.364997	0.364659	0.364124	0.3631	0.361692	0.35971	0.357161	0.353998
0.387652	0.386636	0.385716	0.385058	0.383424	0.382115	0.381364	0.380937	0.380654	0.380947	0.381676	0.382479	0.383757	0.384935	0.38626	0.388217	0.390384	0.392006	0.393919	0.395565	0.397458	0.399248	0.401	0.402456	0.404121	0.405709	0.407048	0.408382	0.40982	0.410918	0.411899	0.41284	0.413841	0.415004	0.415937	0.416776	0.41739	0.418093	0.418994	0.419466	0.419736	0.419902	0.419868	0.419674	0.419002	0.417524	0.41584	0.413524	0.410511	0.406799
0.39574	0.394356	0.393066	0.39186	0.389449	0.387473	0.385954	0.384931	0.384207	0.384103	0.384801	0.385481	0.386764	0.388032	0.389435	0.391491	0.393805	0.39547	0.397493	0.399204	0.401266	0.403123	0.404868	0.406272	0.408102	0.409728	0.411098	0.412482	0.413937	0.415063	0.416138	0.416975	0.418005	0.419181	0.420119	0.420942	0.421611	0.422369	0.423339	0.423779	0.424141	0.424337	0.424301	0.424048	0.423292	0.421684	0.419738	0.417037	0.413619	0.40944
0.371401	0.370254	0.36937	0.368529	0.366752	0.365304	0.364367	0.363766	0.363563	0.363608	0.364065	0.364743	0.365735	0.366925	0.368377	0.369886	0.371592	0.373334	0.374993	0.376755	0.378469	0.380091	0.381561	0.383054	0.384598	0.38592	0.387136	0.388291	0.389451	0.390652	0.391658	0.392462	0.393399	0.39423	0.395021	0.395757	0.3965	0.397048	0.397533	0.398013	0.398465	0.398625	0.398432	0.397908	0.3974	0.396386	0.394543	0.392083	0.389093	0.385585
0.42325	0.421737	0.420409	0.419673	0.417249	0.415162	0.413839	0.413086	0.41283	0.412917	0.413132	0.414085	0.41531	0.416666	0.418356	0.420102	0.422122	0.424047	0.426069	0.428307	0.430441	0.432334	0.434222	0.435972	0.437661	0.439272	0.4405	0.442022	0.443671	0.444853	0.446022	0.447221	0.448297	0.449496	0.450369	0.451045	0.452032	0.452886	0.453506	0.454059	0.454492	0.454707	0.454663	0.454275	0.45343	0.452007	0.449969	0.447118	0.443527	0.439081
0.371616	0.370599	0.369669	0.369134	0.367855	0.366458	0.365628	0.36528	0.36514	0.365497	0.365822	0.366382	0.367399	0.368488	0.369803	0.371114	0.372479	0.373934	0.37548	0.376954	0.378559	0.37981	0.381305	0.382615	0.383822	0.384896	0.385797	0.386842	0.387751	0.388471	0.389227	0.390021	0.390833	0.391685	0.392051	0.392515	0.393939	0.394716	0.394993	0.39525	0.395455	0.395635	0.395819	0.394753	0.39389	0.393012	0.391583	0.389467	0.38681	0.38347
0.436733	0.436327	0.435813	0.435447	0.434673	0.434043	0.433959	0.433852	0.433856	0.434251	0.435206	0.43595	0.437335	0.438279	0.439393	0.441156	0.443412	0.444828	0.44642	0.447819	0.449551	0.451331	0.45307	0.454212	0.455455	0.456819	0.458092	0.459299	0.460555	0.461297	0.462084	0.463113	0.464189	0.46513	0.465935	0.466572	0.467034	0.4677	0.468691	0.468924	0.469131	0.469207	0.469232	0.469142	0.46861	0.467192	0.465992	0.464144	0.461823	0.458834
0.375064	0.373769	0.372785	0.371879	0.370035	0.368674	0.367606	0.366874	0.366711	0.366841	0.36743	0.368068	0.369207	0.370572	0.372186	0.37393	0.375782	0.377577	0.37948	0.381246	0.383041	0.384798	0.386285	0.38797	0.389768	0.391167	0.392532	0.393771	0.395021	0.396351	0.397264	0.398032	0.399053	0.399988	0.400823	0.401597	0.402335	0.403016	0.40362	0.404185	0.404546	0.40477	0.40466	0.404166	0.403599	0.402353	0.400288	0.397705	0.394427	0.390531
0.419724	0.418283	0.41709	0.415899	0.413936	0.412032	0.410698	0.409697	0.409329	0.409397	0.409922	0.410457	0.411567	0.412953	0.414543	0.416178	0.418038	0.419902	0.421844	0.423738	0.425597	0.427332	0.42904	0.430499	0.432034	0.433272	0.434393	0.436142	0.437882	0.438955	0.439898	0.440888	0.442052	0.443259	0.443572	0.443866	0.444757	0.445624	0.446233	0.446747	0.447095	0.447285	0.447302	0.446991	0.446245	0.445077	0.443212	0.44071	0.437663	0.433791
0.357323	0.355911	0.354802	0.353711	0.351718	0.349854	0.348598	0.347736	0.347312	0.347316	0.34781	0.348305	0.349419	0.350717	0.352191	0.353817	0.355616	0.357399	0.359307	0.361104	0.362898	0.364692	0.366499	0.367929	0.369425	0.370763	0.37198	0.374048	0.375797	0.376784	0.377868	0.378852	0.379981	0.381092	0.381212	0.381501	0.382501	0.383306	0.383968	0.384475	0.384734	0.384962	0.384932	0.384551	0.383805	0.382502	0.380605	0.378078	0.374802	0.370677
0.319962	0.318733	0.317518	0.31655	0.314559	0.312777	0.311663	0.310984	0.310564	0.310749	0.311257	0.312221	0.313316	0.314416	0.316017	0.317653	0.319328	0.321006	0.3226	0.324445	0.326215	0.327691	0.329353	0.330919	0.332495	0.33384	0.335186	0.336394	0.337467	0.338458	0.339527	0.340578	0.341471	0.34224	0.343099	0.343907	0.344716	0.345296	0.345673	0.346182	0.346537	0.346722	0.346782	0.346514	0.345878	0.344786	0.343259	0.341151	0.338426	0.33503
0.334352	0.332761	0.331466	0.330404	0.328105	0.326429	0.325065	0.323852	0.323365	0.323357	0.323911	0.324564	0.325646	0.326776	0.328069	0.32979	0.331644	0.333081	0.334739	0.336311	0.33807	0.339633	0.341332	0.342833	0.34414	0.345483	0.346709	0.347842	0.349066	0.349888	0.350648	0.351658	0.352562	0.353438	0.35421	0.354868	0.355472	0.356075	0.356787	0.357094	0.357339	0.357443	0.357388	0.35706	0.356267	0.354797	0.353087	0.350682	0.347636	0.343927
0.360344	0.358862	0.357656	0.356519	0.354323	0.352367	0.35098	0.350047	0.349634	0.3497	0.350111	0.350872	0.352046	0.353282	0.355006	0.356727	0.358481	0.36036	0.362172	0.364012	0.365896	0.367567	0.36921	0.370875	0.372613	0.374061	0.37546	0.376739	0.378007	0.379278	0.380334	0.381221	0.382211	0.383083	0.383895	0.384639	0.385307	0.3859	0.386393	0.38683	0.387144	0.387234	0.387001	0.386429	0.385617	0.384243	0.38205	0.379219	0.375712	0.37151
0.408672	0.408039	0.407432	0.406964	0.40583	0.405098	0.40494	0.404781	0.404961	0.405602	0.40645	0.407552	0.408861	0.410098	0.411856	0.413593	0.415169	0.41688	0.418525	0.420117	0.421808	0.423306	0.424511	0.426218	0.428039	0.429341	0.430634	0.431945	0.433127	0.434497	0.435359	0.435846	0.436746	0.437563	0.438252	0.438878	0.439526	0.439998	0.440455	0.440796	0.440977	0.441018	0.440845	0.440311	0.43963	0.43843	0.436536	0.434217	0.431148	0.42741
0.317739	0.316748	0.315517	0.314645	0.312769	0.311347	0.310509	0.309936	0.3096	0.309921	0.310417	0.311098	0.311848	0.312884	0.314638	0.315982	0.317323	0.318713	0.320161	0.321818	0.323293	0.324278	0.325636	0.327042	0.328277	0.329572	0.330641	0.331614	0.33252	0.333365	0.334348	0.335487	0.336095	0.336785	0.337404	0.337924	0.338559	0.338935	0.339456	0.339775	0.339867	0.34039	0.340647	0.340282	0.339587	0.338185	0.336724	0.334877	0.331913	0.32852
0.492596	0.491693	0.490627	0.490326	0.488813	0.487494	0.486709	0.486336	0.486353	0.486843	0.487038	0.487788	0.488863	0.489949	0.491368	0.492729	0.494158	0.495688	0.497343	0.498987	0.500688	0.502108	0.50347	0.504884	0.506167	0.50734	0.508334	0.509669	0.511147	0.51203	0.512969	0.513854	0.514713	0.515691	0.516136	0.516409	0.517268	0.517824	0.51835	0.518814	0.519085	0.519215	0.519152	0.518759	0.518108	0.516945	0.515262	0.51294	0.510018	0.506491
0.348761	0.348205	0.347765	0.348018	0.347113	0.346338	0.346002	0.346099	0.346498	0.347003	0.347044	0.348207	0.349371	0.350581	0.35171	0.352828	0.354058	0.355343	0.356428	0.357917	0.359258	0.360555	0.361736	0.363009	0.364255	0.365474	0.366232	0.367029	0.36792	0.36875	0.369383	0.370103	0.370549	0.371198	0.371784	0.37221	0.372719	0.373175	0.373429	0.373712	0.373885	0.373963	0.3739	0.373531	0.372843	0.371842	0.370409	0.368618	0.366305	0.363382
0.346988	0.345915	0.344957	0.344217	0.342746	0.341346	0.34065	0.340204	0.340076	0.340376	0.340981	0.341961	0.342992	0.344078	0.345575	0.347024	0.348523	0.349965	0.351225	0.352912	0.354459	0.355636	0.357007	0.35835	0.3596	0.360849	0.361968	0.362898	0.363753	0.364614	0.365536	0.366603	0.367326	0.367926	0.368674	0.369365	0.370008	0.370403	0.370549	0.370943	0.371255	0.37129	0.371214	0.370973	0.370362	0.369366	0.367831	0.365802	0.363341	0.36024
0.393178	0.392123	0.391241	0.390586	0.388972	0.387757	0.386763	0.386116	0.386009	0.385958	0.386632	0.387911	0.388818	0.390084	0.391765	0.393331	0.395372	0.396842	0.398251	0.400143	0.401929	0.403493	0.405021	0.40641	0.407932	0.409133	0.41042	0.411535	0.412648	0.41381	0.414806	0.415627	0.416438	0.417105	0.417586	0.418721	0.419784	0.420265	0.420718	0.421165	0.421491	0.421842	0.42131	0.420365	0.419553	0.418075	0.416582	0.414549	0.411586	0.407832
0.390325	0.389307	0.38847	0.387702	0.386094	0.384867	0.384415	0.384374	0.384483	0.385083	0.385927	0.386939	0.388387	0.389868	0.391588	0.393549	0.395375	0.397498	0.399672	0.401625	0.403557	0.405434	0.407185	0.408952	0.410579	0.412063	0.413521	0.414919	0.416233	0.417528	0.418634	0.419698	0.420663	0.421584	0.422305	0.42294	0.423483	0.424109	0.425265	0.425503	0.425476	0.426028	0.426291	0.425835	0.424966	0.422924	0.421179	0.418878	0.415157	0.41082
0.371504	0.370242	0.36927	0.368304	0.36633	0.364938	0.36392	0.363139	0.362951	0.363113	0.363701	0.364575	0.365634	0.366854	0.368383	0.369957	0.371592	0.373231	0.37487	0.376586	0.378352	0.380018	0.3815	0.383126	0.384802	0.386128	0.387406	0.388545	0.38973	0.390916	0.391908	0.392723	0.393727	0.394607	0.395483	0.396059	0.396781	0.397315	0.397827	0.398317	0.398641	0.398803	0.398831	0.398438	0.397925	0.396879	0.395096	0.392803	0.389844	0.38629
0.499381	0.498509	0.497868	0.497333	0.495973	0.495138	0.494219	0.493534	0.49353	0.49379	0.494837	0.496096	0.497277	0.498739	0.500251	0.502076	0.504335	0.505357	0.506637	0.507963	0.509757	0.511377	0.512398	0.512893	0.515156	0.516798	0.517862	0.518797	0.519905	0.521018	0.522323	0.522417	0.522959	0.524099	0.525013	0.525854	0.526647	0.527171	0.527709	0.528091	0.528326	0.528379	0.528185	0.52783	0.527145	0.525926	0.524155	0.52182	0.519199	0.515897
0.35052	0.349725	0.348911	0.3482	0.346732	0.345527	0.344768	0.344296	0.34407	0.34442	0.344931	0.345675	0.346859	0.34793	0.349518	0.351065	0.352542	0.354223	0.355818	0.357384	0.359004	0.360441	0.361772	0.363247	0.364737	0.365954	0.367048	0.368179	0.36924	0.370339	0.37119	0.37183	0.372688	0.373469	0.374094	0.374692	0.375223	0.375578	0.375981	0.376287	0.376501	0.376545	0.376346	0.375896	0.375288	0.374102	0.372327	0.370086	0.367227	0.363735
0.397235	0.396228	0.39554	0.3956	0.394454	0.39345	0.392845	0.39283	0.393136	0.393706	0.393899	0.394706	0.39601	0.397365	0.39869	0.400166	0.401674	0.40332	0.404994	0.406808	0.408281	0.40992	0.411402	0.412782	0.414092	0.415322	0.416281	0.417705	0.41882	0.419733	0.420615	0.421389	0.422176	0.422992	0.423303	0.423615	0.424937	0.425727	0.426048	0.426338	0.426415	0.426578	0.426576	0.425591	0.424585	0.423493	0.421829	0.419591	0.416628	0.412941
0.423141	0.421881	0.420866	0.420002	0.418174	0.416836	0.4158	0.415225	0.415268	0.415374	0.416073	0.41694	0.417739	0.419002	0.420469	0.421859	0.423718	0.425297	0.427071	0.428946	0.430721	0.432282	0.433839	0.435272	0.436577	0.437805	0.438849	0.440214	0.441832	0.442764	0.443536	0.444602	0.445611	0.446615	0.4472	0.44752	0.448457	0.449267	0.449791	0.450174	0.450548	0.450674	0.45071	0.450318	0.449707	0.448427	0.446838	0.444561	0.441679	0.438096
0.478926	0.478515	0.478284	0.478297	0.477674	0.477496	0.477672	0.478024	0.478658	0.479363	0.480117	0.481074	0.482075	0.483204	0.484955	0.486217	0.487663	0.488972	0.4906	0.492233	0.493697	0.494719	0.496229	0.497472	0.498923	0.50023	0.501384	0.502557	0.503711	0.504626	0.505707	0.506632	0.507289	0.507889	0.508321	0.509212	0.510105	0.510525	0.511258	0.51137	0.511431	0.512132	0.511946	0.511002	0.510163	0.508532	0.507106	0.505293	0.502248	0.498883
0.451967	0.450389	0.44903	0.447891	0.445454	0.443497	0.442071	0.441097	0.440538	0.440569	0.441232	0.441963	0.443237	0.444459	0.445867	0.44796	0.450279	0.452046	0.454118	0.455972	0.458082	0.460054	0.461934	0.46354	0.465524	0.467334	0.468803	0.47025	0.47182	0.472987	0.474095	0.475007	0.476026	0.477233	0.478258	0.47913	0.479875	0.48066	0.481639	0.48213	0.482543	0.482743	0.482712	0.482457	0.481658	0.47995	0.478025	0.475206	0.471712	0.467354
0.330334	0.329312	0.328438	0.327666	0.326031	0.324664	0.323709	0.323271	0.323019	0.323216	0.323749	0.324416	0.325527	0.32669	0.328111	0.329694	0.331229	0.332783	0.334494	0.336115	0.33769	0.339184	0.340477	0.34181	0.343235	0.344412	0.3456	0.346578	0.347487	0.348581	0.349565	0.350301	0.351066	0.351738	0.352476	0.353151	0.353708	0.354125	0.35455	0.354899	0.355067	0.355137	0.35505	0.3547	0.35409	0.352974	0.351424	0.349434	0.346826	0.343645
0.381254	0.380096	0.378928	0.3781	0.375961	0.374286	0.373142	0.37244	0.371979	0.372064	0.372789	0.373749	0.375085	0.376366	0.377731	0.379623	0.381931	0.383365	0.385029	0.386653	0.388582	0.390474	0.391967	0.392978	0.394981	0.396661	0.397907	0.399214	0.400474	0.401724	0.403059	0.403669	0.404582	0.405765	0.406675	0.407535	0.408228	0.408953	0.40982	0.410224	0.410553	0.410633	0.410552	0.410292	0.409432	0.407816	0.40592	0.403249	0.400145	0.396239
0.397139	0.395818	0.394742	0.393878	0.391666	0.389957	0.38896	0.388396	0.388244	0.388481	0.388999	0.390024	0.391242	0.39265	0.394613	0.396359	0.398235	0.40015	0.402118	0.404151	0.40598	0.407515	0.409222	0.410747	0.412318	0.413836	0.415193	0.416525	0.41781	0.419049	0.420297	0.421445	0.422316	0.423119	0.423793	0.424739	0.425651	0.426193	0.427008	0.427343	0.427485	0.428069	0.42799	0.427273	0.426451	0.424671	0.422994	0.420765	0.41718	0.412951
0.382357	0.381399	0.380471	0.379689	0.377845	0.376509	0.375463	0.374624	0.374194	0.374169	0.374799	0.375732	0.376744	0.377777	0.379086	0.380637	0.382633	0.383926	0.385236	0.386621	0.388334	0.389917	0.391123	0.391856	0.393471	0.394874	0.395886	0.396851	0.39778	0.3988	0.399894	0.400296	0.400923	0.401841	0.402548	0.403245	0.403833	0.404368	0.405011	0.405302	0.405494	0.405577	0.405413	0.405063	0.404326	0.402955	0.401464	0.39932	0.396668	0.393358
0.361639	0.360816	0.359979	0.359368	0.357914	0.356836	0.35608	0.355633	0.355471	0.355841	0.356283	0.356906	0.357932	0.359041	0.360433	0.361793	0.363148	0.36462	0.366121	0.367611	0.369069	0.370459	0.371746	0.373058	0.374432	0.375588	0.376711	0.377768	0.378797	0.37994	0.380876	0.381614	0.382498	0.383255	0.383954	0.384583	0.385139	0.385671	0.386197	0.386583	0.386872	0.387122	0.387087	0.386738	0.386319	0.385418	0.383907	0.381962	0.379455	0.376448
0.335518	0.334333	0.333597	0.333021	0.331437	0.329952	0.329076	0.328692	0.328761	0.328749	0.329029	0.32972	0.330599	0.331596	0.332854	0.334029	0.335523	0.336825	0.338201	0.339893	0.341329	0.342735	0.344004	0.345115	0.346373	0.347521	0.348393	0.349486	0.350635	0.351513	0.35236	0.353132	0.353857	0.35466	0.355186	0.355616	0.356237	0.356788	0.357247	0.357533	0.357763	0.357817	0.357645	0.357267	0.356564	0.355402	0.353835	0.351604	0.348877	0.345533
0.396605	0.395402	0.394175	0.39327	0.391163	0.389639	0.388554	0.38767	0.387116	0.387348	0.38807	0.388854	0.390119	0.391367	0.392826	0.394899	0.397099	0.398681	0.400543	0.402245	0.404141	0.405961	0.407679	0.409004	0.410795	0.412433	0.413791	0.415049	0.416393	0.417423	0.4185	0.419349	0.420301	0.421404	0.422349	0.423191	0.423914	0.424669	0.42556	0.426033	0.426368	0.426587	0.426609	0.426371	0.425642	0.424199	0.422548	0.420128	0.417111	0.413343
0.337179	0.336	0.334977	0.334096	0.332236	0.330705	0.329764	0.329021	0.328803	0.32895	0.3294	0.330197	0.331298	0.332371	0.333821	0.335269	0.336781	0.338344	0.339849	0.341487	0.343106	0.344621	0.345976	0.347394	0.348813	0.350014	0.351018	0.351969	0.352942	0.353983	0.354826	0.355591	0.35633	0.357089	0.357815	0.358415	0.358942	0.359447	0.359843	0.360317	0.360586	0.360691	0.360538	0.360173	0.359587	0.358536	0.356853	0.354712	0.352025	0.348724
0.360693	0.359686	0.35891	0.358289	0.356729	0.355637	0.35494	0.354504	0.354482	0.354425	0.355113	0.356426	0.357286	0.358187	0.359604	0.361004	0.362932	0.364188	0.365354	0.367008	0.36854	0.369913	0.371345	0.372403	0.373737	0.374837	0.375898	0.376914	0.377933	0.378794	0.379786	0.380552	0.381247	0.381933	0.382469	0.383478	0.384476	0.384775	0.385076	0.385491	0.385771	0.385996	0.385506	0.384716	0.384101	0.382849	0.381661	0.379979	0.377493	0.374351
0.336429	0.334916	0.333882	0.332902	0.330609	0.32879	0.327569	0.326885	0.326625	0.326505	0.326894	0.32763	0.328538	0.329824	0.331593	0.333165	0.334851	0.336533	0.338323	0.340176	0.3418	0.343018	0.344528	0.345942	0.347348	0.3487	0.349848	0.350976	0.352089	0.353049	0.354108	0.355208	0.355932	0.356677	0.357343	0.35798	0.358696	0.359247	0.359952	0.360216	0.360286	0.360833	0.361009	0.36052	0.359663	0.357997	0.35635	0.354252	0.350919	0.347013
0.315715	0.31458	0.313515	0.312568	0.310799	0.309569	0.30849	0.307588	0.307283	0.307405	0.30789	0.308576	0.309567	0.310661	0.311958	0.313526	0.315176	0.316873	0.318692	0.320275	0.32192	0.323332	0.325119	0.326865	0.328099	0.329352	0.330591	0.331776	0.333	0.333661	0.334285	0.335352	0.336172	0.337085	0.337905	0.338531	0.33908	0.339668	0.340285	0.340636	0.34084	0.340875	0.340891	0.340695	0.340002	0.338682	0.337062	0.334852	0.3321	0.328632
0.407308	0.405808	0.404544	0.403879	0.401831	0.399877	0.398492	0.397686	0.397528	0.397668	0.397833	0.398513	0.399725	0.401085	0.402521	0.404005	0.405805	0.407434	0.409372	0.411243	0.413087	0.414826	0.416424	0.417932	0.419499	0.420747	0.421947	0.423374	0.424557	0.425636	0.426691	0.427751	0.428766	0.429715	0.430121	0.430623	0.432105	0.433034	0.433368	0.43379	0.434108	0.434465	0.434648	0.433671	0.432642	0.431558	0.429781	0.427346	0.42416	0.420222
0.40038	0.399417	0.398542	0.397572	0.395967	0.394392	0.393213	0.392621	0.392257	0.392149	0.392687	0.393085	0.394028	0.395143	0.396512	0.397911	0.399566	0.401114	0.40287	0.404459	0.406141	0.407826	0.409374	0.410681	0.41196	0.413088	0.414122	0.415682	0.417439	0.418465	0.419272	0.420135	0.421123	0.422109	0.422399	0.422356	0.422972	0.423693	0.424086	0.424405	0.424948	0.424956	0.424717	0.424181	0.42332	0.422157	0.420189	0.417312	0.414212	0.410387
0.373858	0.372938	0.37219	0.371468	0.369855	0.368555	0.367614	0.36695	0.366622	0.366444	0.367119	0.368032	0.369117	0.370149	0.371381	0.372928	0.374952	0.376174	0.377423	0.378744	0.380367	0.38188	0.383042	0.383832	0.385637	0.387072	0.388092	0.389014	0.390051	0.391082	0.392097	0.392304	0.392854	0.393813	0.39456	0.395186	0.39584	0.396433	0.396976	0.397404	0.397647	0.397757	0.397693	0.397388	0.396709	0.395519	0.394189	0.392293	0.38989	0.386792
0.431099	0.43	0.429006	0.428219	0.426422	0.425154	0.424361	0.423882	0.423517	0.423866	0.424819	0.425659	0.427015	0.428124	0.42923	0.431276	0.433448	0.434951	0.436817	0.438455	0.440548	0.442658	0.444494	0.446051	0.4477	0.449302	0.45081	0.452247	0.453631	0.454798	0.455815	0.457024	0.458159	0.459292	0.460279	0.461194	0.461837	0.462679	0.463651	0.464133	0.464459	0.464592	0.464529	0.464401	0.463616	0.462019	0.460291	0.457804	0.454706	0.450886
0.408185	0.407067	0.405984	0.405189	0.403573	0.40219	0.401575	0.401338	0.40142	0.402067	0.402955	0.404167	0.40519	0.406591	0.4092	0.410853	0.412453	0.414146	0.415726	0.41791	0.419604	0.420292	0.421984	0.423621	0.425228	0.426774	0.428081	0.429219	0.430224	0.431016	0.432312	0.433856	0.434509	0.435284	0.436062	0.436726	0.437616	0.437868	0.43754	0.437898	0.438047	0.43888	0.439307	0.438924	0.438241	0.437238	0.435862	0.433883	0.430556	0.426875
0.318276	0.316974	0.315977	0.315528	0.313599	0.312046	0.31088	0.310263	0.310194	0.31033	0.310329	0.311128	0.312213	0.313432	0.314785	0.316148	0.317659	0.319261	0.320831	0.32247	0.323988	0.325502	0.326915	0.328246	0.329501	0.330761	0.331749	0.332989	0.333957	0.33478	0.335639	0.336527	0.337252	0.338096	0.338502	0.338979	0.340181	0.34091	0.341209	0.341561	0.341794	0.342005	0.342113	0.34133	0.340521	0.339604	0.338063	0.335929	0.333207	0.329889
0.398039	0.397218	0.396618	0.396132	0.39483	0.393882	0.393169	0.392734	0.392495	0.392595	0.393177	0.393836	0.394927	0.395976	0.397076	0.398729	0.400557	0.401855	0.403364	0.404804	0.406413	0.407907	0.409451	0.410738	0.412088	0.413391	0.414502	0.415574	0.416729	0.417512	0.418255	0.419088	0.419989	0.420876	0.421711	0.422397	0.422955	0.423553	0.424432	0.424724	0.424975	0.4251	0.425092	0.42486	0.424276	0.422959	0.421668	0.419781	0.417397	0.41449
0.374407	0.373428	0.372527	0.371862	0.370527	0.369362	0.368692	0.368212	0.368154	0.368461	0.368999	0.369868	0.37082	0.371765	0.373033	0.374416	0.375869	0.377189	0.378449	0.379979	0.38136	0.382697	0.383891	0.385186	0.38654	0.387614	0.388579	0.38959	0.390523	0.391484	0.392221	0.39293	0.393628	0.394314	0.394975	0.395565	0.396087	0.396543	0.396985	0.397394	0.397694	0.397832	0.397754	0.39746	0.397035	0.396123	0.394713	0.392875	0.390579	0.387779
0.382841	0.381449	0.380573	0.379654	0.377898	0.376371	0.375275	0.374776	0.374734	0.374727	0.375278	0.376094	0.377166	0.378289	0.379564	0.380989	0.382674	0.384278	0.385749	0.387492	0.389217	0.39081	0.392317	0.393802	0.395363	0.396664	0.397841	0.398975	0.400091	0.401172	0.40211	0.402842	0.403703	0.404455	0.405207	0.405905	0.406534	0.407064	0.407552	0.407979	0.40825	0.408297	0.408067	0.40757	0.40679	0.405511	0.403573	0.401079	0.398034	0.3944
0.388713	0.388015	0.387433	0.386866	0.385642	0.384767	0.384118	0.383787	0.383761	0.38377	0.384179	0.384716	0.38568	0.386571	0.387758	0.388865	0.390228	0.391622	0.392955	0.394198	0.395517	0.396679	0.397718	0.398898	0.399928	0.40088	0.401739	0.402526	0.403406	0.404341	0.405045	0.40566	0.406364	0.407042	0.407658	0.408102	0.408573	0.408923	0.409184	0.409448	0.40985	0.409876	0.409742	0.4093	0.408993	0.408341	0.406894	0.404905	0.402686	0.400115
0.423577	0.422988	0.422391	0.42191	0.420828	0.419831	0.419298	0.419117	0.419017	0.419203	0.419679	0.420338	0.421206	0.422325	0.424082	0.425408	0.426824	0.428145	0.429644	0.431129	0.432437	0.433275	0.434548	0.435776	0.43708	0.438257	0.439427	0.440411	0.441347	0.442177	0.443129	0.444156	0.444729	0.445152	0.445611	0.446368	0.447091	0.447448	0.447918	0.448089	0.448102	0.448797	0.448795	0.448103	0.447354	0.44592	0.444651	0.442997	0.440167	0.436962
0.362223	0.360995	0.360143	0.359127	0.357187	0.355594	0.354526	0.353816	0.353498	0.353342	0.353822	0.354454	0.355344	0.356398	0.357615	0.358973	0.360621	0.362148	0.363851	0.365359	0.366951	0.368492	0.370015	0.371227	0.372447	0.373619	0.374772	0.375912	0.376883	0.377684	0.378584	0.379619	0.380356	0.381263	0.381733	0.382278	0.383706	0.384548	0.384743	0.385158	0.385306	0.385616	0.385689	0.384699	0.383848	0.382903	0.381323	0.379117	0.376241	0.372801
0.379538	0.377915	0.376605	0.375486	0.373331	0.371627	0.370599	0.369525	0.369404	0.369491	0.370007	0.370756	0.371945	0.373312	0.374895	0.376824	0.378858	0.380816	0.3829	0.384935	0.386821	0.38865	0.390166	0.391917	0.393685	0.395194	0.396688	0.398089	0.399425	0.400764	0.4019	0.403002	0.404173	0.405198	0.406259	0.407241	0.408205	0.408996	0.409758	0.410336	0.410806	0.41092	0.410893	0.410521	0.409787	0.408359	0.406296	0.403477	0.400001	0.395682
0.344114	0.343227	0.34248	0.341819	0.340573	0.339573	0.338802	0.338363	0.338265	0.338518	0.338988	0.339643	0.340549	0.341619	0.34289	0.344264	0.345625	0.347146	0.348542	0.350048	0.351562	0.352924	0.354125	0.355427	0.356758	0.357762	0.358783	0.359678	0.360616	0.36162	0.362449	0.363076	0.363899	0.364586	0.36525	0.365856	0.366435	0.366913	0.367363	0.367744	0.368013	0.36817	0.368109	0.367731	0.367326	0.366446	0.364916	0.363073	0.360669	0.357791
0.387305	0.386049	0.384874	0.383973	0.381986	0.38041	0.37952	0.378821	0.378631	0.378923	0.379366	0.380398	0.381229	0.382296	0.384225	0.38562	0.387118	0.388756	0.390207	0.392104	0.393854	0.394949	0.39658	0.398092	0.399545	0.400943	0.402143	0.403111	0.404057	0.404946	0.406035	0.407298	0.408028	0.408768	0.409582	0.410236	0.410962	0.411403	0.411718	0.412084	0.412272	0.412872	0.413119	0.412716	0.412018	0.410725	0.409264	0.407265	0.404178	0.400677
0.380949	0.379921	0.379163	0.378414	0.376836	0.375634	0.374985	0.374807	0.374902	0.375239	0.375972	0.37689	0.377915	0.379336	0.381406	0.382983	0.38458	0.386406	0.388183	0.390154	0.391887	0.392987	0.394686	0.396387	0.397905	0.399321	0.400691	0.401823	0.402931	0.403888	0.405045	0.406284	0.407168	0.407927	0.408728	0.409432	0.410179	0.410693	0.411394	0.411749	0.411817	0.412666	0.413211	0.412897	0.412247	0.410763	0.409442	0.407711	0.404534	0.400911
0.426612	0.425353	0.424462	0.423586	0.421734	0.420034	0.418647	0.418059	0.41775	0.417588	0.41779	0.418079	0.419005	0.420062	0.421441	0.422867	0.424473	0.426177	0.428123	0.429893	0.431777	0.433496	0.435117	0.436523	0.437882	0.439002	0.440068	0.44171	0.443441	0.444444	0.445368	0.446335	0.447413	0.448444	0.448725	0.448845	0.449656	0.450438	0.450896	0.451316	0.451965	0.451994	0.451791	0.451271	0.450409	0.449235	0.447348	0.444409	0.441311	0.437469
0.372896	0.372058	0.371354	0.370791	0.369462	0.368423	0.367822	0.367346	0.36712	0.367273	0.367849	0.368343	0.369419	0.370202	0.371073	0.372515	0.374282	0.375438	0.376889	0.377975	0.379479	0.380868	0.382176	0.382977	0.384329	0.38551	0.386458	0.387373	0.388439	0.38914	0.389965	0.390493	0.391159	0.391991	0.392666	0.393211	0.393664	0.394098	0.394738	0.395054	0.395248	0.39531	0.395242	0.394998	0.394405	0.393169	0.39184	0.389956	0.387667	0.384827
0.334908	0.333962	0.333198	0.332721	0.331554	0.330854	0.330336	0.329585	0.329556	0.329835	0.330331	0.33096	0.331881	0.332666	0.333655	0.334936	0.336236	0.337282	0.3385	0.339558	0.34081	0.341888	0.343094	0.344286	0.345225	0.346147	0.34704	0.347865	0.348763	0.349321	0.349811	0.350553	0.351191	0.351833	0.352397	0.352865	0.353289	0.353681	0.354266	0.354469	0.354617	0.35468	0.354645	0.354431	0.353925	0.352836	0.351749	0.350159	0.348177	0.345755
0.375345	0.374459	0.373603	0.373003	0.371484	0.370392	0.369723	0.36928	0.36901	0.369289	0.370003	0.370665	0.371835	0.372844	0.37396	0.375696	0.377618	0.378919	0.380533	0.38191	0.383567	0.385231	0.386755	0.388013	0.389483	0.390892	0.39212	0.393276	0.394459	0.395317	0.396157	0.396923	0.397764	0.398641	0.399371	0.400019	0.400536	0.401075	0.401896	0.402231	0.402433	0.402487	0.402413	0.40214	0.401389	0.399965	0.398375	0.396188	0.393478	0.390092
0.433567	0.432488	0.431503	0.430766	0.429006	0.427465	0.426178	0.425619	0.425364	0.425378	0.425936	0.427028	0.428204	0.42975	0.43146	0.433156	0.435316	0.437021	0.438677	0.440538	0.442436	0.444139	0.445907	0.447278	0.448853	0.450255	0.451618	0.452897	0.454134	0.455278	0.456455	0.457482	0.458386	0.459223	0.45982	0.461029	0.462195	0.462817	0.463648	0.464139	0.464457	0.464841	0.464302	0.463414	0.462617	0.460961	0.459477	0.457507	0.45455	0.450903
0.346393	0.345247	0.344379	0.343555	0.341815	0.340535	0.33968	0.338907	0.338566	0.338615	0.339253	0.339883	0.340993	0.34193	0.343032	0.344638	0.346347	0.347657	0.349219	0.350538	0.352164	0.353715	0.355298	0.3567	0.357934	0.359241	0.360352	0.361388	0.362554	0.36323	0.363949	0.364889	0.365765	0.366666	0.367435	0.36805	0.368634	0.369145	0.369877	0.370146	0.370376	0.370494	0.370433	0.370253	0.369644	0.368284	0.366786	0.364615	0.361969	0.358637
0.37378	0.372896	0.372317	0.371508	0.370098	0.369057	0.368314	0.367905	0.367796	0.367812	0.36836	0.368978	0.369722	0.370833	0.371977	0.373259	0.37472	0.376179	0.377709	0.379254	0.380723	0.382138	0.383485	0.384647	0.385865	0.386943	0.387907	0.389318	0.39043	0.391234	0.392118	0.392908	0.39372	0.394546	0.394715	0.395101	0.396233	0.396931	0.397354	0.397662	0.397965	0.39821	0.398387	0.397718	0.397087	0.39623	0.394951	0.39306	0.390707	0.387735
0.430834	0.429883	0.42908	0.428961	0.427732	0.42634	0.425657	0.425356	0.425489	0.42583	0.425915	0.426785	0.428113	0.429374	0.430735	0.432246	0.433903	0.435553	0.437238	0.439014	0.440635	0.442194	0.443624	0.445003	0.446429	0.447767	0.448906	0.450086	0.451251	0.45234	0.453388	0.454396	0.45529	0.456288	0.457117	0.457831	0.458622	0.459351	0.459869	0.460324	0.460607	0.46078	0.460814	0.460451	0.459719	0.458596	0.456907	0.454606	0.451749	0.448243
0.360593	0.359538	0.358752	0.357898	0.356041	0.35453	0.353573	0.353099	0.352834	0.352744	0.353034	0.35354	0.354473	0.355584	0.356672	0.357983	0.359563	0.361243	0.362927	0.364422	0.366027	0.36771	0.369181	0.370344	0.371515	0.372619	0.373669	0.375145	0.376677	0.377637	0.378462	0.37937	0.380226	0.381139	0.381473	0.381662	0.382321	0.38303	0.38343	0.383851	0.384265	0.384256	0.384053	0.383607	0.382845	0.381596	0.379751	0.377089	0.374121	0.370399
0.395992	0.394781	0.393694	0.392748	0.390753	0.389025	0.387958	0.387273	0.386909	0.386929	0.387454	0.388485	0.389645	0.390875	0.392331	0.393945	0.395791	0.397367	0.398921	0.40079	0.402552	0.404147	0.405645	0.407226	0.408916	0.410233	0.411424	0.412613	0.413781	0.414954	0.415864	0.416685	0.417572	0.41839	0.419256	0.420077	0.420861	0.421517	0.422049	0.422514	0.422933	0.423073	0.422922	0.422625	0.421858	0.420788	0.419133	0.4169	0.414089	0.410665
0.480043	0.478985	0.478155	0.477488	0.475979	0.47459	0.473922	0.473425	0.47344	0.47369	0.474203	0.474999	0.476178	0.477356	0.478838	0.480221	0.481899	0.483523	0.485191	0.486932	0.488679	0.490368	0.491969	0.493574	0.495306	0.496609	0.497921	0.499212	0.5004	0.501645	0.50266	0.503513	0.504585	0.505358	0.506076	0.506859	0.507551	0.508074	0.508549	0.508941	0.509267	0.50936	0.509076	0.508501	0.507744	0.506453	0.504416	0.501924	0.498796	0.495053
0.459408	0.458209	0.457089	0.456206	0.45423	0.45252	0.451547	0.450756	0.450233	0.450319	0.451011	0.451775	0.45319	0.454222	0.45557	0.457507	0.459789	0.461374	0.463228	0.464862	0.466803	0.468663	0.470366	0.471683	0.473555	0.47528	0.476548	0.477826	0.479229	0.480417	0.481485	0.482255	0.483195	0.484334	0.485315	0.486088	0.486658	0.487394	0.488322	0.488712	0.489021	0.489153	0.489099	0.488881	0.488022	0.486374	0.484514	0.481937	0.478765	0.474793
0.414144	0.413793	0.413407	0.413312	0.412821	0.412551	0.412528	0.412506	0.412723	0.413209	0.413783	0.414625	0.415437	0.416279	0.417605	0.418953	0.42048	0.421803	0.423244	0.425011	0.426598	0.427929	0.429399	0.430613	0.431841	0.433059	0.433994	0.435144	0.436579	0.437222	0.438067	0.43899	0.43978	0.440717	0.441322	0.441679	0.442515	0.443114	0.44358	0.443985	0.444133	0.444228	0.444108	0.443788	0.443224	0.442183	0.440693	0.438603	0.436049	0.43307
0.422088	0.421698	0.421177	0.420714	0.419564	0.418968	0.418622	0.418104	0.417977	0.418242	0.419215	0.420387	0.421534	0.422732	0.42422	0.425967	0.428082	0.429403	0.430782	0.432271	0.433904	0.435614	0.43689	0.437714	0.439632	0.441227	0.442426	0.443671	0.444822	0.446003	0.447257	0.447699	0.448399	0.449475	0.450373	0.451101	0.451681	0.452279	0.453082	0.453543	0.453778	0.453728	0.453732	0.453547	0.452969	0.451563	0.449858	0.447608	0.445125	0.441777
0.371783	0.370888	0.370184	0.369482	0.367923	0.366852	0.366309	0.365762	0.365636	0.365394	0.366079	0.36722	0.368095	0.368957	0.370364	0.371885	0.374109	0.375422	0.376792	0.378538	0.380221	0.381703	0.383064	0.384029	0.3859	0.38723	0.388244	0.389302	0.390368	0.391378	0.392448	0.39289	0.3935	0.394418	0.395105	0.396093	0.396977	0.397468	0.397936	0.398442	0.398812	0.399149	0.398891	0.398401	0.397827	0.396751	0.395595	0.393977	0.391546	0.388537
0.363975	0.362913	0.362021	0.361229	0.359636	0.358224	0.357285	0.356532	0.356312	0.35637	0.356725	0.357202	0.358095	0.359072	0.360266	0.361556	0.363039	0.364434	0.366028	0.367519	0.369059	0.370531	0.371865	0.373013	0.374247	0.375264	0.376218	0.377603	0.379005	0.379843	0.380625	0.381424	0.382294	0.383154	0.383446	0.383636	0.384399	0.385049	0.385504	0.385894	0.386264	0.386392	0.386398	0.386035	0.38542	0.384406	0.382819	0.380535	0.377867	0.374523
0.388348	0.387435	0.386646	0.385889	0.384212	0.382896	0.382045	0.381439	0.381095	0.381078	0.381601	0.382214	0.3833	0.384142	0.385124	0.386541	0.38823	0.389467	0.390835	0.392006	0.393596	0.395036	0.396402	0.397507	0.398812	0.400103	0.40119	0.402108	0.403175	0.403965	0.404728	0.405399	0.406068	0.406847	0.407548	0.408122	0.408547	0.408995	0.409645	0.409929	0.410163	0.410226	0.410131	0.40987	0.409278	0.407963	0.4065	0.404376	0.401778	0.398629
0.374455	0.373522	0.37264	0.371852	0.370074	0.36872	0.367809	0.367152	0.366702	0.366746	0.367332	0.367929	0.369026	0.370078	0.371227	0.372909	0.374714	0.376029	0.377514	0.378735	0.380355	0.381846	0.383108	0.384116	0.385632	0.387091	0.388238	0.389171	0.390294	0.391141	0.392056	0.392626	0.393248	0.394105	0.39485	0.395489	0.396037	0.39658	0.397344	0.397745	0.39804	0.398167	0.398076	0.397873	0.397289	0.395976	0.394514	0.392509	0.390028	0.387024
0.344147	0.343269	0.342466	0.341823	0.340219	0.339048	0.33827	0.337677	0.337193	0.337323	0.337914	0.338459	0.339494	0.340522	0.341639	0.343296	0.345052	0.346251	0.347831	0.349088	0.350599	0.351994	0.353395	0.354563	0.35571	0.356829	0.357965	0.359011	0.36009	0.360892	0.361558	0.362465	0.363327	0.364096	0.364789	0.365401	0.365821	0.366372	0.367081	0.367429	0.367648	0.367767	0.367759	0.367639	0.36704	0.365814	0.364496	0.362689	0.360188	0.35725
0.386881	0.385718	0.384983	0.384108	0.382551	0.3812	0.38005	0.379573	0.379419	0.379343	0.379876	0.380482	0.381538	0.382765	0.384257	0.385914	0.387733	0.389655	0.391502	0.39326	0.394985	0.396679	0.398255	0.399656	0.400861	0.402111	0.403279	0.4049	0.406694	0.407861	0.408795	0.409826	0.41092	0.411936	0.412374	0.412528	0.413241	0.414046	0.414494	0.414913	0.415573	0.4157	0.415591	0.415152	0.414599	0.413717	0.412021	0.409406	0.406602	0.403199
0.348822	0.347673	0.346519	0.345562	0.343556	0.341772	0.340436	0.339655	0.339233	0.339358	0.339577	0.340075	0.341031	0.342336	0.343842	0.345261	0.346905	0.348739	0.350604	0.352325	0.354038	0.355669	0.357346	0.358723	0.360038	0.361135	0.362142	0.363956	0.365713	0.366685	0.367536	0.368529	0.369552	0.370663	0.370872	0.371002	0.371799	0.37255	0.373124	0.373596	0.373829	0.373933	0.373783	0.373391	0.372635	0.371409	0.369614	0.367182	0.36416	0.360443
0.316526	0.315343	0.314404	0.313339	0.311292	0.309631	0.308404	0.307518	0.307123	0.306953	0.307316	0.307873	0.308775	0.309903	0.311394	0.312845	0.31446	0.316227	0.317958	0.319661	0.321528	0.32308	0.324596	0.325994	0.327155	0.328276	0.32935	0.330543	0.331996	0.333044	0.33393	0.334886	0.33589	0.336789	0.33736	0.337651	0.338278	0.338939	0.339423	0.339766	0.340346	0.340444	0.340336	0.339884	0.339292	0.338326	0.336544	0.333916	0.330998	0.327511
0.345786	0.344982	0.34431	0.343633	0.342421	0.341645	0.341174	0.340857	0.340956	0.341108	0.341844	0.342421	0.343012	0.343901	0.344964	0.345955	0.34734	0.348518	0.349963	0.351368	0.352723	0.353943	0.355232	0.356279	0.357301	0.358236	0.359063	0.360068	0.361341	0.362058	0.362779	0.363511	0.364254	0.365031	0.365579	0.36577	0.366369	0.366895	0.367298	0.367607	0.367813	0.367793	0.36766	0.36742	0.366896	0.365914	0.364667	0.362837	0.360585	0.357922
0.374152	0.37294	0.371711	0.370993	0.369459	0.368627	0.36791	0.367011	0.367105	0.367537	0.368172	0.369104	0.370043	0.370966	0.372296	0.37397	0.375615	0.377026	0.378453	0.379965	0.381588	0.382962	0.384134	0.38566	0.386901	0.388201	0.389408	0.390478	0.391578	0.392472	0.393228	0.394245	0.395165	0.396026	0.396792	0.397519	0.398167	0.398739	0.399249	0.399644	0.399946	0.400062	0.400043	0.399815	0.399228	0.398129	0.396647	0.39455	0.392068	0.388878
0.355851	0.354815	0.353847	0.353118	0.351232	0.349795	0.348999	0.348525	0.348281	0.348378	0.348928	0.349836	0.350903	0.351899	0.353422	0.355104	0.356902	0.358564	0.360368	0.362223	0.363967	0.3656	0.367112	0.368526	0.369868	0.371148	0.372351	0.373534	0.374507	0.375578	0.376638	0.377534	0.37835	0.379075	0.379637	0.380782	0.381757	0.382263	0.383065	0.383508	0.383849	0.384395	0.384202	0.383533	0.382931	0.38155	0.380322	0.378614	0.375873	0.372571
0.403252	0.402014	0.40069	0.399885	0.39818	0.397023	0.395992	0.394881	0.394651	0.395029	0.395556	0.396284	0.397333	0.39849	0.400031	0.401693	0.403496	0.405229	0.407125	0.408867	0.410661	0.412132	0.414181	0.416094	0.417469	0.418837	0.420319	0.421703	0.423256	0.424201	0.425061	0.426394	0.427667	0.428709	0.429698	0.430504	0.431111	0.431825	0.43269	0.432993	0.43332	0.433452	0.433427	0.433187	0.432404	0.43077	0.428916	0.426317	0.423072	0.419025
0.398857	0.397947	0.396954	0.396125	0.394189	0.392722	0.39175	0.391143	0.390572	0.390657	0.391345	0.391977	0.393239	0.394319	0.39545	0.39723	0.399259	0.400587	0.402275	0.40371	0.405534	0.407296	0.408804	0.409941	0.411768	0.413447	0.414637	0.415717	0.416886	0.417905	0.418932	0.419554	0.42031	0.421397	0.42227	0.423121	0.423755	0.424444	0.425353	0.425863	0.426102	0.426254	0.426274	0.42613	0.425569	0.424247	0.422738	0.4207	0.418142	0.414877
0.314692	0.313181	0.312174	0.311709	0.309844	0.307981	0.306835	0.30608	0.306039	0.306056	0.306119	0.306927	0.308094	0.309324	0.310688	0.312129	0.313759	0.315216	0.316827	0.318634	0.320183	0.321755	0.323159	0.324519	0.325934	0.32716	0.328154	0.329376	0.330565	0.331607	0.332538	0.333487	0.334351	0.335157	0.335777	0.336258	0.336877	0.337414	0.337809	0.338163	0.338523	0.338724	0.338688	0.338398	0.337859	0.336776	0.335195	0.332975	0.330157	0.326773
0.339189	0.337778	0.336725	0.335747	0.333801	0.331999	0.330883	0.3301	0.329732	0.329771	0.330207	0.330961	0.33215	0.33327	0.334756	0.33637	0.337977	0.339577	0.34114	0.342838	0.344427	0.345908	0.347246	0.348748	0.350294	0.351496	0.352573	0.353619	0.354649	0.355812	0.356712	0.357445	0.358295	0.359068	0.359814	0.360469	0.361146	0.361632	0.362201	0.362626	0.362936	0.363141	0.363151	0.362725	0.362219	0.361061	0.359339	0.357178	0.354288	0.350789
0.442273	0.441093	0.440302	0.439621	0.438355	0.437335	0.436825	0.436325	0.436706	0.437086	0.437947	0.438948	0.440112	0.441209	0.442707	0.444547	0.446383	0.447974	0.449788	0.451629	0.453579	0.455232	0.456485	0.457966	0.459554	0.460851	0.462151	0.463355	0.464603	0.465775	0.466892	0.467836	0.468906	0.469935	0.470805	0.471705	0.472512	0.473206	0.473935	0.474371	0.474719	0.474903	0.474839	0.474583	0.474037	0.472935	0.471401	0.46925	0.466577	0.463135
0.35612	0.355035	0.353787	0.352775	0.350777	0.348851	0.347806	0.347076	0.346585	0.346633	0.34696	0.347583	0.348492	0.349538	0.35132	0.352611	0.354013	0.355594	0.357082	0.358718	0.360172	0.361105	0.362483	0.363898	0.365084	0.366264	0.367344	0.368253	0.36911	0.369962	0.370922	0.372076	0.37275	0.37343	0.374229	0.37482	0.375411	0.375805	0.376207	0.376501	0.376563	0.37712	0.377411	0.377002	0.376264	0.37479	0.373274	0.371294	0.368131	0.364519
0.367113	0.366366	0.365715	0.365233	0.364216	0.363008	0.362302	0.362121	0.362281	0.362501	0.363141	0.364009	0.365189	0.366418	0.367872	0.369185	0.370878	0.372358	0.373958	0.375673	0.377376	0.378905	0.380358	0.381725	0.382999	0.384344	0.38535	0.386423	0.387659	0.388672	0.389601	0.390623	0.391411	0.392448	0.393236	0.393885	0.394705	0.395409	0.396006	0.396472	0.396886	0.397115	0.397141	0.396907	0.396557	0.395695	0.39456	0.392701	0.390443	0.387667
0.376341	0.375523	0.374783	0.374143	0.37275	0.371773	0.371192	0.370805	0.370796	0.371059	0.371619	0.372433	0.37353	0.374701	0.376106	0.377579	0.379216	0.38089	0.382615	0.38427	0.385892	0.387375	0.388715	0.390214	0.391712	0.392917	0.394095	0.395168	0.39631	0.397531	0.39846	0.399231	0.400112	0.400905	0.40166	0.402321	0.402934	0.403454	0.403926	0.404322	0.4046	0.404714	0.404647	0.404237	0.403714	0.402752	0.401108	0.399029	0.396393	0.393212
0.368462	0.367246	0.366337	0.365483	0.363702	0.36205	0.360907	0.360253	0.360013	0.360021	0.360259	0.360677	0.361643	0.362749	0.364058	0.365434	0.366963	0.368696	0.370352	0.371886	0.373647	0.375208	0.376638	0.37783	0.379019	0.38015	0.381151	0.382708	0.384479	0.385456	0.386297	0.387162	0.388163	0.389241	0.389394	0.389372	0.390205	0.390989	0.391547	0.391984	0.392394	0.392541	0.39248	0.392078	0.39144	0.390356	0.388677	0.386298	0.383622	0.380233
0.415041	0.413938	0.413075	0.412065	0.410205	0.408663	0.407625	0.406962	0.406674	0.406548	0.407069	0.407615	0.408692	0.409752	0.411226	0.41268	0.41441	0.4162	0.417985	0.419675	0.421448	0.42301	0.424509	0.425966	0.427267	0.428454	0.429594	0.430808	0.432435	0.433688	0.434585	0.435439	0.436404	0.437341	0.438003	0.438196	0.438755	0.439448	0.439907	0.440396	0.441001	0.441182	0.4411	0.440608	0.440016	0.439117	0.4373	0.434637	0.431745	0.428303
0.369526	0.368642	0.367946	0.367041	0.365362	0.364019	0.363076	0.362679	0.362364	0.362263	0.362732	0.363256	0.364101	0.365183	0.366413	0.367741	0.36926	0.370877	0.372448	0.374077	0.37569	0.377153	0.378573	0.379818	0.380964	0.382065	0.382971	0.384474	0.386023	0.386916	0.387668	0.388498	0.389451	0.390416	0.390608	0.390732	0.391483	0.392209	0.392711	0.393043	0.393501	0.39362	0.393572	0.393288	0.392712	0.391721	0.390271	0.388053	0.385557	0.382412
0.363699	0.362663	0.361953	0.361374	0.360062	0.358902	0.358189	0.357825	0.357788	0.357992	0.358489	0.359284	0.360326	0.361429	0.362843	0.364355	0.365933	0.367457	0.36898	0.370661	0.37225	0.373758	0.375154	0.376629	0.378199	0.379493	0.380656	0.381693	0.382743	0.383845	0.384723	0.385502	0.386382	0.387195	0.38802	0.388695	0.38938	0.389945	0.390363	0.390736	0.390986	0.391096	0.39104	0.390656	0.389978	0.38892	0.38736	0.385386	0.382736	0.379573
0.394216	0.393327	0.392572	0.392705	0.391511	0.390282	0.389437	0.389093	0.389085	0.389423	0.389317	0.390186	0.391464	0.392685	0.393888	0.395329	0.396872	0.398237	0.399739	0.401351	0.402778	0.404233	0.405593	0.406774	0.408084	0.409189	0.41017	0.41137	0.412462	0.413361	0.414284	0.415197	0.416044	0.416917	0.417478	0.417931	0.418658	0.419237	0.41963	0.419945	0.420132	0.420238	0.420247	0.419764	0.419076	0.41794	0.416306	0.414086	0.411403	0.408092
0.405976	0.404968	0.404439	0.403875	0.402789	0.401644	0.401135	0.40086	0.40094	0.401042	0.401599	0.402033	0.402731	0.403716	0.404811	0.405984	0.40732	0.408546	0.409996	0.411415	0.412747	0.414039	0.415328	0.416356	0.417396	0.418365	0.419286	0.420689	0.421802	0.422435	0.423338	0.424102	0.424885	0.425674	0.425833	0.426179	0.42689	0.427346	0.427831	0.428169	0.428324	0.428457	0.428419	0.428169	0.427592	0.426484	0.425095	0.423181	0.420785	0.417853
0.35228	0.350695	0.349521	0.348324	0.345757	0.343739	0.342161	0.341092	0.340532	0.340224	0.340478	0.340981	0.342039	0.343345	0.344851	0.346582	0.348452	0.350456	0.352476	0.354313	0.356262	0.358082	0.359667	0.361163	0.362522	0.363754	0.364834	0.366418	0.368185	0.369354	0.370291	0.371239	0.372362	0.373472	0.373985	0.374208	0.375041	0.375931	0.376528	0.377011	0.37784	0.378004	0.377993	0.377661	0.377041	0.376005	0.374332	0.371616	0.368676	0.365006
0.419788	0.418581	0.417593	0.416605	0.414674	0.413156	0.411971	0.411132	0.410839	0.410922	0.411425	0.412169	0.413256	0.414548	0.416153	0.417755	0.419383	0.421127	0.422848	0.424576	0.426216	0.427822	0.429233	0.430788	0.432393	0.433679	0.434874	0.436068	0.437244	0.438398	0.439356	0.440094	0.441018	0.441809	0.442553	0.44323	0.443905	0.444454	0.445033	0.445514	0.445907	0.446143	0.446042	0.445676	0.445142	0.443981	0.442174	0.439795	0.436815	0.433219
0.305881	0.30497	0.30419	0.304113	0.302969	0.301756	0.300777	0.300769	0.30078	0.301177	0.30135	0.302256	0.30345	0.304689	0.305863	0.307218	0.308695	0.31003	0.311486	0.313059	0.314477	0.315892	0.317328	0.318537	0.319806	0.320864	0.321745	0.322866	0.323795	0.324535	0.325387	0.326244	0.326949	0.327797	0.328225	0.328716	0.329794	0.330508	0.330734	0.331048	0.331227	0.331478	0.331552	0.330963	0.330196	0.329467	0.328278	0.326517	0.324147	0.321399
0.365333	0.364316	0.363409	0.362913	0.361504	0.360231	0.35947	0.359032	0.358997	0.35924	0.359646	0.360171	0.361012	0.362014	0.363206	0.364398	0.365752	0.366942	0.36846	0.369943	0.371346	0.372605	0.373932	0.375122	0.376269	0.377317	0.378045	0.379146	0.380403	0.381042	0.381781	0.382541	0.38325	0.384148	0.384689	0.385016	0.385799	0.386384	0.386888	0.38726	0.387505	0.387618	0.387537	0.387212	0.386629	0.385604	0.38426	0.382278	0.379796	0.376874
0.34846	0.347	0.345568	0.344236	0.341735	0.339657	0.338276	0.337392	0.33679	0.336788	0.337305	0.338061	0.338983	0.340208	0.342009	0.343676	0.345337	0.347089	0.348914	0.35091	0.352647	0.354019	0.355637	0.357282	0.358777	0.360158	0.361386	0.362508	0.363529	0.364519	0.365697	0.366959	0.367798	0.368639	0.369516	0.370235	0.371006	0.371495	0.37204	0.372466	0.37269	0.373245	0.373447	0.37302	0.37216	0.370596	0.368762	0.366323	0.362704	0.358526
0.367953	0.367274	0.366679	0.366206	0.364896	0.364035	0.363223	0.362819	0.362914	0.362922	0.363593	0.364812	0.365608	0.36685	0.368471	0.369678	0.371461	0.372678	0.373699	0.375358	0.376899	0.37813	0.379419	0.380559	0.381728	0.382864	0.383909	0.384859	0.385774	0.386583	0.387316	0.388164	0.388742	0.389276	0.389666	0.390529	0.391412	0.391836	0.392198	0.392509	0.392638	0.392792	0.392237	0.391476	0.390715	0.389313	0.388174	0.386669	0.384447	0.381705
0.309199	0.308091	0.30729	0.306343	0.304839	0.303726	0.30305	0.30233	0.302326	0.30221	0.302816	0.303259	0.303897	0.304836	0.306111	0.307299	0.30898	0.310443	0.311991	0.313654	0.315254	0.316552	0.31792	0.319029	0.320237	0.321287	0.322193	0.323303	0.324608	0.325332	0.32619	0.327024	0.327909	0.328642	0.329201	0.329503	0.330304	0.33087	0.331278	0.331684	0.332011	0.332114	0.332045	0.331693	0.331203	0.330212	0.328776	0.326784	0.32422	0.321209
0.394666	0.393574	0.392645	0.392091	0.390447	0.389063	0.388061	0.387382	0.387239	0.387408	0.387509	0.388259	0.389072	0.390086	0.391321	0.39257	0.39399	0.395435	0.397066	0.398759	0.400403	0.401833	0.403253	0.404536	0.405885	0.407001	0.407962	0.409114	0.410366	0.411245	0.412051	0.412962	0.413772	0.414694	0.41528	0.415724	0.416456	0.417089	0.417511	0.41791	0.418169	0.418281	0.418249	0.417894	0.417195	0.41603	0.41431	0.412014	0.409076	0.405523
0.397974	0.397082	0.396519	0.395951	0.394987	0.394098	0.39362	0.39344	0.393722	0.394187	0.394853	0.395623	0.396576	0.397765	0.399118	0.400413	0.401898	0.403428	0.404963	0.406472	0.407944	0.409369	0.410834	0.412053	0.41337	0.41446	0.415583	0.417163	0.418361	0.419178	0.420139	0.42093	0.421838	0.42272	0.42287	0.423223	0.4244	0.425019	0.425442	0.425725	0.425875	0.426001	0.426042	0.425222	0.424398	0.423318	0.421706	0.419538	0.416854	0.413569
0.346718	0.345807	0.345113	0.34452	0.343018	0.341845	0.341097	0.340858	0.340834	0.340818	0.341391	0.342393	0.343265	0.344234	0.345422	0.34664	0.348216	0.349415	0.350702	0.352191	0.353609	0.354834	0.356052	0.357067	0.358395	0.359445	0.360334	0.361239	0.362111	0.362915	0.363723	0.364182	0.3647	0.365295	0.365715	0.366558	0.367368	0.36784	0.36839	0.368728	0.368973	0.3692	0.368875	0.36832	0.367694	0.366507	0.365405	0.363915	0.361735	0.358974
0.368295	0.367177	0.366088	0.365241	0.363446	0.361939	0.360944	0.360638	0.360522	0.360876	0.361481	0.362369	0.363416	0.364858	0.366847	0.368453	0.370132	0.371915	0.373715	0.375642	0.377335	0.378549	0.380202	0.381793	0.38335	0.384795	0.386161	0.387358	0.38845	0.389497	0.390633	0.391917	0.392753	0.39353	0.394331	0.395276	0.396167	0.396808	0.39744	0.397838	0.398041	0.398902	0.399159	0.398725	0.398086	0.396621	0.395153	0.393147	0.38988	0.386119
0.46428	0.463265	0.462292	0.461485	0.459676	0.458373	0.457397	0.456741	0.456271	0.456425	0.457215	0.457995	0.459386	0.460493	0.461652	0.463601	0.465962	0.467446	0.469191	0.470625	0.472543	0.474441	0.475834	0.476621	0.478625	0.480332	0.481611	0.482803	0.484056	0.485378	0.486638	0.487122	0.487886	0.489	0.489952	0.490702	0.491204	0.491979	0.492926	0.493374	0.493628	0.493651	0.493588	0.493372	0.492503	0.490928	0.489176	0.486757	0.483866	0.48021
0.365511	0.364759	0.364072	0.363592	0.362375	0.361693	0.361365	0.360727	0.360831	0.361205	0.361514	0.362218	0.362957	0.363843	0.364981	0.365999	0.367273	0.368683	0.370081	0.371381	0.3728	0.374052	0.375278	0.376344	0.377537	0.378467	0.379491	0.380585	0.381513	0.382382	0.383179	0.383906	0.38463	0.385282	0.385474	0.385937	0.387011	0.387564	0.387737	0.38806	0.388366	0.388656	0.388703	0.387931	0.387299	0.386595	0.38537	0.383486	0.381306	0.378592
0.41342	0.41243	0.411497	0.410664	0.408849	0.407372	0.406409	0.405748	0.405296	0.40536	0.405994	0.406657	0.407893	0.408969	0.410072	0.411772	0.413702	0.415111	0.416718	0.418038	0.419805	0.421595	0.42307	0.424245	0.42599	0.427568	0.428779	0.429895	0.431083	0.432146	0.43312	0.433715	0.434473	0.435527	0.436378	0.437176	0.437736	0.438445	0.439312	0.439742	0.440009	0.440099	0.439987	0.43971	0.43892	0.437425	0.435748	0.433362	0.430477	0.426833
0.38128	0.38051	0.379962	0.379365	0.378124	0.377053	0.376461	0.376236	0.376147	0.376214	0.376589	0.376951	0.377798	0.378883	0.379963	0.381126	0.382535	0.383932	0.38552	0.386961	0.38833	0.389694	0.391033	0.39215	0.393404	0.394436	0.395373	0.396879	0.398374	0.39926	0.399952	0.400615	0.401387	0.402254	0.402378	0.402431	0.403066	0.403714	0.404178	0.404552	0.404683	0.40467	0.404496	0.404041	0.403229	0.40198	0.400221	0.397879	0.395067	0.391522
0.392141	0.390698	0.389543	0.38902	0.387111	0.385327	0.384308	0.383649	0.383606	0.383766	0.383922	0.384768	0.385804	0.386894	0.388353	0.389865	0.391638	0.393286	0.395038	0.396991	0.398838	0.400453	0.402095	0.403697	0.405252	0.406686	0.407869	0.409262	0.410625	0.411704	0.41269	0.413714	0.414676	0.415727	0.416426	0.417127	0.418264	0.419108	0.419601	0.42005	0.420351	0.420548	0.420532	0.419915	0.419093	0.417946	0.416236	0.413828	0.410801	0.407076
0.331326	0.33026	0.329324	0.328541	0.326897	0.325544	0.324587	0.323805	0.323614	0.323716	0.324142	0.324813	0.325858	0.326883	0.328179	0.329536	0.33108	0.332461	0.333938	0.335475	0.337079	0.3386	0.339851	0.341209	0.342743	0.343909	0.345023	0.345987	0.346938	0.348015	0.348815	0.349518	0.350364	0.351043	0.351767	0.352401	0.353021	0.353521	0.35397	0.354317	0.354643	0.354738	0.354652	0.354188	0.353663	0.352589	0.350878	0.348742	0.34601	0.342741
0.318926	0.317703	0.316614	0.315628	0.313604	0.311862	0.310746	0.309978	0.309629	0.309579	0.309873	0.310522	0.311569	0.312752	0.314253	0.31575	0.317447	0.319276	0.320999	0.322786	0.324434	0.325915	0.327375	0.328876	0.3304	0.331655	0.332794	0.333934	0.335071	0.336217	0.337208	0.337946	0.338873	0.33976	0.340522	0.341201	0.34185	0.342353	0.342906	0.343383	0.343597	0.343771	0.343683	0.343219	0.342585	0.341382	0.339381	0.336983	0.333834	0.330042
0.418098	0.416756	0.415793	0.41471	0.412705	0.410949	0.409786	0.408911	0.408565	0.40849	0.409034	0.409812	0.411004	0.412189	0.413775	0.415513	0.417275	0.419184	0.42099	0.422931	0.424818	0.426577	0.428183	0.429992	0.431694	0.433173	0.434558	0.435987	0.43729	0.438657	0.439695	0.440661	0.441619	0.442619	0.44344	0.44422	0.444977	0.445627	0.446221	0.446833	0.447187	0.447435	0.447395	0.446899	0.446329	0.445043	0.44304	0.440429	0.437104	0.433198
0.382037	0.380799	0.379661	0.378746	0.37672	0.374979	0.373916	0.373242	0.372944	0.373108	0.373553	0.374251	0.375256	0.376529	0.378457	0.379982	0.381625	0.383438	0.385322	0.387282	0.388976	0.390349	0.392085	0.393665	0.395114	0.396565	0.39788	0.399164	0.400216	0.401195	0.40234	0.403611	0.404404	0.405149	0.405848	0.406813	0.407849	0.408452	0.409085	0.409504	0.409744	0.410542	0.410711	0.410142	0.409429	0.407983	0.40644	0.404356	0.400919	0.396935
0.366361	0.365455	0.364745	0.364416	0.363537	0.362751	0.362442	0.362241	0.362675	0.363147	0.363577	0.36404	0.364923	0.365834	0.367036	0.368101	0.369447	0.370771	0.372243	0.373505	0.374821	0.375912	0.376991	0.377955	0.378966	0.379883	0.380638	0.381611	0.382872	0.383541	0.384203	0.384917	0.385574	0.386247	0.38665	0.386822	0.387411	0.387922	0.388232	0.388532	0.388785	0.388726	0.388529	0.388128	0.387527	0.386443	0.384993	0.382996	0.380634	0.3778
0.354769	0.353518	0.352583	0.351811	0.349948	0.348403	0.347045	0.34634	0.34627	0.346313	0.346881	0.347956	0.349086	0.350699	0.352491	0.354077	0.355985	0.35763	0.359241	0.361048	0.362736	0.364295	0.365857	0.36724	0.368715	0.37003	0.371256	0.372545	0.373666	0.374656	0.375654	0.376516	0.377211	0.377928	0.378402	0.379565	0.380758	0.381327	0.381918	0.382484	0.382851	0.383226	0.382704	0.381913	0.381253	0.379948	0.378572	0.376716	0.374051	0.370737
0.391912	0.391072	0.390179	0.389502	0.388138	0.3871	0.386425	0.386001	0.385852	0.386087	0.386578	0.387253	0.388116	0.389156	0.390343	0.391676	0.393189	0.394711	0.396118	0.39764	0.399043	0.400503	0.401796	0.403174	0.404564	0.405729	0.406836	0.407903	0.408947	0.410089	0.410929	0.411567	0.412402	0.413134	0.413877	0.414428	0.414902	0.4154	0.415815	0.416233	0.416492	0.416624	0.416593	0.416213	0.415749	0.414859	0.413201	0.411158	0.408508	0.405335
0.370055	0.369154	0.368614	0.368007	0.3669	0.365783	0.365137	0.36465	0.364623	0.364715	0.365133	0.365539	0.366314	0.36732	0.368388	0.369477	0.370694	0.371837	0.373301	0.374609	0.375827	0.37697	0.378154	0.379235	0.380344	0.381277	0.382115	0.383075	0.383974	0.384659	0.385362	0.386065	0.386669	0.387349	0.387723	0.388098	0.389143	0.389632	0.3899	0.390244	0.390427	0.390581	0.390681	0.390004	0.389353	0.388559	0.387255	0.385456	0.383196	0.380364
0.447133	0.446235	0.445443	0.444734	0.443399	0.442254	0.441538	0.440892	0.44068	0.440816	0.441329	0.441893	0.442836	0.444017	0.445725	0.447405	0.44911	0.450813	0.452525	0.454377	0.456108	0.457606	0.458995	0.460625	0.462411	0.463772	0.464997	0.466206	0.467413	0.468761	0.469843	0.470578	0.471608	0.47255	0.473423	0.474212	0.4749	0.47546	0.476016	0.476548	0.476976	0.47718	0.477081	0.476585	0.476077	0.475027	0.473062	0.470683	0.467665	0.464023
0.356322	0.355553	0.355012	0.354384	0.353409	0.352673	0.352268	0.35203	0.352254	0.352468	0.353202	0.353967	0.354758	0.355705	0.35704	0.358224	0.359824	0.361295	0.362903	0.364416	0.366076	0.367192	0.36864	0.369757	0.370844	0.371694	0.372435	0.373551	0.375034	0.375619	0.376393	0.377275	0.37818	0.379122	0.379635	0.379881	0.380609	0.381121	0.381537	0.381892	0.382211	0.382283	0.382194	0.381973	0.3815	0.380561	0.379185	0.377228	0.374834	0.372063
0.390123	0.389136	0.388194	0.387945	0.386439	0.385088	0.38421	0.383759	0.383698	0.384038	0.384126	0.38496	0.386076	0.387152	0.388457	0.389822	0.391245	0.392717	0.394265	0.39582	0.397331	0.398761	0.400114	0.401376	0.402621	0.403792	0.404783	0.40616	0.407206	0.408153	0.409089	0.409971	0.41073	0.411572	0.411906	0.412386	0.413692	0.414559	0.414901	0.41526	0.415534	0.415766	0.415891	0.414982	0.414045	0.413094	0.411587	0.409451	0.406716	0.403347
0.38137	0.380714	0.380222	0.380722	0.38007	0.379213	0.378792	0.379043	0.379376	0.379919	0.379778	0.380637	0.381894	0.383147	0.384132	0.385305	0.386664	0.388008	0.389412	0.390707	0.391804	0.393163	0.394398	0.395507	0.396524	0.397519	0.398349	0.399612	0.400422	0.401213	0.402	0.402862	0.403514	0.404291	0.404595	0.405008	0.4059	0.406409	0.406666	0.407053	0.407269	0.407454	0.407569	0.407017	0.406453	0.405715	0.404402	0.402752	0.400614	0.397997
0.332294	0.331593	0.331076	0.330635	0.329411	0.328379	0.327784	0.327428	0.327196	0.327293	0.327825	0.328423	0.329618	0.3306	0.331632	0.333093	0.334737	0.33583	0.337132	0.338214	0.339662	0.341072	0.342097	0.342816	0.344313	0.345626	0.346495	0.347391	0.348234	0.34916	0.350087	0.350443	0.350961	0.351804	0.352422	0.353027	0.353499	0.353946	0.354578	0.354889	0.355022	0.355065	0.354954	0.354733	0.354212	0.353173	0.351948	0.350264	0.348163	0.34559
0.417102	0.416151	0.415498	0.414844	0.413598	0.412432	0.411737	0.411351	0.411377	0.41159	0.412164	0.412635	0.413575	0.414783	0.416161	0.417633	0.419269	0.420845	0.422648	0.424338	0.426044	0.427661	0.429157	0.430467	0.431777	0.433046	0.434165	0.435875	0.437549	0.438595	0.439566	0.440585	0.441551	0.442651	0.442844	0.443087	0.443896	0.444601	0.445237	0.44574	0.445966	0.446186	0.446193	0.445856	0.445185	0.443951	0.442198	0.43993	0.43713	0.433542
0.397668	0.396894	0.396257	0.395738	0.394249	0.3932	0.392523	0.392128	0.391824	0.391863	0.392462	0.393069	0.394205	0.395193	0.396117	0.397698	0.399635	0.400861	0.402402	0.403681	0.405252	0.406807	0.408268	0.409389	0.410865	0.41229	0.413435	0.414578	0.415832	0.41666	0.417396	0.418069	0.418816	0.419761	0.420483	0.421091	0.421601	0.422193	0.422921	0.423199	0.423355	0.423379	0.423203	0.422893	0.422118	0.420596	0.418963	0.416708	0.413968	0.410571
0.366256	0.36545	0.364911	0.364172	0.362961	0.361921	0.361262	0.360973	0.36089	0.361005	0.361632	0.36211	0.362989	0.363942	0.36512	0.366368	0.367761	0.369225	0.370642	0.372131	0.373664	0.375035	0.37642	0.37747	0.378454	0.379548	0.380343	0.381807	0.383343	0.384182	0.384939	0.385727	0.386545	0.387479	0.387604	0.387622	0.388247	0.388874	0.3892	0.389467	0.389882	0.389838	0.389615	0.389172	0.388538	0.387623	0.38616	0.383831	0.381377	0.378303
0.363021	0.361744	0.360579	0.359643	0.357568	0.35579	0.354553	0.353767	0.353329	0.353532	0.353952	0.354646	0.355843	0.357276	0.358849	0.360623	0.362409	0.364284	0.366211	0.368031	0.369766	0.371545	0.373191	0.374653	0.376145	0.37766	0.378938	0.380327	0.381572	0.382805	0.383976	0.385002	0.385807	0.386546	0.387127	0.388286	0.389355	0.389897	0.390653	0.391104	0.391453	0.391929	0.391535	0.39067	0.389929	0.38835	0.386473	0.384044	0.380618	0.376524
0.387768	0.387137	0.386591	0.386102	0.384869	0.384108	0.383741	0.383464	0.383465	0.383869	0.384438	0.385382	0.386385	0.387464	0.388993	0.390544	0.39193	0.393455	0.395001	0.396596	0.39823	0.399527	0.400717	0.402227	0.403755	0.404902	0.406012	0.406999	0.408122	0.409325	0.410262	0.411008	0.411902	0.41274	0.413517	0.414195	0.414758	0.41517	0.415582	0.415982	0.416207	0.416299	0.416159	0.415706	0.415173	0.414119	0.412375	0.410258	0.407571	0.404375
0.379444	0.378478	0.377777	0.377081	0.375582	0.374276	0.373359	0.37282	0.37267	0.37271	0.37306	0.373677	0.374567	0.375655	0.376816	0.378018	0.379399	0.380919	0.382446	0.383966	0.385528	0.387081	0.388553	0.389763	0.390893	0.391829	0.392681	0.394132	0.395645	0.396508	0.397355	0.398215	0.399149	0.400143	0.400411	0.400517	0.401218	0.40187	0.402288	0.402718	0.403185	0.403226	0.403165	0.402845	0.402223	0.40125	0.399697	0.397416	0.394896	0.391725
0.381481	0.380465	0.379641	0.378945	0.377574	0.376349	0.375586	0.375038	0.375033	0.37537	0.375869	0.376684	0.377842	0.37888	0.380269	0.38163	0.383127	0.38462	0.386051	0.387608	0.389197	0.390626	0.39198	0.393288	0.394817	0.395965	0.397015	0.398091	0.399122	0.400167	0.401012	0.401718	0.402553	0.403328	0.404	0.404641	0.405231	0.405752	0.406187	0.406598	0.40688	0.407018	0.406927	0.406565	0.406101	0.405104	0.403563	0.401631	0.399171	0.396164
0.358646	0.357633	0.356662	0.355899	0.354145	0.352791	0.351875	0.351209	0.350716	0.350757	0.351315	0.351772	0.352901	0.353835	0.354828	0.356504	0.358391	0.359629	0.361252	0.362642	0.364312	0.365911	0.367406	0.368672	0.370102	0.371341	0.372423	0.373511	0.374669	0.375481	0.376258	0.377007	0.37793	0.378852	0.379582	0.380254	0.380693	0.381136	0.381993	0.382359	0.382544	0.382579	0.382522	0.382345	0.381757	0.380312	0.378802	0.376716	0.374148	0.370915
0.337713	0.336503	0.335537	0.334589	0.332425	0.33085	0.329788	0.328777	0.328238	0.328079	0.328592	0.329354	0.330374	0.331368	0.332723	0.334371	0.336311	0.337792	0.339382	0.340915	0.342734	0.344434	0.346072	0.347288	0.349012	0.35056	0.351722	0.352876	0.354023	0.354969	0.35598	0.356599	0.357423	0.358474	0.359314	0.360106	0.360781	0.361498	0.362315	0.362742	0.363011	0.363151	0.363106	0.362882	0.362104	0.360713	0.358992	0.35672	0.353836	0.35026
0.412008	0.410988	0.409927	0.409261	0.407623	0.40601	0.405214	0.404485	0.404307	0.404515	0.404786	0.405431	0.406544	0.407645	0.409149	0.410563	0.412256	0.413967	0.4158	0.417644	0.419539	0.421133	0.422785	0.424272	0.425726	0.427076	0.428141	0.429385	0.430953	0.431897	0.43286	0.43389	0.434816	0.435909	0.436669	0.437146	0.438067	0.438887	0.439477	0.440069	0.440464	0.440672	0.440661	0.440412	0.439768	0.438679	0.437069	0.434769	0.431873	0.428351
0.357274	0.356404	0.35568	0.355085	0.353758	0.352602	0.352	0.351666	0.351573	0.351832	0.352353	0.353054	0.354026	0.355162	0.356602	0.358107	0.359739	0.361344	0.362958	0.364676	0.366132	0.367594	0.369065	0.370254	0.37156	0.372781	0.373865	0.375039	0.376026	0.376968	0.377909	0.37868	0.37946	0.3801	0.380597	0.381536	0.382401	0.382921	0.383747	0.384077	0.384331	0.384976	0.384914	0.384291	0.383771	0.382547	0.381431	0.379914	0.377301	0.374254
0.360101	0.358914	0.357964	0.357277	0.355874	0.354937	0.354164	0.353569	0.35371	0.354021	0.354632	0.355356	0.356259	0.357147	0.358663	0.360546	0.362244	0.363674	0.365375	0.367061	0.368832	0.370322	0.371342	0.372601	0.374084	0.375341	0.376506	0.377678	0.37876	0.379722	0.380702	0.381523	0.382402	0.383208	0.384138	0.384823	0.385605	0.386293	0.386981	0.387496	0.387928	0.38794	0.388082	0.387862	0.387384	0.386413	0.384912	0.382918	0.380435	0.377277
0.345264	0.344234	0.343159	0.342276	0.340432	0.338868	0.338142	0.337729	0.337584	0.337993	0.3386	0.33966	0.340605	0.341753	0.343755	0.34529	0.346786	0.348477	0.35006	0.35195	0.353558	0.354573	0.356057	0.357555	0.358992	0.360315	0.361532	0.362662	0.363744	0.36467	0.365794	0.366966	0.367785	0.368574	0.369321	0.369943	0.370681	0.371153	0.371699	0.372082	0.372192	0.37292	0.37332	0.373011	0.372353	0.371038	0.369712	0.367966	0.364978	0.361604
0.437071	0.435926	0.435058	0.434339	0.432778	0.431531	0.430661	0.430282	0.430325	0.430564	0.43103	0.431672	0.432547	0.433824	0.435074	0.436506	0.438186	0.439876	0.44185	0.443533	0.445312	0.44703	0.448682	0.450096	0.451559	0.452754	0.453927	0.455468	0.456773	0.457671	0.45873	0.459734	0.460688	0.461727	0.461936	0.462425	0.463781	0.464533	0.464948	0.465396	0.465644	0.465981	0.466136	0.465309	0.464477	0.463423	0.461755	0.459448	0.456508	0.452854
0.404654	0.403528	0.402554	0.401865	0.400649	0.399819	0.399025	0.39811	0.397994	0.398294	0.398851	0.399535	0.400323	0.401141	0.402307	0.403676	0.405107	0.406439	0.407816	0.409197	0.410595	0.411814	0.413392	0.414909	0.415953	0.417042	0.418096	0.419131	0.420206	0.420758	0.421382	0.422326	0.423147	0.424016	0.424714	0.425282	0.425838	0.426252	0.426887	0.427146	0.427257	0.427322	0.427251	0.42701	0.426435	0.425116	0.42371	0.421722	0.419261	0.416206
0.387388	0.386381	0.385553	0.384764	0.383047	0.381719	0.38096	0.38051	0.380501	0.380754	0.381352	0.381922	0.382966	0.384325	0.385784	0.38722	0.388919	0.390748	0.392775	0.394647	0.396548	0.398268	0.399964	0.401435	0.402737	0.403956	0.405009	0.406826	0.408693	0.409695	0.410602	0.411661	0.412691	0.413919	0.414128	0.414314	0.415295	0.416182	0.416858	0.417453	0.41777	0.418026	0.418098	0.417836	0.417249	0.416191	0.414611	0.412429	0.409716	0.40624
0.408128	0.407101	0.406065	0.405166	0.403196	0.401736	0.400693	0.399923	0.399396	0.399509	0.400356	0.401214	0.402483	0.403704	0.405163	0.407186	0.40941	0.410936	0.412786	0.414576	0.416621	0.418534	0.420301	0.421704	0.423665	0.425499	0.426809	0.428115	0.429476	0.430632	0.43172	0.432506	0.433357	0.434547	0.435493	0.436432	0.437058	0.437858	0.43883	0.439325	0.439663	0.439849	0.439806	0.439644	0.438958	0.437437	0.43571	0.43329	0.430313	0.426551
0.376431	0.37511	0.373965	0.372899	0.370628	0.368817	0.367523	0.3666	0.366027	0.365926	0.366574	0.367284	0.368601	0.369825	0.371229	0.373135	0.37544	0.377077	0.378979	0.3807	0.382613	0.384493	0.386342	0.387676	0.389479	0.391112	0.392371	0.39381	0.395198	0.396234	0.397305	0.398159	0.399092	0.400265	0.401145	0.402016	0.402706	0.40348	0.404413	0.404897	0.405187	0.405287	0.405206	0.404849	0.403959	0.402235	0.400206	0.39747	0.394089	0.389862
0.331058	0.329908	0.328964	0.328093	0.326261	0.324658	0.323751	0.323044	0.32268	0.322732	0.323053	0.323483	0.324325	0.325401	0.326594	0.327967	0.329396	0.33093	0.332588	0.334157	0.335742	0.337233	0.338659	0.33995	0.341088	0.342068	0.342965	0.344279	0.345687	0.346533	0.347191	0.348046	0.348957	0.349942	0.350276	0.350403	0.35109	0.351788	0.352245	0.3526	0.352861	0.352943	0.35295	0.352643	0.351942	0.350859	0.349242	0.346996	0.344281	0.34092
0.327967	0.327005	0.326335	0.326146	0.324906	0.323803	0.323226	0.322923	0.323199	0.323435	0.323708	0.324681	0.325793	0.326944	0.328309	0.329536	0.331223	0.332703	0.334367	0.336033	0.337504	0.339008	0.340543	0.34178	0.343149	0.344286	0.345379	0.346754	0.347787	0.348717	0.349689	0.350499	0.35128	0.352197	0.352583	0.353133	0.354446	0.355295	0.355795	0.356178	0.356461	0.356824	0.356975	0.356121	0.355384	0.354543	0.353194	0.351251	0.348686	0.345629
0.395338	0.394093	0.392903	0.391944	0.389916	0.388261	0.387365	0.386839	0.386551	0.386867	0.387451	0.388416	0.389295	0.390542	0.392574	0.394257	0.395813	0.397699	0.399512	0.401577	0.403416	0.404768	0.406622	0.408436	0.409965	0.411515	0.41294	0.414247	0.415378	0.416401	0.417662	0.419051	0.419953	0.420855	0.421676	0.42249	0.423263	0.42388	0.424714	0.4251	0.425249	0.426092	0.426525	0.426196	0.425427	0.423721	0.42214	0.420086	0.416584	0.412584
0.381305	0.380017	0.37897	0.378464	0.376706	0.37512	0.374146	0.373468	0.373361	0.373503	0.373643	0.374474	0.375373	0.376359	0.37765	0.378906	0.380416	0.381872	0.383326	0.385011	0.386555	0.387991	0.389415	0.390631	0.391865	0.392968	0.393879	0.395041	0.396252	0.397083	0.397981	0.398828	0.39956	0.400506	0.40106	0.40142	0.402187	0.402762	0.403185	0.403557	0.403751	0.403868	0.403807	0.403415	0.402724	0.401582	0.400019	0.397833	0.395025	0.391648
0.398859	0.398141	0.3975	0.396891	0.395699	0.394714	0.394268	0.393977	0.394072	0.394356	0.395006	0.395771	0.396915	0.398039	0.39955	0.401019	0.402731	0.404275	0.405997	0.407631	0.409305	0.410869	0.412159	0.413668	0.415346	0.416499	0.417727	0.418963	0.420159	0.421542	0.422498	0.423317	0.424339	0.425195	0.425983	0.426706	0.427356	0.427926	0.428398	0.428897	0.429253	0.429457	0.429335	0.428832	0.428387	0.427471	0.425657	0.42342	0.420586	0.417374
0.334813	0.333575	0.332765	0.331915	0.330107	0.328612	0.327636	0.327035	0.326658	0.326736	0.32698	0.327411	0.328423	0.329463	0.330663	0.332151	0.333502	0.33507	0.336646	0.338132	0.339779	0.341148	0.342535	0.343797	0.345016	0.34615	0.347049	0.348526	0.350128	0.351025	0.351754	0.352608	0.35351	0.354431	0.354661	0.354804	0.355591	0.356315	0.356836	0.35723	0.35772	0.357803	0.357714	0.357403	0.35683	0.355811	0.354303	0.35207	0.349501	0.346265
0.342818	0.341796	0.341059	0.340299	0.33882	0.337625	0.336822	0.336308	0.336161	0.336224	0.336785	0.337356	0.338273	0.339383	0.340791	0.342305	0.343928	0.345599	0.347324	0.348952	0.350597	0.352098	0.353506	0.354733	0.355805	0.356882	0.357835	0.359244	0.360913	0.361886	0.362642	0.363568	0.364543	0.365489	0.365805	0.365892	0.366596	0.367421	0.36781	0.368184	0.368861	0.368979	0.368891	0.368567	0.367995	0.367172	0.365767	0.363488	0.361098	0.35813
0.38112	0.380074	0.379092	0.378182	0.376496	0.37502	0.374061	0.373505	0.373258	0.373389	0.373943	0.374773	0.375637	0.376611	0.37828	0.379607	0.381043	0.38251	0.38391	0.385674	0.387277	0.388392	0.389914	0.391342	0.392662	0.39399	0.395125	0.396074	0.396999	0.397792	0.398734	0.399879	0.400536	0.401131	0.401925	0.402567	0.403239	0.403628	0.403773	0.404085	0.404301	0.404577	0.404645	0.404226	0.403488	0.402284	0.400689	0.398551	0.395594	0.392074
0.361883	0.360715	0.359808	0.359411	0.357904	0.356449	0.355602	0.355097	0.355161	0.355426	0.355548	0.356477	0.357556	0.358865	0.360196	0.361628	0.363286	0.364879	0.366559	0.368318	0.36995	0.371605	0.373163	0.374507	0.376048	0.37723	0.378321	0.379677	0.380709	0.38156	0.382564	0.383528	0.384441	0.385397	0.385751	0.386325	0.387745	0.38854	0.388834	0.389249	0.389451	0.389715	0.389799	0.388868	0.388003	0.386981	0.385283	0.383024	0.380146	0.37654
0.341848	0.340801	0.339937	0.339173	0.337509	0.336238	0.33543	0.334752	0.334493	0.334603	0.335364	0.336058	0.337177	0.338247	0.339483	0.341141	0.343051	0.344293	0.345853	0.347191	0.348853	0.350412	0.351789	0.352856	0.354398	0.355781	0.356892	0.357952	0.359054	0.359964	0.360875	0.361518	0.362258	0.36316	0.36389	0.364578	0.365044	0.365568	0.366246	0.36655	0.366749	0.366762	0.366615	0.366388	0.365681	0.364341	0.362771	0.36066	0.358037	0.3548
0.457378	0.456486	0.456081	0.455673	0.454846	0.453941	0.453575	0.453341	0.453599	0.453867	0.454437	0.454939	0.455902	0.457071	0.458402	0.459772	0.461291	0.462793	0.464543	0.466128	0.467651	0.469049	0.470491	0.47175	0.472983	0.47405	0.474951	0.476696	0.478424	0.479316	0.480117	0.480982	0.481973	0.48305	0.483087	0.483142	0.483909	0.484651	0.485195	0.485583	0.485963	0.486076	0.486105	0.485857	0.485282	0.484331	0.482918	0.480888	0.47862	0.475617
0.431631	0.430926	0.430313	0.42977	0.428849	0.428026	0.427426	0.427163	0.427245	0.427592	0.428113	0.428725	0.429697	0.43079	0.432251	0.433708	0.435292	0.436988	0.43875	0.440419	0.442166	0.443636	0.445021	0.446514	0.448165	0.449385	0.450654	0.451827	0.453089	0.45434	0.455303	0.456015	0.457011	0.457874	0.458632	0.459267	0.459948	0.460537	0.46102	0.461477	0.461918	0.462051	0.461848	0.461285	0.46077	0.459733	0.457797	0.4553	0.452392	0.449066
0.433218	0.432377	0.43146	0.430598	0.428886	0.427517	0.42676	0.426536	0.426339	0.426667	0.427386	0.428379	0.42946	0.430893	0.433136	0.434953	0.436716	0.438703	0.44069	0.44286	0.444768	0.445995	0.447832	0.449646	0.451377	0.453058	0.454647	0.456116	0.457407	0.458517	0.459979	0.461482	0.46242	0.463394	0.464312	0.465118	0.465972	0.466578	0.467277	0.46768	0.467747	0.468524	0.468904	0.468404	0.467395	0.465469	0.463614	0.461229	0.457296	0.452882
0.454777	0.453346	0.452382	0.451544	0.449726	0.448182	0.447213	0.446722	0.446676	0.446902	0.447528	0.448722	0.449941	0.45116	0.452765	0.45458	0.456448	0.458264	0.459863	0.46182	0.463732	0.465558	0.467207	0.468945	0.470741	0.472236	0.473617	0.474996	0.476244	0.477508	0.478602	0.479476	0.480503	0.481445	0.482358	0.483166	0.483918	0.484522	0.485097	0.485573	0.485875	0.485995	0.485884	0.485509	0.484746	0.483463	0.481611	0.479213	0.476185	0.472415
0.394711	0.393665	0.392751	0.391904	0.390168	0.388777	0.387912	0.387532	0.387349	0.387533	0.388052	0.388783	0.38978	0.390889	0.392821	0.394345	0.395879	0.397556	0.399326	0.401112	0.402783	0.403871	0.405398	0.406913	0.408333	0.409756	0.410993	0.412079	0.413061	0.414059	0.415166	0.416376	0.417076	0.417754	0.41852	0.419359	0.420165	0.420662	0.421296	0.421609	0.421763	0.422512	0.422757	0.422271	0.421582	0.420135	0.418812	0.41699	0.41384	0.410256
0.398781	0.397279	0.395987	0.395222	0.393491	0.391937	0.390958	0.390505	0.390551	0.391028	0.391686	0.392883	0.394049	0.395222	0.396613	0.398219	0.39999	0.401533	0.402823	0.404686	0.406519	0.408245	0.409883	0.411324	0.41279	0.414213	0.415437	0.416544	0.417517	0.418486	0.419502	0.420416	0.421328	0.42204	0.422856	0.423589	0.424314	0.424978	0.425555	0.425983	0.426392	0.426558	0.426526	0.426234	0.425522	0.424421	0.422783	0.420562	0.41785	0.414598
0.351762	0.350795	0.349915	0.34927	0.347888	0.346713	0.346026	0.345668	0.345613	0.345954	0.346503	0.347394	0.348424	0.349438	0.350662	0.352006	0.353466	0.354893	0.35612	0.357584	0.359061	0.360355	0.361598	0.362811	0.364129	0.365273	0.366313	0.367287	0.368251	0.369192	0.369991	0.370617	0.371291	0.371914	0.372574	0.373152	0.373703	0.374124	0.374478	0.374792	0.375034	0.375034	0.374866	0.374506	0.3739	0.372858	0.371412	0.369494	0.367146	0.36426
0.406958	0.406589	0.406021	0.405578	0.40483	0.404304	0.404026	0.403872	0.403923	0.404457	0.405203	0.405969	0.406888	0.407915	0.409224	0.41053	0.411834	0.41307	0.414281	0.415671	0.41699	0.418226	0.419308	0.420493	0.421893	0.42298	0.423901	0.42476	0.425654	0.426589	0.427356	0.42793	0.428614	0.429348	0.430059	0.430636	0.431225	0.431623	0.431927	0.432251	0.432394	0.432413	0.432238	0.431781	0.431348	0.430536	0.429209	0.427522	0.425426	0.422907
0.394105	0.393195	0.392416	0.39205	0.390621	0.389427	0.388699	0.388322	0.388298	0.38853	0.388722	0.389588	0.390628	0.391718	0.39311	0.394578	0.39623	0.397873	0.39956	0.401326	0.403065	0.404558	0.406027	0.407369	0.408731	0.409915	0.410839	0.412045	0.413469	0.414316	0.41515	0.416046	0.416874	0.417863	0.418524	0.418877	0.419656	0.420334	0.420827	0.421308	0.421529	0.421627	0.421589	0.42127	0.420668	0.419584	0.41801	0.415868	0.413169	0.409875
0.365843	0.364845	0.364077	0.363333	0.361655	0.360414	0.359568	0.359024	0.358823	0.358836	0.359257	0.360068	0.361044	0.362071	0.363548	0.364992	0.366579	0.368176	0.369707	0.371264	0.372802	0.374206	0.375539	0.376962	0.378512	0.379687	0.38092	0.382086	0.383181	0.384408	0.385324	0.386057	0.386986	0.387793	0.388519	0.389168	0.389727	0.390262	0.390724	0.391123	0.391463	0.391554	0.39143	0.390918	0.390391	0.389246	0.387402	0.385025	0.382141	0.378722
0.370772	0.369906	0.369278	0.368609	0.367584	0.366607	0.365837	0.365373	0.36532	0.365464	0.365943	0.366322	0.367011	0.368046	0.369171	0.370346	0.371758	0.373213	0.374689	0.376042	0.377543	0.378917	0.380142	0.381144	0.382125	0.383032	0.383991	0.385369	0.386811	0.387669	0.388348	0.389065	0.389908	0.390674	0.390771	0.390838	0.39144	0.392028	0.392422	0.392751	0.393088	0.393118	0.392976	0.392633	0.392064	0.391107	0.389628	0.387585	0.385232	0.382266
0.355428	0.354548	0.353956	0.353668	0.352552	0.351376	0.350702	0.350476	0.350585	0.350786	0.351041	0.351694	0.35279	0.353956	0.355061	0.356291	0.357669	0.359084	0.360625	0.362097	0.36353	0.364989	0.366336	0.367595	0.368807	0.369918	0.370935	0.372181	0.373141	0.373957	0.374826	0.375665	0.376404	0.377187	0.377473	0.377991	0.379344	0.380129	0.38044	0.380807	0.381076	0.381376	0.381503	0.380622	0.379852	0.379039	0.377684	0.375773	0.373329	0.370337
0.348316	0.347279	0.346367	0.345521	0.343937	0.342519	0.341686	0.341125	0.340759	0.340949	0.341786	0.34241	0.343585	0.344609	0.345886	0.347752	0.349762	0.351213	0.35303	0.35461	0.35651	0.358304	0.359823	0.361135	0.362684	0.364121	0.365368	0.366508	0.367765	0.368856	0.369811	0.370681	0.371671	0.37271	0.373566	0.374311	0.374899	0.375611	0.376651	0.377048	0.377466	0.377692	0.377765	0.377643	0.377057	0.375704	0.374356	0.372358	0.369918	0.366778
0.415475	0.414787	0.414075	0.413486	0.412244	0.411438	0.410732	0.4104	0.410293	0.410695	0.411235	0.412055	0.412946	0.414043	0.415286	0.416472	0.417749	0.419209	0.420538	0.421999	0.423354	0.424707	0.426055	0.427439	0.428798	0.429899	0.430974	0.432051	0.432986	0.434084	0.434935	0.435603	0.436397	0.437115	0.437755	0.438375	0.438912	0.439227	0.439642	0.440038	0.44019	0.440269	0.440099	0.43957	0.439078	0.437948	0.436167	0.434059	0.431334	0.42809
0.356629	0.355225	0.354422	0.353593	0.351786	0.350042	0.348982	0.348423	0.348345	0.348234	0.348458	0.348964	0.349842	0.350977	0.352056	0.353269	0.354751	0.35629	0.35794	0.35968	0.361232	0.362656	0.364116	0.365396	0.366779	0.367907	0.368923	0.370288	0.371527	0.372395	0.373355	0.374168	0.375018	0.375895	0.376344	0.376779	0.377936	0.378626	0.379077	0.379449	0.379702	0.379859	0.379947	0.37923	0.378354	0.377177	0.375442	0.373082	0.370131	0.366504
0.348175	0.346635	0.345431	0.344829	0.342693	0.340648	0.339326	0.338597	0.338297	0.338346	0.338346	0.339184	0.340276	0.34141	0.342755	0.344336	0.346104	0.347836	0.349635	0.35151	0.353253	0.354929	0.356581	0.358	0.359505	0.360795	0.36191	0.363299	0.364465	0.365436	0.366477	0.36731	0.368142	0.369138	0.369673	0.370283	0.371551	0.372376	0.372896	0.373372	0.373679	0.374002	0.374178	0.373445	0.372609	0.371583	0.369955	0.367667	0.364699	0.36102
0.324091	0.323281	0.32262	0.321993	0.320704	0.319667	0.319049	0.318744	0.31874	0.318955	0.319502	0.320139	0.321142	0.322209	0.323376	0.324596	0.325972	0.327386	0.328873	0.330171	0.331421	0.332731	0.333968	0.335064	0.336137	0.337165	0.338141	0.33912	0.340012	0.340837	0.341577	0.342224	0.342793	0.343286	0.343687	0.344559	0.345338	0.345797	0.346432	0.346736	0.346917	0.347326	0.346989	0.346347	0.345808	0.344686	0.34345	0.341848	0.339421	0.336637
0.385975	0.385238	0.384451	0.383889	0.383003	0.382492	0.38204	0.381171	0.381181	0.381595	0.382219	0.382917	0.383807	0.384639	0.385804	0.387022	0.388346	0.389531	0.390842	0.392057	0.393369	0.394515	0.395948	0.397366	0.398379	0.399385	0.400418	0.401337	0.40233	0.403015	0.403542	0.404447	0.405219	0.405942	0.406604	0.407066	0.407381	0.407808	0.408363	0.408578	0.408611	0.408626	0.408588	0.408413	0.407792	0.40654	0.405168	0.40331	0.400963	0.398077
0.345899	0.344649	0.343339	0.342493	0.340777	0.339754	0.338806	0.337756	0.337779	0.338268	0.338782	0.339478	0.340323	0.34134	0.342599	0.34412	0.34542	0.346786	0.348216	0.349685	0.351162	0.352452	0.353442	0.354802	0.355984	0.357079	0.358049	0.359024	0.359974	0.360775	0.361461	0.36228	0.363159	0.363943	0.364618	0.365289	0.365916	0.366455	0.366959	0.367214	0.36746	0.36758	0.367513	0.367251	0.366736	0.365716	0.364359	0.362487	0.360083	0.357095
0.357794	0.356345	0.355286	0.354812	0.353138	0.351508	0.350435	0.349666	0.349505	0.349566	0.349667	0.350277	0.351142	0.352092	0.35357	0.355089	0.356757	0.358387	0.360084	0.361888	0.363717	0.365178	0.366593	0.367917	0.369164	0.370407	0.371438	0.372544	0.373834	0.374776	0.375719	0.376691	0.377538	0.378544	0.379183	0.379652	0.380549	0.381236	0.381747	0.382197	0.382464	0.382732	0.382825	0.38247	0.381875	0.380745	0.379211	0.376959	0.374157	0.37077
0.452844	0.452118	0.4516	0.451786	0.451002	0.450194	0.449892	0.449843	0.450265	0.450657	0.450766	0.451602	0.452644	0.453648	0.454769	0.455885	0.457273	0.458423	0.459696	0.461035	0.462386	0.463599	0.46473	0.465846	0.467037	0.468092	0.468939	0.469963	0.471004	0.471738	0.47245	0.473199	0.473843	0.474643	0.475066	0.475408	0.476243	0.476803	0.4772	0.477498	0.477639	0.477716	0.477727	0.477209	0.476494	0.475407	0.474041	0.472173	0.469794	0.466932
0.436998	0.436007	0.435447	0.434866	0.433562	0.432542	0.431851	0.431382	0.431467	0.431611	0.43209	0.432635	0.433683	0.435031	0.436415	0.437916	0.439638	0.441314	0.443279	0.445134	0.446889	0.448597	0.450234	0.451746	0.453292	0.454682	0.455759	0.457637	0.459453	0.460523	0.461493	0.462532	0.463551	0.46471	0.464887	0.465199	0.466193	0.46699	0.467598	0.468186	0.468551	0.468829	0.468845	0.468529	0.467923	0.466878	0.46519	0.462931	0.460211	0.456693
0.354901	0.35382	0.35316	0.35232	0.350789	0.349331	0.348529	0.34789	0.347765	0.347748	0.348333	0.348962	0.349918	0.35103	0.352318	0.353606	0.355048	0.35645	0.357897	0.359318	0.360839	0.362284	0.363675	0.364883	0.366026	0.367118	0.368004	0.369294	0.370639	0.371475	0.372154	0.372878	0.373732	0.374673	0.374986	0.375167	0.375798	0.376408	0.376868	0.377233	0.377609	0.377667	0.377595	0.377292	0.376644	0.375604	0.374059	0.371809	0.369253	0.366014
0.339833	0.338566	0.337332	0.336853	0.33489	0.33315	0.331977	0.331354	0.331172	0.331382	0.331398	0.332164	0.333128	0.334353	0.335674	0.337083	0.338741	0.340373	0.342016	0.343834	0.345552	0.347044	0.348573	0.349827	0.351167	0.352374	0.353389	0.354509	0.355757	0.356653	0.357684	0.358651	0.359526	0.360502	0.361189	0.36177	0.362562	0.363217	0.363703	0.364183	0.364428	0.364629	0.364619	0.364289	0.363584	0.362439	0.360764	0.358572	0.355729	0.352167
0.439902	0.43901	0.438276	0.437632	0.436302	0.435347	0.434745	0.434482	0.434512	0.434944	0.43563	0.436405	0.437603	0.438857	0.440418	0.44206	0.443678	0.44533	0.447116	0.448825	0.450448	0.452022	0.453441	0.455162	0.457048	0.458248	0.459512	0.460852	0.462073	0.463347	0.464274	0.464889	0.465952	0.466891	0.46768	0.468356	0.469111	0.469641	0.470182	0.470658	0.470931	0.47109	0.470997	0.470489	0.469972	0.468905	0.467163	0.464921	0.462054	0.458736
0.357474	0.356365	0.355291	0.354376	0.35269	0.351209	0.350287	0.349547	0.349081	0.349251	0.349995	0.35055	0.351775	0.352843	0.353995	0.355739	0.357711	0.359163	0.360878	0.362331	0.364011	0.365687	0.367374	0.368652	0.369992	0.371263	0.372507	0.373759	0.375048	0.375936	0.376814	0.377788	0.378827	0.379801	0.380565	0.381291	0.381848	0.382503	0.383402	0.383803	0.384102	0.384256	0.384313	0.38416	0.383548	0.382215	0.380893	0.378837	0.376276	0.373045
0.319064	0.317918	0.317098	0.316899	0.315516	0.314271	0.313413	0.313163	0.313399	0.313696	0.313867	0.314797	0.315813	0.317051	0.318348	0.319685	0.321325	0.322862	0.324335	0.326025	0.32771	0.329199	0.330673	0.331936	0.333305	0.33464	0.335616	0.336571	0.337667	0.338561	0.339521	0.340452	0.341239	0.342211	0.342937	0.34357	0.344316	0.344926	0.345301	0.345699	0.346004	0.346232	0.346312	0.34605	0.345488	0.344587	0.343312	0.341408	0.339005	0.336037
0.373353	0.372278	0.371302	0.370523	0.369314	0.368496	0.367835	0.36701	0.36706	0.367559	0.36848	0.369224	0.370283	0.371301	0.372505	0.374048	0.375802	0.377084	0.378704	0.380191	0.38183	0.383231	0.38486	0.386269	0.387656	0.388896	0.390147	0.391315	0.392598	0.393319	0.394045	0.395013	0.395986	0.396915	0.397625	0.398282	0.398866	0.39944	0.40011	0.400361	0.400563	0.400725	0.400629	0.400435	0.399776	0.398444	0.396923	0.394834	0.39216	0.389004
0.42386	0.422923	0.422208	0.422136	0.420934	0.419971	0.419637	0.419478	0.419833	0.420428	0.420653	0.421839	0.423049	0.42422	0.425657	0.427231	0.428927	0.4306	0.432276	0.434135	0.435845	0.437548	0.439087	0.440627	0.442265	0.443778	0.444902	0.446058	0.447419	0.448541	0.449471	0.450557	0.451481	0.452598	0.453668	0.454367	0.455243	0.456079	0.456669	0.457157	0.457612	0.45773	0.457868	0.457595	0.456953	0.455763	0.45413	0.451824	0.449057	0.445518
0.404084	0.403133	0.402336	0.401629	0.400087	0.398687	0.39811	0.397841	0.397792	0.398099	0.398714	0.399567	0.400548	0.401805	0.403868	0.405372	0.406828	0.408352	0.410026	0.411809	0.413307	0.414211	0.415708	0.417146	0.418567	0.419904	0.421111	0.422161	0.423163	0.424045	0.42518	0.426479	0.427232	0.427929	0.428694	0.429258	0.429928	0.430353	0.430877	0.431151	0.43127	0.432083	0.432546	0.432259	0.43165	0.430266	0.429019	0.427359	0.424422	0.421141
0.416085	0.415165	0.414455	0.414405	0.413376	0.412325	0.41148	0.411225	0.411406	0.41174	0.411838	0.412594	0.41371	0.414988	0.416316	0.417734	0.419349	0.420921	0.422619	0.42441	0.426122	0.427777	0.429308	0.430763	0.43224	0.433563	0.434714	0.436075	0.437194	0.438216	0.4393	0.440306	0.441167	0.442128	0.442646	0.443218	0.444438	0.445115	0.445467	0.445851	0.446083	0.446244	0.446316	0.44548	0.44454	0.443357	0.441599	0.439129	0.436044	0.432236
0.361575	0.360495	0.359771	0.358994	0.35747	0.356131	0.35531	0.354704	0.354596	0.354645	0.355026	0.355411	0.356148	0.357181	0.358247	0.359343	0.360634	0.361897	0.363337	0.364729	0.365951	0.367326	0.36859	0.36964	0.370853	0.371805	0.372642	0.374012	0.37513	0.375788	0.376549	0.377186	0.377993	0.378807	0.378976	0.379315	0.379998	0.380469	0.380936	0.381295	0.381473	0.38152	0.381498	0.38122	0.380601	0.379436	0.377854	0.375821	0.373303	0.370017
0.369618	0.36776	0.366319	0.365448	0.363513	0.361848	0.360766	0.36013	0.360303	0.360931	0.361608	0.362857	0.364139	0.365545	0.367112	0.368912	0.370856	0.372797	0.374405	0.376466	0.37837	0.380259	0.382076	0.383704	0.385369	0.386993	0.388366	0.389629	0.390822	0.391994	0.393121	0.394172	0.395174	0.396111	0.397157	0.398144	0.399048	0.399826	0.400495	0.401056	0.401575	0.401822	0.401726	0.401424	0.400709	0.399461	0.397668	0.39522	0.392186	0.388537
0.400787	0.400054	0.399454	0.399017	0.397776	0.396838	0.396317	0.396071	0.395855	0.396069	0.396744	0.397533	0.398759	0.399751	0.400866	0.402618	0.40472	0.405948	0.407514	0.408814	0.410434	0.41211	0.413349	0.413956	0.415893	0.417479	0.418517	0.419599	0.420685	0.421773	0.422944	0.423315	0.423912	0.424971	0.425792	0.426495	0.427097	0.427765	0.428522	0.428911	0.429204	0.429325	0.429205	0.428991	0.428384	0.427136	0.425764	0.423804	0.421363	0.418429
0.374421	0.373231	0.372134	0.371281	0.369509	0.36811	0.36726	0.366771	0.366644	0.366938	0.367564	0.368233	0.369242	0.370374	0.371745	0.373264	0.374879	0.376386	0.378268	0.37988	0.38151	0.383001	0.384425	0.385813	0.387174	0.388315	0.389333	0.390677	0.392259	0.393131	0.394011	0.395023	0.395922	0.396903	0.397481	0.397792	0.39868	0.399339	0.399817	0.400319	0.400624	0.400673	0.400495	0.400076	0.399417	0.39818	0.396397	0.394022	0.391074	0.387514
0.364993	0.364009	0.363127	0.362386	0.3607	0.359429	0.358851	0.358435	0.358396	0.358631	0.359253	0.359943	0.360856	0.361986	0.363835	0.365283	0.366779	0.368266	0.369943	0.371701	0.373227	0.374332	0.375759	0.377226	0.378646	0.380051	0.381237	0.382348	0.38332	0.384218	0.385268	0.386387	0.387068	0.38774	0.388399	0.38916	0.389974	0.390452	0.391048	0.391413	0.391507	0.392244	0.392403	0.391918	0.391172	0.389711	0.388226	0.386406	0.383299	0.379824
0.328548	0.327634	0.326676	0.325905	0.324382	0.323125	0.322363	0.321968	0.321807	0.322095	0.32257	0.323161	0.323993	0.325086	0.326413	0.32789	0.329381	0.331013	0.332744	0.334321	0.335819	0.337126	0.338426	0.339671	0.340779	0.341813	0.342775	0.343936	0.345288	0.346038	0.346838	0.347742	0.348555	0.349423	0.350023	0.350482	0.351235	0.351867	0.35234	0.352786	0.353114	0.353166	0.35313	0.352869	0.352361	0.351338	0.349947	0.347948	0.345549	0.342542
0.363098	0.36177	0.360855	0.360404	0.358721	0.357168	0.356187	0.355703	0.355645	0.355832	0.355839	0.356685	0.357733	0.358801	0.360087	0.361442	0.362994	0.364647	0.366194	0.367742	0.369294	0.370807	0.372331	0.373619	0.374959	0.376179	0.377273	0.378675	0.37982	0.380743	0.381685	0.382599	0.383408	0.384291	0.384633	0.385051	0.386442	0.38728	0.387604	0.387942	0.388182	0.388442	0.388615	0.387714	0.38685	0.385864	0.384245	0.382057	0.379231	0.375678
0.361293	0.359944	0.358957	0.358596	0.356824	0.355305	0.354262	0.353689	0.353658	0.35381	0.353854	0.354556	0.355474	0.356508	0.357697	0.358958	0.360331	0.361689	0.363131	0.364749	0.366284	0.367669	0.36894	0.370197	0.371476	0.372659	0.373556	0.374469	0.375502	0.376496	0.377397	0.378179	0.378927	0.379838	0.380519	0.381021	0.381605	0.38207	0.38246	0.382771	0.382929	0.382979	0.382971	0.382562	0.381857	0.38064	0.378931	0.376647	0.373798	0.370305
0.331136	0.330216	0.329394	0.328767	0.327329	0.326131	0.325296	0.324612	0.32438	0.32449	0.324859	0.32543	0.326451	0.327566	0.328934	0.330309	0.331875	0.333364	0.334911	0.336412	0.337858	0.339313	0.340715	0.342051	0.343466	0.344557	0.345682	0.346724	0.347725	0.348758	0.349549	0.350245	0.351129	0.351847	0.352525	0.35311	0.353633	0.354161	0.354638	0.354999	0.35529	0.355474	0.355391	0.355047	0.354516	0.353505	0.351888	0.349849	0.347196	0.344117
0.37676	0.376065	0.375725	0.37535	0.374561	0.374052	0.373805	0.373437	0.373787	0.374045	0.374679	0.375251	0.375988	0.376838	0.378142	0.379138	0.380323	0.381406	0.382748	0.384045	0.385264	0.386379	0.387434	0.388491	0.389558	0.390475	0.391092	0.392087	0.393261	0.393893	0.394492	0.395142	0.395788	0.396558	0.396966	0.397093	0.397749	0.398238	0.398583	0.398888	0.399077	0.399105	0.398997	0.398745	0.398269	0.397288	0.396	0.394213	0.39202	0.389375
0.43086	0.430058	0.42942	0.428965	0.427646	0.426697	0.426155	0.425895	0.426129	0.426169	0.427106	0.428576	0.429728	0.431043	0.432672	0.434201	0.436463	0.437854	0.43927	0.441244	0.44294	0.444564	0.446232	0.447626	0.449221	0.450524	0.451802	0.453097	0.454316	0.455376	0.456408	0.457244	0.458087	0.458775	0.459391	0.460648	0.461886	0.462436	0.462893	0.463383	0.463865	0.464333	0.463868	0.463031	0.462317	0.461141	0.460043	0.458398	0.455825	0.452588
0.509487	0.508201	0.506988	0.505902	0.503926	0.502815	0.5018	0.500743	0.500473	0.500752	0.501651	0.502548	0.503681	0.504922	0.506392	0.508145	0.510063	0.51182	0.513726	0.515521	0.517377	0.518941	0.520992	0.522962	0.524373	0.525758	0.527306	0.528815	0.530422	0.531376	0.532257	0.533583	0.534897	0.535954	0.53691	0.537756	0.538526	0.539306	0.540247	0.540665	0.541018	0.541211	0.541204	0.540974	0.54016	0.538407	0.536485	0.533871	0.530545	0.526417
0.437116	0.435793	0.43481	0.433792	0.431752	0.430155	0.429138	0.428504	0.428324	0.428415	0.428909	0.429598	0.43047	0.43166	0.433087	0.434579	0.436375	0.438056	0.439991	0.441851	0.443623	0.445294	0.446951	0.448303	0.449815	0.451073	0.452263	0.453947	0.455352	0.456401	0.457493	0.458564	0.459538	0.460616	0.46094	0.461561	0.462898	0.463725	0.464275	0.464787	0.465076	0.465399	0.465452	0.464735	0.463902	0.462698	0.460937	0.458491	0.45531	0.45145
0.432231	0.431629	0.43127	0.430945	0.429868	0.42911	0.42879	0.428671	0.428874	0.428813	0.429734	0.431256	0.432289	0.433406	0.434954	0.436462	0.438578	0.439839	0.441036	0.442859	0.444593	0.446064	0.447513	0.448765	0.450346	0.451686	0.452877	0.454015	0.455206	0.456286	0.457386	0.458173	0.459013	0.45972	0.460259	0.46158	0.462834	0.463273	0.463694	0.464102	0.464579	0.465058	0.464488	0.463689	0.46315	0.461948	0.460976	0.459485	0.457094	0.454099
0.353008	0.352542	0.352166	0.351836	0.350836	0.350112	0.349887	0.349807	0.349712	0.349991	0.350684	0.351336	0.352511	0.353289	0.354141	0.355492	0.357056	0.357986	0.359246	0.360185	0.361618	0.36292	0.363891	0.364452	0.365895	0.367106	0.367957	0.368754	0.369647	0.370574	0.371476	0.371799	0.372317	0.373138	0.373729	0.374251	0.374648	0.375102	0.375773	0.376023	0.376134	0.37608	0.375946	0.375675	0.375082	0.373901	0.372659	0.370941	0.368961	0.366436
0.388392	0.387239	0.386217	0.38521	0.383249	0.381509	0.380329	0.379643	0.379332	0.379416	0.379985	0.380624	0.381776	0.383067	0.38462	0.386246	0.388048	0.389922	0.391935	0.393858	0.395794	0.397641	0.399373	0.400875	0.402294	0.403563	0.404786	0.406478	0.408373	0.40953	0.4105	0.411487	0.412655	0.413753	0.414257	0.414424	0.415286	0.416229	0.416868	0.417382	0.418131	0.418268	0.41817	0.417817	0.417042	0.415947	0.414074	0.411244	0.408166	0.404422
0.450251	0.449719	0.449029	0.448489	0.447492	0.446754	0.446449	0.446056	0.446036	0.44647	0.447031	0.447519	0.448323	0.449218	0.450621	0.451841	0.453097	0.454524	0.456115	0.457483	0.458942	0.46012	0.461395	0.462575	0.463689	0.464735	0.465518	0.46661	0.467998	0.468639	0.469339	0.470098	0.470795	0.471666	0.472143	0.472391	0.473062	0.473708	0.474127	0.474554	0.474837	0.474926	0.474765	0.474506	0.473948	0.472887	0.471454	0.469469	0.467045	0.464111
0.329492	0.328776	0.328155	0.327482	0.326227	0.325309	0.324852	0.324465	0.324529	0.324661	0.325331	0.325892	0.326689	0.327478	0.328733	0.329728	0.331066	0.332232	0.333627	0.334962	0.336296	0.337398	0.338562	0.33964	0.340608	0.341471	0.342198	0.343259	0.344473	0.345139	0.345681	0.346485	0.347257	0.348013	0.348448	0.348593	0.349221	0.349731	0.350011	0.350284	0.350442	0.350403	0.350328	0.349952	0.34945	0.348488	0.347193	0.345402	0.343166	0.340467
0.398792	0.397874	0.396979	0.396232	0.394562	0.393277	0.392376	0.391754	0.391264	0.391377	0.392043	0.392684	0.393837	0.394887	0.39602	0.397853	0.399907	0.401311	0.403047	0.404564	0.406359	0.408041	0.409738	0.411038	0.412669	0.41423	0.415543	0.416836	0.418241	0.419168	0.420043	0.420856	0.421703	0.422711	0.423523	0.424189	0.424692	0.425357	0.426186	0.426569	0.426808	0.42684	0.426665	0.426344	0.42546	0.423794	0.421949	0.419321	0.416187	0.412358
0.443478	0.442302	0.441431	0.441126	0.439875	0.438653	0.437841	0.437548	0.43768	0.438014	0.438375	0.439207	0.4402	0.441407	0.442817	0.444368	0.446154	0.447607	0.44924	0.45102	0.452733	0.454148	0.455716	0.456988	0.458454	0.459584	0.460397	0.461766	0.463347	0.464134	0.465008	0.46595	0.466908	0.467992	0.468608	0.468904	0.46969	0.470361	0.470834	0.471375	0.471785	0.47189	0.47194	0.47167	0.47111	0.469984	0.46841	0.466133	0.463357	0.459962
0.451077	0.450254	0.449552	0.448998	0.447824	0.446869	0.446292	0.445971	0.445826	0.446198	0.447061	0.447764	0.449117	0.450256	0.451391	0.453297	0.455459	0.456829	0.458588	0.460034	0.461877	0.46373	0.465276	0.466351	0.468262	0.469928	0.471228	0.472494	0.473842	0.474981	0.476144	0.476901	0.477816	0.478976	0.479922	0.48068	0.481304	0.482023	0.483074	0.483503	0.483742	0.483846	0.483798	0.48354	0.482786	0.481081	0.479361	0.477047	0.474151	0.470601
0.364591	0.363684	0.362816	0.362098	0.360591	0.35945	0.358703	0.358078	0.357738	0.357805	0.358354	0.3588	0.359749	0.360547	0.361535	0.362961	0.364857	0.366053	0.367504	0.368799	0.370404	0.371923	0.373362	0.374301	0.375753	0.377048	0.378104	0.379079	0.380165	0.380989	0.381783	0.382364	0.383103	0.383917	0.384595	0.38516	0.385578	0.386109	0.386916	0.387201	0.387431	0.387563	0.387488	0.387338	0.386754	0.385548	0.384236	0.38241	0.380119	0.377331
0.371877	0.370881	0.370073	0.36914	0.367516	0.366271	0.365395	0.364644	0.364475	0.364327	0.364819	0.365302	0.36613	0.367029	0.368316	0.369614	0.371185	0.37269	0.374271	0.375767	0.377353	0.378748	0.379877	0.381232	0.382519	0.383534	0.384628	0.385582	0.38659	0.387656	0.388455	0.389171	0.390077	0.390811	0.391523	0.392122	0.392686	0.393158	0.393561	0.393862	0.394424	0.394384	0.394158	0.393642	0.393122	0.392153	0.390342	0.387802	0.385079	0.381848
0.39278	0.391698	0.390944	0.390556	0.389319	0.388301	0.387778	0.387571	0.387753	0.388164	0.38859	0.389579	0.390695	0.391908	0.393359	0.395054	0.396798	0.398567	0.400172	0.401958	0.403754	0.405349	0.406894	0.408448	0.409821	0.411253	0.412339	0.413679	0.415293	0.416261	0.417233	0.41843	0.419392	0.42059	0.421388	0.421858	0.422883	0.423619	0.424202	0.42478	0.425047	0.425257	0.42535	0.425024	0.424504	0.423387	0.421757	0.419621	0.416823	0.413416
0.366269	0.365293	0.364555	0.364585	0.363464	0.362298	0.361828	0.361639	0.361849	0.362299	0.362455	0.36344	0.36468	0.36578	0.366982	0.36834	0.369931	0.371338	0.373018	0.37475	0.376287	0.377874	0.379332	0.380605	0.382055	0.383118	0.384124	0.385383	0.386453	0.387477	0.388468	0.389393	0.390249	0.3912	0.391802	0.392299	0.39347	0.39422	0.394666	0.395112	0.395296	0.395498	0.395621	0.394961	0.394103	0.392991	0.3914	0.389254	0.386479	0.383198
0.444274	0.443344	0.442704	0.442229	0.440823	0.439803	0.439343	0.439008	0.438943	0.439293	0.440115	0.440901	0.442278	0.443261	0.444469	0.44632	0.448339	0.449626	0.45115	0.45244	0.454299	0.455893	0.457362	0.458448	0.459786	0.461226	0.462571	0.463756	0.465104	0.466018	0.466919	0.46797	0.468929	0.469785	0.470537	0.471222	0.471733	0.472394	0.473255	0.47355	0.473804	0.473838	0.473754	0.473528	0.472798	0.471247	0.469733	0.467538	0.464828	0.461502
0.349137	0.348399	0.347609	0.346911	0.345614	0.344435	0.343671	0.343079	0.342757	0.34305	0.343648	0.344488	0.345623	0.346923	0.348566	0.35026	0.351798	0.353387	0.354939	0.356646	0.358214	0.359606	0.360979	0.36249	0.364028	0.365317	0.36646	0.367597	0.368747	0.369962	0.370915	0.371679	0.372572	0.373431	0.374216	0.374898	0.375512	0.376019	0.37655	0.37697	0.377295	0.377461	0.377379	0.376948	0.376512	0.375461	0.373787	0.371669	0.368987	0.3658
0.443499	0.442634	0.441999	0.44128	0.439944	0.438773	0.438201	0.43785	0.437711	0.437824	0.438365	0.43878	0.439727	0.440768	0.441923	0.443285	0.444642	0.446071	0.447577	0.448998	0.450445	0.451765	0.45302	0.45421	0.455262	0.456211	0.456942	0.458583	0.460336	0.461141	0.461709	0.462461	0.463385	0.464369	0.464305	0.464208	0.46485	0.465592	0.466034	0.466393	0.466751	0.46685	0.46677	0.466575	0.466098	0.465311	0.464013	0.462106	0.459864	0.456977
0.345704	0.344751	0.344146	0.343261	0.34166	0.340552	0.339676	0.339249	0.339066	0.339014	0.339529	0.340185	0.341049	0.342143	0.343266	0.344561	0.345997	0.347384	0.348824	0.350111	0.351562	0.353007	0.35432	0.355398	0.356599	0.357634	0.358585	0.359812	0.360836	0.361596	0.362471	0.363263	0.364054	0.364869	0.365089	0.365471	0.366472	0.367129	0.367499	0.36784	0.368098	0.368285	0.368334	0.367707	0.366937	0.366004	0.364563	0.362547	0.360124	0.357081
0.403808	0.403046	0.402272	0.401815	0.400714	0.399754	0.39938	0.399259	0.399318	0.399773	0.400368	0.40123	0.401933	0.40283	0.404547	0.405663	0.406811	0.407942	0.409097	0.410674	0.412012	0.412692	0.414027	0.415304	0.416482	0.417631	0.418598	0.419436	0.420213	0.420847	0.421748	0.422879	0.423368	0.4239	0.424507	0.424989	0.42551	0.425871	0.426081	0.426335	0.426315	0.42683	0.4271	0.426833	0.42616	0.425	0.423893	0.422436	0.419909	0.41703
0.399189	0.398182	0.39722	0.396491	0.395052	0.394215	0.393473	0.392691	0.39264	0.392923	0.393605	0.394169	0.394947	0.395738	0.396663	0.398027	0.399547	0.400611	0.402098	0.40344	0.404966	0.406306	0.407631	0.408984	0.410226	0.411399	0.412527	0.413626	0.41478	0.415533	0.416165	0.417034	0.417849	0.418614	0.419284	0.419847	0.420317	0.420763	0.42138	0.421623	0.421855	0.421865	0.421714	0.421461	0.42077	0.419403	0.417808	0.415569	0.412791	0.409508
0.368097	0.366977	0.366168	0.365361	0.363778	0.362429	0.361575	0.360984	0.360912	0.361017	0.361551	0.362229	0.363427	0.364596	0.365941	0.36742	0.369008	0.370599	0.37231	0.373827	0.375489	0.377059	0.378405	0.379882	0.381477	0.382712	0.383908	0.385024	0.38611	0.387228	0.38808	0.388815	0.389619	0.390459	0.391189	0.391945	0.392631	0.393244	0.39377	0.394255	0.394572	0.394755	0.394661	0.394396	0.393975	0.392997	0.391486	0.389499	0.386983	0.383903
0.372932	0.372051	0.371357	0.370679	0.369412	0.368298	0.367579	0.367	0.366968	0.367077	0.367502	0.368106	0.369121	0.370203	0.371713	0.37319	0.374785	0.376471	0.378141	0.379771	0.381336	0.382745	0.384043	0.38546	0.386915	0.388043	0.389172	0.390227	0.391293	0.392391	0.39337	0.394115	0.395004	0.395769	0.396479	0.397134	0.397731	0.39813	0.398614	0.399059	0.399321	0.399483	0.399392	0.398835	0.39835	0.397299	0.395511	0.393332	0.39059	0.387306
0.406989	0.40598	0.404873	0.404016	0.402195	0.400565	0.399815	0.399445	0.399166	0.399533	0.400118	0.400909	0.401852	0.403074	0.405	0.406574	0.408102	0.409766	0.411546	0.413531	0.415284	0.416564	0.418254	0.419927	0.421523	0.423076	0.424404	0.42561	0.426744	0.427822	0.429038	0.430317	0.431062	0.431835	0.432544	0.433491	0.434414	0.434929	0.435488	0.435882	0.435954	0.436655	0.436625	0.435875	0.434948	0.433283	0.431508	0.429155	0.425463	0.421258
0.414776	0.413698	0.412704	0.412139	0.410667	0.409495	0.408822	0.408265	0.408289	0.408624	0.409078	0.409711	0.410625	0.411544	0.412971	0.414374	0.415843	0.417323	0.419093	0.420712	0.422404	0.423853	0.425325	0.426814	0.42816	0.429294	0.430304	0.43156	0.433063	0.433901	0.434762	0.435677	0.436599	0.437589	0.438227	0.438553	0.439297	0.439918	0.440371	0.440673	0.440821	0.440804	0.440615	0.44018	0.439391	0.438029	0.436225	0.433787	0.43068	0.427007
0.382705	0.381531	0.380451	0.379474	0.377641	0.376113	0.37517	0.374625	0.374598	0.374888	0.375621	0.376526	0.377476	0.378928	0.380537	0.382113	0.383944	0.385652	0.387538	0.389677	0.391581	0.393169	0.39487	0.396431	0.39806	0.399436	0.400464	0.401789	0.403391	0.404376	0.405354	0.406328	0.407293	0.408381	0.40915	0.409676	0.410603	0.411413	0.412032	0.412643	0.413044	0.413163	0.413121	0.412773	0.41211	0.41095	0.409172	0.406747	0.403789	0.400126
0.438366	0.437213	0.43619	0.43513	0.433154	0.431666	0.430621	0.429934	0.429555	0.429617	0.430239	0.431175	0.432157	0.433366	0.435075	0.436749	0.438458	0.440237	0.441785	0.443765	0.445547	0.44709	0.44868	0.450402	0.452091	0.453698	0.454953	0.456282	0.457414	0.45867	0.459812	0.460908	0.461862	0.462776	0.463663	0.464495	0.465312	0.465829	0.466162	0.466644	0.466992	0.467048	0.466826	0.466278	0.465402	0.463917	0.461829	0.459074	0.455751	0.451675
0.433905	0.432411	0.431149	0.430087	0.42766	0.42586	0.424469	0.423664	0.423393	0.423319	0.424078	0.425345	0.426424	0.427883	0.42972	0.431585	0.43392	0.435708	0.437572	0.439881	0.442023	0.443957	0.445899	0.447552	0.44943	0.451032	0.452608	0.45409	0.455477	0.456811	0.458145	0.459238	0.460241	0.461136	0.461888	0.463245	0.464497	0.465253	0.466148	0.466728	0.467152	0.467795	0.467486	0.466694	0.465826	0.464152	0.462602	0.460475	0.457131	0.45303
0.424123	0.422907	0.421582	0.420584	0.418479	0.416875	0.415922	0.415409	0.415143	0.415517	0.416185	0.417062	0.417976	0.419177	0.421283	0.422932	0.424617	0.426397	0.428262	0.430364	0.4322	0.433338	0.43502	0.436752	0.438343	0.43984	0.441183	0.442446	0.443584	0.44465	0.445823	0.447112	0.447957	0.448787	0.449661	0.450398	0.451165	0.451784	0.452608	0.453079	0.453225	0.453994	0.454427	0.454036	0.453219	0.451449	0.449873	0.44775	0.444257	0.440305
0.423415	0.422461	0.421741	0.421076	0.419852	0.418759	0.418009	0.41735	0.417237	0.417343	0.41771	0.4182	0.418991	0.419893	0.421061	0.422241	0.423525	0.424863	0.426233	0.427606	0.429019	0.430439	0.431647	0.432942	0.43437	0.435405	0.436417	0.437437	0.438438	0.439505	0.440342	0.440918	0.441715	0.442397	0.442962	0.44344	0.443873	0.444308	0.444648	0.444975	0.445268	0.445341	0.445072	0.444519	0.443863	0.442794	0.440916	0.438524	0.435591	0.432328
0.337565	0.336561	0.335732	0.334973	0.333138	0.33167	0.330825	0.330289	0.329927	0.329744	0.330261	0.331154	0.332169	0.333044	0.33404	0.335441	0.337325	0.338485	0.339571	0.340892	0.34245	0.343886	0.345038	0.345743	0.347366	0.348764	0.349815	0.350675	0.35162	0.352571	0.353618	0.353971	0.354529	0.355289	0.355983	0.35659	0.357159	0.357625	0.358225	0.358588	0.358872	0.358957	0.35897	0.358677	0.358088	0.356888	0.35564	0.353796	0.351558	0.348598
0.422132	0.421186	0.420324	0.419564	0.418065	0.416752	0.415862	0.415269	0.415069	0.415182	0.415626	0.416383	0.417485	0.418568	0.420115	0.421737	0.423494	0.425249	0.42691	0.428585	0.430406	0.431973	0.43331	0.434727	0.436173	0.437419	0.438606	0.439659	0.440883	0.44213	0.443093	0.443971	0.44491	0.445762	0.446577	0.447117	0.447747	0.448323	0.44876	0.449247	0.449862	0.449964	0.449863	0.449401	0.448881	0.447958	0.446149	0.443645	0.440889	0.437562
0.381546	0.380789	0.380126	0.379959	0.379131	0.378113	0.377496	0.377193	0.377348	0.377618	0.377723	0.378376	0.379408	0.380402	0.381442	0.382486	0.383795	0.385133	0.386318	0.387578	0.388825	0.390061	0.391233	0.392241	0.39324	0.39423	0.39502	0.395949	0.396876	0.397485	0.398242	0.398971	0.39959	0.40032	0.40072	0.40116	0.402026	0.402509	0.402795	0.403043	0.403205	0.403317	0.403263	0.402814	0.402265	0.401442	0.400228	0.398461	0.396255	0.393562
0.446566	0.445643	0.444709	0.4439	0.442316	0.441049	0.440427	0.439915	0.439753	0.43999	0.440519	0.441086	0.44192	0.44275	0.444108	0.445503	0.446893	0.448452	0.450091	0.451618	0.453261	0.454607	0.455956	0.457368	0.458665	0.459782	0.460715	0.461927	0.463382	0.464043	0.464732	0.465458	0.46633	0.467276	0.467855	0.468109	0.46889	0.469614	0.470056	0.470458	0.470656	0.470647	0.47051	0.47019	0.469432	0.468208	0.466518	0.464305	0.461415	0.457973
0.325218	0.324212	0.323385	0.322703	0.321097	0.319848	0.319193	0.318867	0.318895	0.319198	0.319785	0.320553	0.321438	0.322499	0.324065	0.325363	0.326647	0.328049	0.329547	0.331186	0.332597	0.333597	0.33495	0.336255	0.337429	0.338587	0.339564	0.340575	0.341581	0.342376	0.343305	0.344306	0.344935	0.345498	0.346027	0.3467	0.347406	0.347825	0.348378	0.348758	0.348937	0.349546	0.349653	0.349181	0.348624	0.347366	0.346075	0.344416	0.341702	0.338627
0.362561	0.36147	0.360519	0.35965	0.357685	0.3562	0.355239	0.35448	0.353886	0.353665	0.354144	0.354559	0.355588	0.356414	0.357422	0.359075	0.361097	0.362287	0.363817	0.36504	0.366626	0.36819	0.369548	0.370532	0.372096	0.37351	0.374665	0.375777	0.376915	0.377843	0.378709	0.379324	0.380035	0.380919	0.381629	0.382268	0.38275	0.383282	0.384063	0.384431	0.384646	0.38471	0.384614	0.384333	0.383574	0.382093	0.380345	0.378041	0.375242	0.371733
0.4044	0.403597	0.403057	0.402553	0.401535	0.400843	0.400365	0.400174	0.40034	0.400679	0.401271	0.401953	0.403044	0.404114	0.405428	0.406855	0.408388	0.409953	0.411514	0.413158	0.414792	0.416272	0.417611	0.419119	0.420733	0.42207	0.423298	0.424435	0.425559	0.426859	0.427783	0.428529	0.429425	0.430246	0.430993	0.431676	0.432249	0.432756	0.433255	0.433655	0.433833	0.434025	0.433793	0.433214	0.432633	0.431442	0.429502	0.427143	0.424136	0.420724
0.438183	0.437014	0.435941	0.435056	0.432971	0.43143	0.430382	0.429511	0.429131	0.42926	0.430109	0.431222	0.432567	0.433883	0.435446	0.43754	0.440107	0.441724	0.443509	0.445298	0.447554	0.449742	0.4513	0.452326	0.454635	0.456587	0.458036	0.459337	0.460638	0.46208	0.463596	0.464247	0.465156	0.466467	0.467541	0.468569	0.469453	0.470276	0.471239	0.47189	0.472274	0.472515	0.472541	0.472253	0.471499	0.469964	0.468016	0.465444	0.46229	0.458361
0.440644	0.439476	0.438396	0.437492	0.435479	0.433852	0.433055	0.432701	0.432571	0.432912	0.433545	0.434467	0.435392	0.436677	0.438785	0.440413	0.44203	0.443845	0.445768	0.447881	0.449722	0.450906	0.452651	0.454415	0.456083	0.457728	0.459117	0.460469	0.461754	0.462839	0.464179	0.465513	0.466315	0.467241	0.467996	0.468775	0.469689	0.470193	0.470831	0.471175	0.471165	0.471919	0.47217	0.471555	0.470538	0.468729	0.466897	0.464486	0.460626	0.456252
0.413622	0.412438	0.411496	0.410607	0.408662	0.407036	0.405972	0.405207	0.404837	0.404806	0.405618	0.406668	0.408027	0.409289	0.410809	0.412855	0.415382	0.416947	0.418625	0.420305	0.422368	0.424333	0.425826	0.426782	0.428946	0.430879	0.43223	0.433481	0.43476	0.436051	0.437413	0.437961	0.438726	0.439897	0.440897	0.44179	0.442573	0.443308	0.444155	0.444711	0.445084	0.445213	0.445198	0.444922	0.444195	0.442757	0.44094	0.438424	0.435444	0.431692
0.33932	0.338294	0.337466	0.336647	0.334983	0.333564	0.332758	0.332116	0.331927	0.331917	0.332322	0.332885	0.333795	0.334674	0.335961	0.337161	0.338574	0.339986	0.34139	0.342818	0.344288	0.345542	0.346772	0.348046	0.349289	0.350293	0.351303	0.352193	0.353224	0.354238	0.354997	0.355638	0.356426	0.357066	0.357698	0.358231	0.358682	0.359096	0.359452	0.359788	0.36009	0.36014	0.35995	0.359447	0.358909	0.357982	0.356283	0.354127	0.35153	0.348438
0.422185	0.421688	0.421175	0.420961	0.420354	0.419735	0.419447	0.419389	0.419575	0.41999	0.420474	0.421102	0.422016	0.422893	0.424028	0.425102	0.426438	0.427628	0.428963	0.43035	0.431706	0.432842	0.43416	0.435197	0.436353	0.43736	0.438101	0.439145	0.44042	0.441033	0.441794	0.442521	0.443225	0.444095	0.444523	0.444708	0.445395	0.44593	0.446267	0.446613	0.446824	0.446876	0.446798	0.446461	0.445839	0.444846	0.44335	0.441418	0.439035	0.436206
0.377445	0.376726	0.376188	0.375555	0.374327	0.373403	0.372872	0.372509	0.372225	0.372199	0.372848	0.37332	0.374328	0.375036	0.375862	0.377247	0.378897	0.379828	0.381082	0.382087	0.383385	0.384608	0.385691	0.386377	0.387666	0.388715	0.389503	0.390244	0.39112	0.391753	0.392462	0.392867	0.393448	0.394164	0.394776	0.395262	0.395627	0.396021	0.396612	0.396853	0.397033	0.397021	0.396902	0.396702	0.39616	0.395044	0.393791	0.392094	0.390068	0.387509
0.405389	0.403899	0.402603	0.401667	0.399693	0.398109	0.397112	0.396487	0.396367	0.3967	0.397303	0.398157	0.399243	0.400372	0.401773	0.403351	0.405109	0.406773	0.408356	0.410176	0.411967	0.413679	0.415212	0.416818	0.41849	0.419848	0.4212	0.42242	0.423563	0.424812	0.425783	0.426583	0.427601	0.428413	0.429217	0.429943	0.430682	0.431273	0.431829	0.4323	0.432529	0.432619	0.432443	0.43184	0.430946	0.429485	0.427284	0.424585	0.421158	0.417055
0.381223	0.380096	0.379241	0.378604	0.376915	0.375572	0.374717	0.37428	0.374204	0.37428	0.375079	0.376162	0.37747	0.378711	0.379966	0.381802	0.384093	0.385332	0.38674	0.388086	0.389894	0.391638	0.392791	0.393581	0.395712	0.397367	0.398665	0.399787	0.401027	0.402293	0.403566	0.403956	0.404653	0.405722	0.406568	0.40729	0.408049	0.408625	0.409217	0.409719	0.409939	0.410082	0.409971	0.409514	0.408823	0.407459	0.405727	0.403469	0.400653	0.397116
0.368464	0.367921	0.367381	0.366931	0.366012	0.365191	0.365016	0.36501	0.365364	0.365876	0.366569	0.367398	0.368403	0.36943	0.370832	0.371893	0.373181	0.374474	0.375817	0.377112	0.378338	0.379385	0.380525	0.3816	0.382762	0.383904	0.384889	0.385872	0.386744	0.387606	0.388409	0.389183	0.389759	0.390315	0.390738	0.391223	0.391803	0.39229	0.393071	0.393299	0.393325	0.393998	0.394315	0.393929	0.393372	0.392147	0.391105	0.389799	0.387404	0.384694
0.428821	0.428222	0.427567	0.427042	0.425984	0.425487	0.425119	0.424649	0.424546	0.424959	0.425931	0.42674	0.427789	0.428681	0.429768	0.431302	0.433091	0.43418	0.435601	0.436901	0.438392	0.439729	0.441254	0.442502	0.443664	0.444809	0.445996	0.447167	0.448391	0.449085	0.449692	0.450655	0.451601	0.452323	0.452998	0.453602	0.454049	0.454554	0.45531	0.455511	0.455725	0.455785	0.455669	0.455493	0.454843	0.453469	0.452049	0.450048	0.447595	0.444631
0.334421	0.333159	0.332241	0.331626	0.329839	0.328304	0.327194	0.326552	0.326434	0.326502	0.326674	0.327336	0.328341	0.329415	0.330787	0.332175	0.333672	0.335277	0.336919	0.338579	0.340135	0.341705	0.343178	0.344591	0.345884	0.347048	0.348106	0.349411	0.350439	0.35126	0.352169	0.353052	0.353898	0.354801	0.355268	0.355804	0.356957	0.357619	0.357966	0.358299	0.35851	0.358694	0.358748	0.357968	0.357145	0.356088	0.35448	0.352205	0.349336	0.345784
0.361242	0.360232	0.359419	0.358536	0.356821	0.355277	0.35411	0.353649	0.353359	0.353341	0.353774	0.354198	0.355169	0.356361	0.357605	0.359031	0.360609	0.36219	0.36392	0.365528	0.367254	0.368737	0.370131	0.371343	0.372634	0.37374	0.374712	0.376303	0.377991	0.378947	0.379755	0.380547	0.381456	0.382496	0.382675	0.382755	0.383463	0.384188	0.38464	0.385081	0.385539	0.385634	0.385571	0.385261	0.384661	0.383681	0.382149	0.379784	0.377105	0.373788
0.41998	0.41936	0.4189	0.418351	0.417198	0.416309	0.415942	0.415665	0.415669	0.415759	0.416622	0.417554	0.418629	0.419483	0.420556	0.421901	0.423846	0.424889	0.426058	0.427311	0.428824	0.430299	0.431507	0.43217	0.433813	0.43519	0.436234	0.437161	0.438151	0.439074	0.440091	0.440481	0.441078	0.442013	0.442769	0.443406	0.443932	0.444433	0.445106	0.445438	0.445572	0.445694	0.445607	0.445346	0.444677	0.443418	0.442128	0.440308	0.437989	0.435154
0.358785	0.357358	0.356071	0.354952	0.352448	0.350442	0.349037	0.348009	0.347317	0.347285	0.347841	0.34844	0.349764	0.350765	0.351988	0.353892	0.356061	0.357563	0.359298	0.360817	0.36275	0.36474	0.36625	0.367338	0.369142	0.370898	0.372342	0.373557	0.374747	0.375934	0.377034	0.377815	0.3787	0.379668	0.380622	0.381429	0.382029	0.382861	0.383804	0.384264	0.384602	0.3847	0.384658	0.384485	0.383647	0.382069	0.380227	0.377698	0.374636	0.370792
0.459638	0.458662	0.457876	0.457212	0.455851	0.454715	0.453843	0.453496	0.453347	0.453694	0.454322	0.455428	0.456505	0.457739	0.459126	0.460737	0.462215	0.463737	0.465086	0.466832	0.46853	0.470058	0.471507	0.473024	0.474627	0.47585	0.476981	0.478065	0.479115	0.480219	0.481182	0.481955	0.482903	0.483647	0.484414	0.485175	0.48582	0.486308	0.486724	0.487036	0.487362	0.487437	0.487241	0.486838	0.486099	0.484878	0.483198	0.480932	0.47815	0.474704
0.402814	0.401849	0.401165	0.40091	0.399704	0.398736	0.398092	0.397877	0.39797	0.39824	0.398379	0.399021	0.399896	0.400902	0.401993	0.40321	0.404517	0.405876	0.407257	0.408533	0.409758	0.410958	0.412057	0.413155	0.414225	0.415145	0.41594	0.417027	0.417871	0.418631	0.419306	0.420014	0.420652	0.421505	0.421717	0.421987	0.423188	0.423928	0.42411	0.424374	0.424458	0.424675	0.424818	0.423902	0.422998	0.422141	0.420853	0.419042	0.416669	0.413803
[truncated: 140 more columns]
