# Supplementary material for: Application of near-infrared hyperspectral imaging to discriminate different geographical origins of Chinese wolfberries
Source: PLoS One. 2017 Jul 13;12(7):e0180534. doi: 10.1371/journal.pone.0180534 (PMC5509235; doi:10.1371/journal.pone.0180534)
Supplement: S2 Dataset — The hyperspectral data for pixel-wise analysis. (XLSX) [file pone.0180534.s002.xlsx]

## Sheet: Sheet1
0.152381	0.153358	0.141636	0.143346	0.147985	0.164347	0.145299	0.161416	0.152625	0.157753	0.145299	0.146276	0.152137	0.151648	0.158486	0.161416	0.143834	0.159707	0.166056	0.155067	0.164591	0.162149	0.154335	0.168742	0.171184	0.168742	0.167277	0.159707	0.171184	0.159463	0.164835	0.169719	0.17094	0.17558	0.172405	0.178999	0.170452	0.173382	0.174359	0.175092	0.167766	0.173138	0.178266	0.174603	0.173382	0.172405	0.17558	0.172894	0.17094	0.171673
0.24127	0.241758	0.247375	0.257387	0.237118	0.246886	0.236874	0.238095	0.240293	0.244689	0.243712	0.239805	0.240537	0.243956	0.242002	0.242491	0.241758	0.251038	0.245665	0.245421	0.248596	0.254212	0.249817	0.254457	0.247619	0.259341	0.260806	0.254945	0.25641	0.250794	0.260562	0.255678	0.25812	0.25812	0.262027	0.261294	0.259829	0.264225	0.259829	0.259096	0.260317	0.260806	0.259829	0.262271	0.257143	0.256654	0.258364	0.258852	0.254212	0.260562
0.255678	0.259585	0.262027	0.264957	0.272283	0.250549	0.260073	0.259585	0.266178	0.264713	0.26398	0.254701	0.257875	0.257143	0.267399	0.264469	0.264713	0.273993	0.260317	0.271795	0.269353	0.274969	0.268376	0.27326	0.26105	0.269597	0.276679	0.272527	0.279121	0.274725	0.278877	0.283516	0.28254	0.28254	0.28083	0.282051	0.286203	0.283028	0.285958	0.278388	0.282784	0.279121	0.282051	0.286935	0.284737	0.280098	0.276679	0.276435	0.28083	0.268376
0.225641	0.208547	0.223199	0.234432	0.227106	0.215385	0.216117	0.219048	0.230525	0.225641	0.226129	0.231746	0.224176	0.233455	0.222222	0.224176	0.230525	0.236142	0.223932	0.22442	0.235653	0.23663	0.22906	0.234921	0.238339	0.237118	0.246154	0.241026	0.236142	0.232967	0.237607	0.242491	0.245665	0.241026	0.239805	0.243712	0.240537	0.247619	0.243468	0.245665	0.243223	0.244933	0.243712	0.247863	0.244444	0.24127	0.244444	0.242491	0.235897	0.241026
0.150916	0.142369	0.143101	0.153602	0.149206	0.144811	0.153358	0.152381	0.151404	0.158974	0.144322	0.155311	0.15409	0.141148	0.15116	0.149206	0.152381	0.157265	0.169231	0.176068	0.162882	0.161416	0.157998	0.161661	0.161661	0.163858	0.165812	0.162149	0.168742	0.17265	0.17265	0.168498	0.17094	0.170452	0.171429	0.172161	0.177045	0.175336	0.176801	0.171673	0.169231	0.167766	0.173138	0.176068	0.173382	0.174115	0.17558	0.173871	0.170452	0.172161
0.209768	0.213919	0.230525	0.226129	0.221245	0.212454	0.211966	0.223932	0.217827	0.21978	0.206838	0.219292	0.215873	0.20928	0.220757	0.224664	0.217582	0.229548	0.241514	0.228083	0.239805	0.231502	0.225153	0.231258	0.228571	0.263004	0.257631	0.231502	0.229548	0.231746	0.235409	0.232479	0.238584	0.241514	0.237607	0.236142	0.235653	0.236142	0.239316	0.23663	0.246154	0.241514	0.241514	0.241026	0.240293	0.240781	0.233944	0.236874	0.234921	0.234921
0.308181	0.325031	0.304274	0.304029	0.307692	0.301832	0.307448	0.301343	0.296947	0.30989	0.293529	0.294505	0.299145	0.309646	0.295726	0.307692	0.314042	0.311355	0.316239	0.313309	0.307937	0.3116	0.309158	0.316972	0.312088	0.339927	0.349695	0.318437	0.325275	0.315995	0.326252	0.321368	0.326252	0.329182	0.330159	0.327228	0.323565	0.323565	0.324542	0.32967	0.32674	0.328449	0.326252	0.332357	0.329182	0.320879	0.327961	0.321856	0.321123	0.320391
0.325275	0.320879	0.329426	0.317949	0.317705	0.31746	0.320147	0.315018	0.321856	0.302564	0.321123	0.323077	0.316239	0.322833	0.324298	0.333578	0.336996	0.322833	0.327473	0.33895	0.33602	0.33138	0.325763	0.335531	0.321368	0.372405	0.376068	0.345299	0.33431	0.338462	0.339683	0.347985	0.345788	0.346764	0.348474	0.342613	0.346032	0.339438	0.348718	0.347985	0.350427	0.34652	0.342369	0.350427	0.346276	0.351404	0.348962	0.352869	0.344567	0.336752
0.32674	0.304518	0.29768	0.31917	0.318926	0.318681	0.303785	0.305983	0.303297	0.30989	0.303785	0.312332	0.303053	0.315263	0.311844	0.307692	0.309158	0.318681	0.316239	0.310379	0.320147	0.31746	0.316972	0.320391	0.319902	0.352869	0.364103	0.325275	0.324542	0.320391	0.328694	0.32381	0.337973	0.33138	0.322344	0.327228	0.327228	0.337485	0.331624	0.327717	0.333089	0.337485	0.331868	0.333578	0.325031	0.331624	0.337729	0.324054	0.326984	0.327228
0.265446	0.273016	0.283272	0.279609	0.283028	0.262515	0.264225	0.283516	0.280586	0.277411	0.272283	0.281563	0.287912	0.290354	0.2779	0.283516	0.290354	0.292308	0.292063	0.28547	0.295971	0.285714	0.295482	0.298168	0.284005	0.318437	0.31917	0.295726	0.294505	0.304029	0.29768	0.300122	0.302564	0.298168	0.305495	0.299634	0.303297	0.301832	0.306471	0.302564	0.29768	0.305983	0.298413	0.299145	0.295971	0.304274	0.299634	0.303053	0.300122	0.301343
0.158242	0.172894	0.168742	0.179976	0.171917	0.162393	0.172405	0.176557	0.171184	0.181197	0.170208	0.176801	0.166545	0.180464	0.176068	0.178022	0.177045	0.188278	0.184615	0.184615	0.182173	0.181441	0.185104	0.185348	0.189988	0.195604	0.206349	0.188278	0.191697	0.188523	0.190476	0.19243	0.189988	0.192918	0.195849	0.182418	0.194872	0.191941	0.194872	0.200977	0.202686	0.197558	0.188034	0.19707	0.19536	0.19707	0.198046	0.194383	0.193651	0.196825
0.163126	0.161905	0.163858	0.170452	0.163858	0.180464	0.169475	0.172894	0.169719	0.159707	0.166545	0.155556	0.169231	0.1663	0.167521	0.175336	0.176068	0.165324	0.173382	0.174847	0.176068	0.178022	0.169231	0.173871	0.174603	0.194139	0.193651	0.180952	0.180952	0.182418	0.185104	0.188278	0.179731	0.186569	0.186569	0.181685	0.194139	0.18315	0.187546	0.191941	0.186569	0.187057	0.193895	0.19072	0.190476	0.189744	0.182418	0.185348	0.185836	0.181685
0.241026	0.228816	0.247619	0.250061	0.232479	0.246642	0.242491	0.237363	0.25348	0.255922	0.249817	0.243223	0.255678	0.245421	0.259341	0.254212	0.258364	0.25812	0.260317	0.249328	0.262759	0.259096	0.263004	0.261538	0.252747	0.287912	0.268864	0.257143	0.270818	0.267399	0.272772	0.271062	0.273993	0.272527	0.270085	0.269841	0.26862	0.273748	0.272527	0.272039	0.268132	0.273748	0.272527	0.274725	0.266422	0.27033	0.274481	0.267888	0.265446	0.269841
0.353114	0.361172	0.348962	0.362882	0.346276	0.340659	0.346764	0.358242	0.361172	0.36044	0.350183	0.34823	0.347985	0.349451	0.353114	0.3663	0.364103	0.372161	0.365568	0.365568	0.364103	0.367766	0.379243	0.371673	0.367277	0.401221	0.394872	0.373626	0.380952	0.378022	0.377778	0.383394	0.37851	0.386569	0.38486	0.389744	0.387057	0.386813	0.385836	0.387057	0.379487	0.379976	0.385104	0.388523	0.388034	0.386569	0.382662	0.374359	0.384127	0.376557
0.381441	0.380708	0.378266	0.393651	0.39243	0.376557	0.367766	0.375092	0.391697	0.379487	0.376557	0.37851	0.382662	0.37265	0.374847	0.38486	0.39536	0.388034	0.405617	0.388278	0.395116	0.391697	0.388034	0.394139	0.388767	0.408303	0.419292	0.400488	0.406349	0.408791	0.39707	0.401954	0.410256	0.401465	0.417582	0.406105	0.410989	0.405372	0.403907	0.414896	0.406349	0.412698	0.406349	0.403907	0.408303	0.411233	0.405372	0.40928	0.405617	0.4
0.370208	0.379243	0.364835	0.379487	0.365079	0.364591	0.358486	0.371673	0.357998	0.369963	0.371673	0.367766	0.364347	0.367033	0.368498	0.371673	0.367521	0.382173	0.374359	0.37558	0.382173	0.379731	0.381441	0.371673	0.376068	0.404151	0.396337	0.373626	0.38779	0.386569	0.394139	0.383883	0.393895	0.386569	0.386569	0.397558	0.393895	0.391453	0.391453	0.390965	0.399267	0.398291	0.394872	0.393651	0.391209	0.394872	0.39243	0.387546	0.391453	0.387302
0.350427	0.347253	0.360928	0.35116	0.362393	0.339438	0.331868	0.345788	0.346032	0.350916	0.358486	0.35116	0.340415	0.347497	0.359463	0.360195	0.352137	0.361416	0.360684	0.357753	0.364835	0.367766	0.358242	0.354823	0.358486	0.384615	0.378022	0.372894	0.369963	0.367033	0.366545	0.366789	0.369963	0.37265	0.376557	0.381197	0.374115	0.372405	0.370696	0.37558	0.368742	0.373382	0.372161	0.37558	0.371673	0.375336	0.371917	0.371917	0.371917	0.37265
0.293529	0.288645	0.303541	0.296215	0.302564	0.30696	0.299389	0.300611	0.295971	0.306471	0.300611	0.306471	0.298168	0.306716	0.302808	0.306716	0.309158	0.31917	0.312332	0.298901	0.317216	0.312088	0.317705	0.320391	0.315263	0.32674	0.334799	0.316728	0.322833	0.315751	0.319902	0.325275	0.32381	0.329915	0.331868	0.327717	0.330647	0.324054	0.330159	0.331624	0.326984	0.327473	0.327717	0.332601	0.330403	0.327473	0.324542	0.324786	0.322344	0.322589
0.215629	0.196581	0.198291	0.2	0.213675	0.216606	0.20757	0.206838	0.203419	0.199756	0.21221	0.220757	0.20757	0.210012	0.218071	0.214652	0.217582	0.21514	0.217582	0.211722	0.219048	0.216606	0.211477	0.223687	0.222955	0.235165	0.2337	0.218315	0.228571	0.224664	0.228571	0.225641	0.224176	0.235897	0.232479	0.225641	0.226862	0.227839	0.230281	0.225885	0.221734	0.231746	0.223199	0.22906	0.229792	0.226618	0.227106	0.227839	0.223443	0.225153
0.202686	0.206349	0.204396	0.222711	0.202198	0.217582	0.212454	0.214652	0.199512	0.213431	0.216361	0.206593	0.206593	0.219048	0.208303	0.216606	0.205861	0.212943	0.217094	0.210256	0.221978	0.229792	0.219292	0.21514	0.226618	0.220024	0.22735	0.226862	0.224908	0.227595	0.231013	0.233944	0.225885	0.222955	0.232479	0.230281	0.227106	0.234676	0.233211	0.230281	0.233455	0.231502	0.235409	0.233211	0.233211	0.231746	0.228327	0.228571	0.228327	0.227595
0.293773	0.296459	0.289621	0.307692	0.292796	0.306471	0.293773	0.297436	0.298168	0.294505	0.299878	0.306716	0.301587	0.294994	0.307204	0.302564	0.307448	0.292796	0.308425	0.315751	0.30989	0.315995	0.310134	0.312088	0.311844	0.314286	0.324054	0.315507	0.315018	0.325763	0.323077	0.325519	0.328694	0.32381	0.328694	0.330403	0.327228	0.332601	0.322833	0.328694	0.326007	0.33138	0.32967	0.328938	0.326252	0.324786	0.331136	0.321612	0.332112	0.324054
0.395116	0.397558	0.402442	0.399023	0.394628	0.384615	0.391453	0.379243	0.398046	0.390232	0.38779	0.397314	0.393895	0.400488	0.391697	0.400977	0.39707	0.397802	0.400733	0.400244	0.402442	0.408303	0.409524	0.412698	0.414408	0.406105	0.411233	0.414652	0.410501	0.412698	0.418559	0.410256	0.414896	0.426129	0.421001	0.418071	0.419536	0.425153	0.41685	0.420757	0.420757	0.424176	0.415873	0.428083	0.426618	0.417582	0.420024	0.415873	0.414652	0.412454
0.422222	0.400244	0.435653	0.40293	0.404396	0.414652	0.40293	0.416117	0.414408	0.419536	0.40928	0.417827	0.413919	0.414408	0.408303	0.409768	0.426129	0.422466	0.426862	0.423687	0.431258	0.428327	0.423932	0.432234	0.422466	0.429304	0.430525	0.437607	0.434432	0.438828	0.446154	0.441026	0.438584	0.438339	0.435409	0.446398	0.445665	0.442491	0.443223	0.440049	0.44884	0.448352	0.44591	0.446154	0.437607	0.444689	0.442247	0.445421	0.435409	0.435897
0.406593	0.412698	0.400977	0.414408	0.391941	0.405128	0.42735	0.422711	0.408791	0.416361	0.420513	0.413919	0.420757	0.426618	0.421734	0.422711	0.427839	0.411722	0.418803	0.436874	0.434188	0.428327	0.431746	0.425885	0.419048	0.431258	0.429792	0.431502	0.430769	0.447863	0.437851	0.446398	0.443223	0.443223	0.449084	0.449573	0.443712	0.435897	0.445665	0.441514	0.44884	0.452259	0.448596	0.439316	0.441758	0.439805	0.441026	0.434921	0.442002	0.432234
0.385104	0.391941	0.383883	0.373138	0.380952	0.385836	0.375092	0.385836	0.361172	0.379487	0.382662	0.377534	0.384127	0.386325	0.386325	0.390232	0.386081	0.385348	0.399023	0.397314	0.398046	0.398779	0.400244	0.398779	0.401465	0.411477	0.405617	0.405128	0.401465	0.411966	0.405128	0.412698	0.40928	0.405128	0.412943	0.414896	0.408059	0.411233	0.407326	0.416117	0.410745	0.412943	0.419048	0.410989	0.410501	0.411233	0.412943	0.403907	0.406593	0.405617
0.347985	0.35873	0.361172	0.346276	0.337485	0.349695	0.353114	0.339927	0.346032	0.342857	0.340904	0.357021	0.358242	0.353358	0.360928	0.357998	0.356044	0.34823	0.36337	0.357753	0.37094	0.36337	0.362637	0.36044	0.374603	0.368498	0.373382	0.37094	0.365812	0.369475	0.379243	0.381929	0.376801	0.379731	0.380952	0.376313	0.37558	0.378999	0.378755	0.378755	0.379731	0.377289	0.383394	0.376557	0.379243	0.373382	0.375824	0.37265	0.372161	0.364591
0.285226	0.281074	0.289621	0.2779	0.29768	0.281319	0.279853	0.294261	0.274481	0.284005	0.280586	0.29011	0.28254	0.280098	0.293529	0.296459	0.292796	0.289621	0.292552	0.293284	0.301832	0.293284	0.302076	0.305983	0.303541	0.303053	0.29475	0.313553	0.306471	0.30696	0.301343	0.312332	0.310134	0.310379	0.309158	0.3116	0.308913	0.309402	0.309646	0.306471	0.306471	0.314286	0.309402	0.30989	0.309158	0.306716	0.312088	0.309646	0.306471	0.297924
0.213919	0.210501	0.220513	0.213675	0.200977	0.21514	0.200977	0.217094	0.213675	0.210256	0.198046	0.213431	0.21221	0.216117	0.211722	0.209768	0.217827	0.213675	0.217827	0.213431	0.219048	0.222955	0.221245	0.224176	0.228816	0.224664	0.231258	0.225153	0.222466	0.231258	0.222711	0.229792	0.234921	0.232479	0.232479	0.22906	0.236386	0.231746	0.237607	0.235897	0.232479	0.237118	0.236874	0.235897	0.234188	0.235409	0.235897	0.235165	0.230525	0.230281
0.116972	0.11917	0.128938	0.119658	0.120391	0.115263	0.120879	0.11746	0.115995	0.123077	0.109158	0.120879	0.117216	0.126984	0.127228	0.127961	0.120391	0.125519	0.124786	0.118681	0.129426	0.141148	0.126984	0.13138	0.130891	0.134799	0.140904	0.126496	0.140415	0.131136	0.133089	0.133578	0.135775	0.138462	0.139194	0.138706	0.144811	0.133089	0.140415	0.138462	0.143834	0.140659	0.137485	0.139683	0.142125	0.143346	0.142613	0.14188	0.138706	0.135287
0.122833	0.113065	0.12381	0.105006	0.11917	0.108425	0.116239	0.124542	0.126984	0.119658	0.115995	0.122344	0.131136	0.133822	0.124542	0.126252	0.129426	0.124786	0.128449	0.127473	0.133578	0.125519	0.136996	0.13895	0.144322	0.133822	0.144567	0.133333	0.132357	0.137729	0.13602	0.142613	0.136264	0.139927	0.137973	0.143834	0.14359	0.143101	0.142613	0.144811	0.142857	0.140904	0.146032	0.146764	0.151404	0.146032	0.144811	0.141636	0.136752	0.14188
0.241514	0.237363	0.242247	0.233211	0.248107	0.238339	0.239316	0.250061	0.231013	0.248596	0.242247	0.250549	0.247131	0.250061	0.245665	0.248107	0.249573	0.246398	0.246642	0.254212	0.261783	0.267399	0.246398	0.257631	0.26569	0.267399	0.269841	0.257875	0.26398	0.271306	0.269109	0.267155	0.269109	0.271551	0.270818	0.271795	0.270085	0.266667	0.272527	0.272039	0.270818	0.270574	0.271551	0.270085	0.272039	0.274481	0.26398	0.268864	0.268376	0.263492
0.375824	0.335287	0.358242	0.352381	0.338706	0.357509	0.342613	0.357509	0.341636	0.344078	0.33602	0.346276	0.347009	0.360684	0.353114	0.357753	0.348474	0.361661	0.355067	0.364835	0.369475	0.374359	0.363126	0.37094	0.365079	0.372894	0.3663	0.369963	0.374847	0.370452	0.379243	0.379976	0.374847	0.382173	0.383394	0.375336	0.380952	0.386325	0.376801	0.379976	0.374847	0.377289	0.38486	0.38022	0.386813	0.38315	0.379731	0.382662	0.376313	0.37265
0.419536	0.417827	0.423443	0.421001	0.411966	0.400488	0.41685	0.411477	0.426129	0.415629	0.414408	0.40928	0.416361	0.42149	0.415629	0.432479	0.428571	0.422466	0.420513	0.433455	0.431746	0.440293	0.434432	0.438828	0.428816	0.440781	0.445421	0.440781	0.447375	0.450061	0.45641	0.457387	0.447375	0.449573	0.444444	0.455433	0.453236	0.455678	0.45177	0.451038	0.447375	0.44884	0.455922	0.450549	0.456899	0.449573	0.448596	0.450549	0.437363	0.444444
0.449084	0.445421	0.447375	0.437851	0.432967	0.445665	0.429792	0.445177	0.447863	0.43663	0.450061	0.42906	0.447619	0.440049	0.447131	0.450061	0.44884	0.449573	0.439805	0.453724	0.452259	0.467399	0.462515	0.465201	0.458608	0.463004	0.472283	0.472772	0.472039	0.474237	0.475214	0.470574	0.476679	0.469597	0.474237	0.479853	0.475458	0.477167	0.478388	0.475214	0.479365	0.473504	0.481563	0.473748	0.4779	0.474969	0.478144	0.473748	0.46862	0.458608
0.468864	0.471795	0.463492	0.457143	0.459096	0.467155	0.459829	0.474237	0.456654	0.462759	0.463248	0.454701	0.460073	0.455678	0.463492	0.471795	0.461783	0.47326	0.467643	0.473016	0.477167	0.487424	0.484982	0.48547	0.482295	0.489377	0.49304	0.490354	0.486691	0.487668	0.492308	0.489377	0.491819	0.504518	0.489866	0.496215	0.501587	0.493529	0.503785	0.496215	0.498901	0.502564	0.503785	0.500122	0.501587	0.499389	0.500122	0.496215	0.495726	0.485958
0.439316	0.421978	0.435409	0.433944	0.418071	0.442247	0.42149	0.422711	0.432723	0.421734	0.423687	0.416117	0.425885	0.425397	0.431746	0.434188	0.431746	0.434676	0.438828	0.43199	0.435409	0.448352	0.452503	0.442979	0.447131	0.442735	0.45641	0.445177	0.457875	0.459096	0.45348	0.451038	0.45641	0.452991	0.463004	0.462759	0.448596	0.456899	0.459341	0.463248	0.455189	0.45641	0.464713	0.461538	0.461294	0.461294	0.454945	0.452747	0.453968	0.45177
0.39536	0.397314	0.392918	0.397558	0.39072	0.396825	0.388034	0.371184	0.376313	0.385104	0.387057	0.390476	0.404884	0.387546	0.399267	0.396093	0.407082	0.403419	0.402198	0.410256	0.404396	0.406105	0.402686	0.414652	0.415873	0.412454	0.410745	0.420269	0.413431	0.424664	0.416361	0.416117	0.422711	0.424664	0.420757	0.430037	0.421978	0.424176	0.426374	0.42442	0.427106	0.423932	0.427106	0.420757	0.425641	0.418803	0.423687	0.416606	0.408303	0.415385
0.346032	0.335287	0.34359	0.337973	0.341148	0.346764	0.346032	0.338462	0.346032	0.333578	0.350427	0.328449	0.347985	0.338462	0.341392	0.351648	0.352625	0.357509	0.358242	0.346276	0.353602	0.356777	0.356532	0.364591	0.362393	0.365568	0.367033	0.365079	0.363614	0.368498	0.369231	0.377534	0.364103	0.372894	0.368742	0.373626	0.376068	0.37094	0.377289	0.374115	0.371917	0.371673	0.369475	0.373382	0.36801	0.374115	0.374115	0.370452	0.362637	0.361661
0.306471	0.286935	0.30232	0.278388	0.294017	0.2884	0.296215	0.298168	0.291819	0.303297	0.295238	0.295971	0.300366	0.291575	0.303541	0.301099	0.305006	0.299145	0.295971	0.303053	0.299634	0.305006	0.313309	0.312576	0.307692	0.310867	0.320635	0.308669	0.316972	0.319658	0.31453	0.320879	0.320879	0.321368	0.321123	0.32381	0.321612	0.321368	0.319658	0.322344	0.319658	0.321123	0.323321	0.321123	0.322344	0.321123	0.321612	0.315507	0.314042	0.314286
0.250061	0.2442	0.238339	0.242247	0.236874	0.243223	0.239316	0.238828	0.226618	0.240293	0.236142	0.238584	0.238584	0.247131	0.248352	0.253236	0.240293	0.243956	0.2442	0.252015	0.25641	0.251038	0.254945	0.256899	0.255433	0.265446	0.252503	0.257875	0.260806	0.262271	0.257387	0.257387	0.268376	0.265934	0.266422	0.264957	0.264713	0.267155	0.264957	0.267643	0.269353	0.266911	0.267888	0.264713	0.263736	0.267399	0.26862	0.262759	0.26105	0.258364
0.154823	0.150916	0.151893	0.15409	0.149939	0.167521	0.155311	0.164347	0.153602	0.155067	0.162882	0.161661	0.16337	0.170696	0.171184	0.164103	0.17094	0.166789	0.166545	0.162149	0.168498	0.171429	0.166789	0.171917	0.178266	0.174847	0.17851	0.178022	0.17265	0.174847	0.174359	0.174115	0.178022	0.178999	0.180708	0.180952	0.185348	0.188278	0.183883	0.182906	0.185104	0.185592	0.185104	0.175336	0.187302	0.187546	0.18486	0.182662	0.179487	0.179487
0.2884	0.300366	0.288889	0.282784	0.287424	0.289866	0.284249	0.287424	0.291087	0.292308	0.284005	0.28083	0.296215	0.301099	0.294017	0.303053	0.292796	0.298168	0.303541	0.298168	0.292308	0.298657	0.305983	0.306227	0.303785	0.304762	0.307448	0.307448	0.305739	0.317949	0.30989	0.313553	0.315018	0.315507	0.312576	0.315751	0.320879	0.316484	0.312576	0.312821	0.321368	0.315995	0.317216	0.316728	0.312576	0.31917	0.310623	0.315263	0.312088	0.307937
0.38486	0.406105	0.39536	0.387302	0.39072	0.396581	0.390476	0.412943	0.397314	0.388034	0.390232	0.398046	0.388523	0.398535	0.393162	0.403663	0.403663	0.400488	0.410012	0.403175	0.414652	0.411966	0.408791	0.415873	0.416361	0.411233	0.41514	0.415629	0.416117	0.418559	0.419292	0.425397	0.426618	0.428327	0.426862	0.427839	0.423687	0.431258	0.427595	0.425885	0.427595	0.428816	0.431258	0.428816	0.426129	0.423443	0.425153	0.425397	0.420269	0.417827
0.470085	0.451282	0.452747	0.456166	0.459341	0.456166	0.447375	0.470574	0.452259	0.445421	0.45812	0.459096	0.449084	0.462759	0.452747	0.464469	0.465446	0.468132	0.458852	0.464957	0.474969	0.478144	0.484249	0.47619	0.487424	0.48083	0.478388	0.476679	0.480098	0.486203	0.49304	0.498168	0.492796	0.483516	0.49011	0.486935	0.498413	0.497924	0.49304	0.495971	0.494505	0.487179	0.501343	0.493284	0.49304	0.491087	0.493529	0.486203	0.482784	0.489133
0.514286	0.495238	0.504762	0.513309	0.487668	0.49768	0.495482	0.492796	0.489866	0.491087	0.498413	0.503541	0.508913	0.501343	0.504518	0.512088	0.503785	0.502808	0.508425	0.498901	0.512821	0.513797	0.519902	0.51917	0.522833	0.515018	0.520391	0.526496	0.524786	0.51746	0.533333	0.533578	0.527473	0.526252	0.534066	0.541148	0.536508	0.533089	0.545055	0.538706	0.536752	0.532357	0.536508	0.539194	0.535043	0.53431	0.530891	0.532601	0.526252	0.518437
0.505739	0.513065	0.512576	0.508181	0.50989	0.498901	0.492063	0.517216	0.498413	0.508913	0.507692	0.498413	0.50232	0.494994	0.510623	0.512088	0.517949	0.516972	0.509158	0.522833	0.520391	0.524786	0.523565	0.521123	0.524786	0.532845	0.524298	0.532601	0.532601	0.52967	0.537973	0.528449	0.53431	0.544322	0.542613	0.539927	0.542125	0.545299	0.550427	0.536264	0.540659	0.549695	0.544811	0.548718	0.546764	0.545788	0.536996	0.53602	0.527228	0.524054
0.494261	0.485714	0.487424	0.478877	0.487668	0.484493	0.495482	0.471795	0.480098	0.467155	0.481319	0.472039	0.483272	0.489377	0.483028	0.480098	0.491331	0.495482	0.490842	0.488889	0.50525	0.497924	0.511355	0.501099	0.501099	0.507204	0.506471	0.5116	0.510623	0.515751	0.510623	0.51746	0.512088	0.5116	0.514774	0.514774	0.519658	0.515263	0.5221	0.520147	0.514774	0.515263	0.515507	0.525519	0.518437	0.512821	0.520147	0.515995	0.513309	0.505006
0.437607	0.452747	0.431502	0.442002	0.442247	0.430037	0.424664	0.435165	0.436142	0.447375	0.431746	0.432479	0.438828	0.436142	0.443956	0.444444	0.445421	0.443468	0.451526	0.449328	0.447131	0.450549	0.460073	0.45812	0.455678	0.455433	0.456654	0.456654	0.459341	0.461294	0.464957	0.464713	0.460562	0.468864	0.465934	0.470574	0.463492	0.472527	0.467399	0.471551	0.474237	0.471551	0.468132	0.466422	0.469841	0.470574	0.464713	0.467399	0.463736	0.459341
0.406349	0.406105	0.382173	0.402442	0.388278	0.38486	0.384615	0.381685	0.38779	0.392186	0.394383	0.38315	0.398779	0.396581	0.400977	0.402686	0.401954	0.409524	0.405861	0.405372	0.403419	0.409035	0.408059	0.410989	0.416361	0.413919	0.413187	0.419536	0.411722	0.419292	0.424664	0.419536	0.413675	0.428327	0.421001	0.424664	0.421734	0.424176	0.426618	0.424908	0.422222	0.422711	0.428083	0.426129	0.419292	0.422466	0.417094	0.427595	0.420757	0.414164
0.343834	0.349695	0.355556	0.343834	0.363614	0.342125	0.355067	0.35409	0.347009	0.351648	0.358974	0.349695	0.349451	0.358242	0.363614	0.361172	0.35873	0.353358	0.354579	0.352869	0.361661	0.361172	0.363858	0.366545	0.369475	0.369963	0.368742	0.373382	0.371673	0.373871	0.368498	0.378999	0.373871	0.368498	0.377534	0.382173	0.378022	0.376801	0.381929	0.382418	0.381929	0.376557	0.383639	0.377045	0.378999	0.376557	0.376801	0.380708	0.368987	0.370208
0.292552	0.311355	0.287668	0.295482	0.295971	0.306471	0.303541	0.306227	0.298657	0.299634	0.309402	0.294505	0.306716	0.310379	0.316484	0.307204	0.30696	0.315507	0.304274	0.314286	0.313553	0.313309	0.328205	0.31746	0.3221	0.324542	0.320147	0.327228	0.326496	0.330403	0.326252	0.329182	0.326984	0.330159	0.335775	0.326252	0.330647	0.330159	0.328938	0.329426	0.329426	0.331136	0.330647	0.333089	0.323321	0.332601	0.329182	0.327228	0.325031	0.318926
0.117949	0.123565	0.122589	0.132601	0.115507	0.133089	0.135775	0.130891	0.123565	0.130159	0.136508	0.126007	0.130159	0.130403	0.131136	0.146764	0.136752	0.128938	0.134554	0.137485	0.136752	0.134554	0.137729	0.136508	0.140904	0.139927	0.132112	0.14188	0.142125	0.142857	0.140415	0.145299	0.138706	0.145055	0.146276	0.148962	0.147253	0.145055	0.14652	0.148962	0.14188	0.148962	0.14652	0.14652	0.14823	0.151404	0.146276	0.147985	0.141636	0.147497
0.227106	0.221978	0.232967	0.222955	0.22906	0.231502	0.233455	0.229792	0.226862	0.228816	0.227106	0.225397	0.240293	0.228083	0.227839	0.237851	0.231502	0.239072	0.243712	0.235165	0.244933	0.237363	0.241514	0.242979	0.246398	0.241026	0.231013	0.245177	0.242491	0.244444	0.25177	0.249817	0.244689	0.247863	0.246154	0.247863	0.250794	0.249084	0.250794	0.246886	0.249573	0.245665	0.25177	0.254945	0.256654	0.252259	0.247131	0.252991	0.246398	0.244933
0.314286	0.315995	0.3116	0.316239	0.318681	0.299634	0.311844	0.3116	0.298657	0.300122	0.3221	0.308181	0.305983	0.312088	0.309158	0.319658	0.319658	0.312821	0.316728	0.324054	0.321368	0.312576	0.318926	0.318681	0.327717	0.329182	0.327961	0.331136	0.332845	0.332112	0.333089	0.33138	0.329915	0.327473	0.331136	0.336752	0.324054	0.329182	0.336996	0.335775	0.332601	0.328694	0.335775	0.328205	0.328938	0.332112	0.333822	0.33138	0.328449	0.32967
0.364347	0.366545	0.345543	0.336264	0.344322	0.348474	0.337973	0.331868	0.339438	0.338462	0.344078	0.345543	0.343101	0.34359	0.342369	0.355311	0.344078	0.351404	0.355556	0.351893	0.344567	0.358974	0.354823	0.364347	0.359951	0.359463	0.360195	0.359951	0.359219	0.360684	0.360928	0.359219	0.358486	0.361661	0.361905	0.369231	0.364347	0.359219	0.375092	0.36337	0.367521	0.357998	0.372894	0.363126	0.367766	0.367521	0.369963	0.365079	0.357265	0.361172
0.348474	0.340659	0.327228	0.329915	0.333333	0.330647	0.335531	0.327473	0.323321	0.330159	0.326007	0.325763	0.338462	0.33895	0.332357	0.33895	0.336508	0.344078	0.34359	0.344078	0.344567	0.344567	0.344322	0.342125	0.356532	0.355556	0.344567	0.349939	0.35116	0.356532	0.353358	0.359219	0.35409	0.35409	0.359219	0.356044	0.352625	0.359219	0.359707	0.362393	0.358974	0.357998	0.356288	0.354335	0.357509	0.359463	0.354823	0.357265	0.353358	0.348474
0.341392	0.324298	0.312821	0.314774	0.326007	0.305495	0.324298	0.316239	0.320147	0.308425	0.316972	0.312088	0.326984	0.327717	0.326252	0.320635	0.319658	0.323565	0.321368	0.333333	0.343834	0.336508	0.332357	0.336508	0.334554	0.336508	0.339438	0.329182	0.326252	0.341148	0.337241	0.342125	0.342857	0.341392	0.346764	0.346032	0.336264	0.339683	0.348474	0.342125	0.344567	0.343346	0.347009	0.343346	0.344322	0.344078	0.343346	0.345055	0.338462	0.339927
0.204396	0.231502	0.211966	0.211477	0.205861	0.210012	0.230037	0.210745	0.209768	0.218315	0.214896	0.211722	0.219292	0.217094	0.217094	0.212454	0.222222	0.221245	0.228571	0.217338	0.232967	0.22735	0.221245	0.225153	0.227595	0.224664	0.231746	0.233211	0.232723	0.227839	0.231013	0.231013	0.240781	0.23663	0.233944	0.232479	0.237118	0.238095	0.235409	0.237118	0.239072	0.238584	0.236874	0.241026	0.233211	0.237118	0.240049	0.238095	0.235653	0.236386
0.19707	0.20293	0.200244	0.193895	0.188767	0.188523	0.193895	0.192918	0.195849	0.201954	0.201954	0.189988	0.193407	0.208791	0.20464	0.203907	0.198779	0.189255	0.206349	0.213431	0.206105	0.214896	0.214896	0.213919	0.206838	0.205617	0.214408	0.208791	0.209524	0.211722	0.208303	0.210012	0.20757	0.216361	0.217094	0.221001	0.21978	0.217338	0.211477	0.223443	0.221734	0.214896	0.220513	0.214408	0.21514	0.218803	0.22149	0.220024	0.215873	0.214408
0.255678	0.258852	0.23956	0.242979	0.242735	0.241026	0.233455	0.241026	0.247375	0.249573	0.241026	0.246154	0.232723	0.243712	0.247619	0.25177	0.247375	0.250549	0.253236	0.261294	0.253968	0.263736	0.251526	0.256899	0.259829	0.254212	0.266422	0.26398	0.257875	0.262271	0.263492	0.255433	0.255433	0.271306	0.26398	0.266178	0.264713	0.263248	0.262027	0.270574	0.26105	0.263492	0.264713	0.265934	0.264957	0.258364	0.263736	0.262515	0.258852	0.255678
0.294261	0.301099	0.315507	0.30232	0.307692	0.306716	0.315263	0.298168	0.308425	0.299145	0.298901	0.301099	0.304029	0.311111	0.311111	0.299634	0.306227	0.305495	0.303297	0.310134	0.315995	0.311844	0.312088	0.304029	0.3116	0.318681	0.318437	0.314774	0.316484	0.317216	0.316972	0.315018	0.317705	0.315995	0.317705	0.316239	0.320879	0.323565	0.317216	0.319658	0.318926	0.315018	0.320879	0.317949	0.324054	0.318681	0.321123	0.3221	0.319902	0.314286
0.332845	0.322833	0.333822	0.347497	0.333333	0.344811	0.323077	0.326252	0.336264	0.327228	0.328938	0.330647	0.326984	0.33138	0.321612	0.327473	0.333822	0.338217	0.33895	0.342613	0.345299	0.349695	0.334554	0.34359	0.339194	0.347009	0.342857	0.338462	0.350672	0.338706	0.349451	0.347253	0.351404	0.348474	0.349939	0.339927	0.35409	0.347741	0.350916	0.348474	0.351893	0.346276	0.348718	0.356288	0.348718	0.353114	0.350183	0.349939	0.34652	0.34359
0.264225	0.261538	0.26569	0.272039	0.263492	0.264957	0.267643	0.257875	0.269841	0.261783	0.266911	0.263736	0.264957	0.271551	0.274237	0.268376	0.271062	0.274481	0.280098	0.278388	0.283028	0.275214	0.279609	0.276435	0.278144	0.276679	0.276679	0.283272	0.286447	0.283272	0.2779	0.28254	0.286691	0.283761	0.281807	0.284493	0.285714	0.283761	0.287424	0.287668	0.285958	0.280586	0.290842	0.28254	0.281563	0.290598	0.282784	0.287668	0.284249	0.28254
0.242735	0.239805	0.247375	0.238095	0.247619	0.237363	0.233455	0.237607	0.239805	0.24127	0.239072	0.239072	0.239316	0.247375	0.244933	0.244689	0.243223	0.248107	0.250061	0.250549	0.257631	0.255678	0.250061	0.252015	0.246398	0.255678	0.254212	0.257631	0.247375	0.249817	0.251282	0.263248	0.255433	0.250794	0.25641	0.258364	0.25812	0.255189	0.258608	0.259585	0.264713	0.254212	0.260562	0.259829	0.25812	0.258852	0.255433	0.26105	0.252991	0.250549
0.142857	0.127961	0.130891	0.126007	0.140904	0.127717	0.144078	0.14359	0.141392	0.126252	0.13895	0.129915	0.142125	0.144078	0.140415	0.136752	0.13431	0.144078	0.146764	0.133089	0.140904	0.139927	0.14652	0.144811	0.14652	0.147253	0.147009	0.144322	0.142857	0.154335	0.148474	0.152137	0.147009	0.15116	0.142369	0.147253	0.156777	0.153602	0.152625	0.15409	0.154823	0.154823	0.15409	0.1558	0.158486	0.15409	0.153358	0.152381	0.152381	0.151893
0.204396	0.200244	0.193651	0.200244	0.196093	0.193407	0.196093	0.188278	0.19707	0.195604	0.188034	0.190965	0.206838	0.203175	0.191209	0.198535	0.206349	0.205617	0.203907	0.220513	0.210501	0.211233	0.214896	0.215385	0.210256	0.211477	0.217582	0.210012	0.215629	0.210501	0.218803	0.222466	0.222222	0.213675	0.21514	0.218315	0.22442	0.224908	0.221001	0.22442	0.221734	0.220513	0.226129	0.223932	0.224176	0.220024	0.224908	0.217338	0.221245	0.21514
0.314286	0.318681	0.308913	0.322344	0.302808	0.311355	0.315263	0.3116	0.321123	0.313553	0.316972	0.321856	0.324054	0.328694	0.318926	0.32674	0.32967	0.319414	0.330159	0.337241	0.334066	0.332845	0.326007	0.340659	0.332357	0.339683	0.339438	0.339194	0.335287	0.342369	0.338462	0.347253	0.347985	0.342125	0.344567	0.351893	0.346032	0.346276	0.346764	0.346032	0.345055	0.342857	0.347985	0.350183	0.342613	0.343834	0.342125	0.341636	0.340415	0.339438
0.414164	0.419536	0.41221	0.410501	0.411722	0.415385	0.414896	0.42149	0.402686	0.408791	0.413919	0.418315	0.405128	0.432234	0.422711	0.425885	0.422711	0.419292	0.42149	0.423932	0.430037	0.435653	0.431746	0.432234	0.439316	0.443468	0.435897	0.443223	0.447131	0.440049	0.442247	0.447131	0.446154	0.443712	0.453236	0.444933	0.453236	0.452015	0.45348	0.454701	0.444933	0.446886	0.451526	0.450794	0.438095	0.454457	0.45177	0.450794	0.450061	0.440293
0.515751	0.494505	0.498657	0.496215	0.497436	0.477411	0.474969	0.491087	0.49475	0.487668	0.487912	0.489133	0.49768	0.494994	0.498657	0.498168	0.504274	0.497924	0.508669	0.515018	0.513797	0.513553	0.518926	0.511111	0.522589	0.521612	0.523077	0.519658	0.521612	0.523077	0.520635	0.525519	0.530891	0.532357	0.53431	0.532357	0.533578	0.52381	0.535775	0.535043	0.535775	0.53431	0.535531	0.532601	0.529426	0.530403	0.530159	0.532601	0.527228	0.514774
0.532845	0.513553	0.548474	0.535287	0.544078	0.556044	0.534066	0.540415	0.529915	0.532112	0.546032	0.540415	0.54823	0.545788	0.551404	0.549695	0.55116	0.547009	0.544567	0.552869	0.560928	0.556532	0.559219	0.560928	0.568254	0.570208	0.557753	0.573626	0.564347	0.564103	0.577534	0.579487	0.575824	0.569231	0.573626	0.579243	0.571184	0.580708	0.579731	0.578266	0.581197	0.578266	0.585592	0.581929	0.579976	0.579976	0.574603	0.571184	0.56801	0.567033
0.535775	0.538217	0.535287	0.53138	0.529426	0.525031	0.528449	0.53138	0.524542	0.52381	0.532112	0.526496	0.534799	0.540171	0.529915	0.52967	0.541148	0.529915	0.53895	0.54359	0.560195	0.541148	0.549939	0.548474	0.556777	0.541392	0.553358	0.557998	0.556532	0.561661	0.561905	0.561905	0.5663	0.565079	0.566056	0.564347	0.568742	0.571673	0.572405	0.56801	0.572161	0.562637	0.562393	0.573382	0.569963	0.575336	0.576801	0.564347	0.556777	0.559219
0.50989	0.505495	0.511844	0.503785	0.512332	0.486935	0.492063	0.504518	0.513797	0.495971	0.512088	0.502076	0.512821	0.508669	0.514774	0.515751	0.515995	0.521612	0.526984	0.51746	0.523565	0.526496	0.522589	0.53602	0.529182	0.528938	0.525763	0.531624	0.536996	0.53602	0.531624	0.535287	0.538217	0.549206	0.54188	0.536996	0.548718	0.536996	0.541148	0.544811	0.542125	0.53895	0.546764	0.540171	0.539683	0.542857	0.547253	0.544078	0.529426	0.525763
0.470085	0.465934	0.460806	0.45348	0.452259	0.455922	0.462515	0.457387	0.46569	0.463736	0.460073	0.474481	0.460317	0.463492	0.460317	0.473748	0.467399	0.475946	0.473016	0.4779	0.472772	0.481319	0.473993	0.484005	0.486203	0.48547	0.48083	0.483272	0.484493	0.490842	0.484737	0.484005	0.493773	0.487179	0.490842	0.494505	0.494017	0.495238	0.498901	0.493773	0.500855	0.4884	0.498901	0.496703	0.488156	0.498168	0.491087	0.490354	0.484737	0.483516
0.441514	0.442735	0.443712	0.435653	0.442491	0.43199	0.425153	0.442735	0.444444	0.438828	0.443956	0.437118	0.457631	0.449573	0.437118	0.449573	0.450549	0.453724	0.454701	0.453968	0.456166	0.457387	0.455678	0.460562	0.460806	0.459829	0.461538	0.472772	0.465446	0.467399	0.468864	0.470574	0.476923	0.476435	0.466178	0.471306	0.472772	0.477656	0.471306	0.468376	0.470818	0.472772	0.474237	0.474237	0.47033	0.471795	0.468864	0.475214	0.464957	0.463248
0.381441	0.393651	0.396581	0.396825	0.394628	0.381929	0.394628	0.400244	0.386569	0.380952	0.400977	0.393651	0.401221	0.39707	0.397558	0.414652	0.403419	0.416117	0.411966	0.416117	0.414164	0.405617	0.413431	0.411966	0.418315	0.415873	0.413919	0.410012	0.422711	0.41978	0.415629	0.42442	0.425885	0.422955	0.424176	0.423932	0.427595	0.426862	0.431013	0.434921	0.426374	0.427595	0.428816	0.4337	0.4337	0.429792	0.426618	0.424908	0.420757	0.418559
0.335775	0.347497	0.369231	0.352625	0.350427	0.33895	0.351404	0.34652	0.352137	0.341636	0.349939	0.345543	0.356532	0.366545	0.356532	0.358974	0.359951	0.363614	0.36337	0.36044	0.360928	0.369231	0.376068	0.362882	0.374847	0.374603	0.367033	0.373626	0.378022	0.37265	0.370208	0.375824	0.378266	0.38022	0.378999	0.382418	0.386813	0.382418	0.376557	0.374603	0.381441	0.378755	0.381441	0.376557	0.376801	0.376801	0.379243	0.376801	0.378266	0.37265
0.188523	0.199023	0.197558	0.183883	0.196093	0.195604	0.192674	0.179487	0.195849	0.20293	0.189011	0.189988	0.19072	0.204151	0.212698	0.189988	0.199756	0.195849	0.203907	0.196337	0.202198	0.20464	0.210501	0.207814	0.210989	0.21685	0.208547	0.209524	0.208303	0.214164	0.216361	0.208791	0.213919	0.216361	0.218315	0.214164	0.219292	0.215385	0.216606	0.217582	0.223199	0.215385	0.218315	0.218071	0.216606	0.222711	0.218315	0.221734	0.214164	0.214408
0.122833	0.116972	0.128694	0.112821	0.117949	0.119658	0.124298	0.112576	0.137241	0.126252	0.126007	0.134554	0.13602	0.139438	0.135531	0.135043	0.13431	0.135043	0.131868	0.132845	0.145055	0.142857	0.145543	0.142125	0.137241	0.143346	0.144078	0.14188	0.146276	0.137729	0.145299	0.142857	0.144322	0.147009	0.144811	0.147985	0.152625	0.150427	0.143101	0.150183	0.145788	0.149206	0.150427	0.146764	0.147985	0.150427	0.154823	0.153602	0.144567	0.147009
0.251526	0.247863	0.248107	0.240781	0.235897	0.241758	0.250794	0.237363	0.247619	0.230769	0.242979	0.239072	0.243956	0.256166	0.241758	0.238339	0.247863	0.249817	0.254457	0.252747	0.262515	0.25641	0.259585	0.259585	0.263004	0.259829	0.258852	0.263248	0.260073	0.262515	0.26862	0.271062	0.272283	0.269353	0.264225	0.272283	0.26862	0.271062	0.269841	0.269841	0.270818	0.264225	0.270818	0.270818	0.27033	0.268376	0.271306	0.266667	0.26862	0.262027
0.3221	0.320879	0.321612	0.327473	0.328449	0.3221	0.316484	0.318926	0.321612	0.326007	0.337241	0.325763	0.328938	0.326252	0.335531	0.333822	0.339683	0.336996	0.339438	0.339927	0.333578	0.334799	0.336264	0.345543	0.343346	0.335531	0.337485	0.344567	0.353114	0.349939	0.352381	0.344078	0.346276	0.349939	0.352381	0.348474	0.346032	0.349206	0.349939	0.343346	0.34823	0.3558	0.346032	0.348962	0.350916	0.352625	0.3558	0.353602	0.354823	0.344811
0.364347	0.359463	0.350427	0.367521	0.357753	0.353602	0.362637	0.350916	0.357998	0.35409	0.353114	0.356044	0.350672	0.356532	0.359463	0.358974	0.376557	0.370208	0.367521	0.368742	0.366545	0.369475	0.374847	0.372161	0.37558	0.378999	0.376801	0.387302	0.385592	0.379243	0.388767	0.379243	0.389255	0.388034	0.380708	0.395604	0.380952	0.383883	0.386569	0.38779	0.379243	0.386081	0.38779	0.384371	0.37558	0.392186	0.383883	0.385592	0.378999	0.382173
0.39536	0.391209	0.385836	0.393895	0.380708	0.37558	0.377289	0.39072	0.383639	0.388278	0.393895	0.399023	0.394139	0.392918	0.379976	0.39243	0.398046	0.39536	0.392674	0.404884	0.401709	0.394872	0.395116	0.403175	0.407082	0.407326	0.403663	0.409035	0.403663	0.407326	0.406838	0.409524	0.414896	0.411233	0.409524	0.411233	0.413187	0.413919	0.41685	0.421245	0.411233	0.409768	0.407814	0.415385	0.415629	0.415385	0.420513	0.413675	0.408303	0.405861
0.396825	0.381441	0.395116	0.391453	0.389255	0.369719	0.376313	0.396337	0.400977	0.374847	0.386813	0.399023	0.397802	0.40464	0.403175	0.39072	0.39072	0.392918	0.40928	0.414164	0.401709	0.40293	0.401465	0.403907	0.406349	0.408547	0.40928	0.413919	0.415873	0.415873	0.417827	0.416361	0.420269	0.419536	0.42149	0.414896	0.412698	0.413431	0.413919	0.414896	0.410256	0.410012	0.414408	0.415385	0.418803	0.417582	0.418315	0.417094	0.411477	0.412454
0.385592	0.39536	0.38315	0.383883	0.390476	0.378022	0.381929	0.381929	0.385836	0.384127	0.389988	0.385348	0.378999	0.385592	0.393407	0.386325	0.393895	0.404151	0.392674	0.400244	0.402442	0.4	0.402198	0.398291	0.411722	0.406593	0.40293	0.40757	0.406105	0.405128	0.407326	0.409524	0.417094	0.41685	0.411233	0.413919	0.412698	0.413919	0.417827	0.413187	0.40293	0.410501	0.403419	0.412943	0.410256	0.411477	0.405128	0.414652	0.408303	0.406593
0.333333	0.337485	0.33602	0.325031	0.313797	0.329182	0.329915	0.327717	0.337729	0.326007	0.330403	0.325763	0.324298	0.334554	0.330891	0.338217	0.343101	0.332357	0.345543	0.343101	0.346276	0.339194	0.345299	0.346276	0.349451	0.347985	0.347253	0.354335	0.350183	0.349939	0.354823	0.357509	0.363126	0.35409	0.357265	0.359951	0.35409	0.357265	0.363126	0.356532	0.351893	0.353114	0.349939	0.35873	0.358486	0.352625	0.353602	0.348962	0.349451	0.349695
0.169475	0.176313	0.164103	0.166789	0.147253	0.169719	0.170696	0.157753	0.171429	0.162637	0.166545	0.168742	0.171184	0.166789	0.181197	0.168742	0.188767	0.179487	0.183883	0.170696	0.182418	0.175336	0.18486	0.184127	0.179487	0.18022	0.185104	0.192186	0.182173	0.185104	0.188034	0.194872	0.191453	0.193162	0.193162	0.195116	0.195849	0.191697	0.194139	0.18779	0.196337	0.196093	0.197314	0.197558	0.192186	0.197314	0.19536	0.194628	0.19536	0.196337
0.186325	0.176313	0.182418	0.174359	0.18486	0.187302	0.188767	0.185348	0.192918	0.18022	0.181441	0.194139	0.178755	0.19243	0.19536	0.181685	0.204396	0.198046	0.189255	0.19707	0.192186	0.191941	0.194139	0.201221	0.206105	0.206593	0.199267	0.203175	0.203419	0.201221	0.201465	0.201221	0.204396	0.206105	0.204884	0.208791	0.204396	0.203663	0.207326	0.201465	0.206593	0.202442	0.202442	0.20757	0.21221	0.207082	0.20757	0.208303	0.208059	0.204396
0.281074	0.285226	0.29011	0.299878	0.287179	0.285958	0.272283	0.28254	0.278632	0.299145	0.275702	0.284982	0.284493	0.28254	0.278388	0.294261	0.298901	0.283761	0.2884	0.295971	0.299145	0.291331	0.301099	0.30232	0.297192	0.291331	0.293284	0.294994	0.307448	0.299634	0.299145	0.299634	0.300122	0.307448	0.30696	0.304274	0.303541	0.304029	0.305495	0.306471	0.306227	0.301343	0.301343	0.304762	0.30232	0.305983	0.304518	0.308669	0.300855	0.304274
0.297924	0.297436	0.300611	0.289866	0.285958	0.295238	0.284737	0.280342	0.300122	0.294017	0.29475	0.289866	0.2779	0.286203	0.289866	0.291819	0.297924	0.287912	0.293773	0.295238	0.295482	0.293529	0.293284	0.295238	0.297192	0.30525	0.299145	0.296215	0.305739	0.306716	0.303785	0.304762	0.308913	0.304029	0.309646	0.306471	0.300855	0.302076	0.299145	0.299878	0.300855	0.306471	0.302564	0.306716	0.306716	0.303541	0.304518	0.314286	0.301587	0.303053
0.369963	0.356777	0.371429	0.368987	0.367277	0.369719	0.367277	0.367521	0.367521	0.364347	0.368987	0.374603	0.369475	0.362882	0.376557	0.375336	0.374847	0.37094	0.377778	0.377778	0.385104	0.373871	0.38315	0.388767	0.382906	0.384127	0.388278	0.390232	0.38486	0.389988	0.388767	0.392674	0.391941	0.392186	0.39243	0.390232	0.395116	0.388767	0.391941	0.39072	0.390965	0.388278	0.390965	0.392674	0.391697	0.392674	0.395116	0.394383	0.392674	0.394872
0.391209	0.400733	0.39243	0.395116	0.391697	0.397558	0.398779	0.411722	0.406105	0.410989	0.393895	0.396093	0.390476	0.401954	0.408547	0.397558	0.404884	0.409035	0.406105	0.405617	0.415873	0.408059	0.410012	0.414164	0.421734	0.415873	0.416361	0.421245	0.418315	0.417094	0.420757	0.425153	0.427106	0.425885	0.426129	0.42442	0.421245	0.427595	0.420757	0.417827	0.416606	0.423199	0.413919	0.419536	0.426862	0.42442	0.420024	0.423199	0.416361	0.414164
0.315018	0.308425	0.304518	0.303541	0.301587	0.315018	0.302808	0.301343	0.297924	0.30232	0.31746	0.306227	0.308181	0.301832	0.301587	0.318437	0.306227	0.31453	0.318193	0.319902	0.322344	0.316728	0.326984	0.324298	0.327228	0.31917	0.324786	0.327717	0.3221	0.324786	0.321123	0.328938	0.327473	0.328694	0.325031	0.326252	0.32967	0.326252	0.325519	0.323565	0.323077	0.326007	0.317216	0.325519	0.324786	0.321856	0.332845	0.32674	0.321123	0.326496
0.310623	0.300366	0.299145	0.301099	0.283516	0.276679	0.289377	0.288156	0.290354	0.308425	0.299634	0.29475	0.308181	0.304518	0.300611	0.301099	0.300611	0.30232	0.311111	0.305983	0.308181	0.302076	0.307937	0.305739	0.303297	0.30525	0.313797	0.3116	0.315995	0.315263	0.308913	0.314774	0.311355	0.314042	0.313797	0.316972	0.310134	0.315995	0.317216	0.312821	0.313797	0.314042	0.313065	0.31453	0.312576	0.313797	0.310623	0.309646	0.310134	0.306471
0.244444	0.270085	0.27033	0.247131	0.260317	0.2442	0.250794	0.261538	0.260562	0.260806	0.253968	0.266422	0.262759	0.249817	0.265934	0.272039	0.271306	0.262759	0.266178	0.264225	0.265446	0.277656	0.269353	0.276679	0.264469	0.272283	0.269109	0.275702	0.273504	0.279121	0.275458	0.278877	0.281807	0.273016	0.276435	0.275458	0.279853	0.280098	0.278144	0.283272	0.279609	0.277656	0.273504	0.279365	0.277656	0.2779	0.279609	0.279609	0.273748	0.278144
0.213187	0.203907	0.208547	0.217094	0.219048	0.223199	0.212454	0.209768	0.209035	0.215385	0.215385	0.205861	0.214652	0.220513	0.222222	0.216117	0.232967	0.226374	0.223199	0.221001	0.226618	0.222466	0.22442	0.237607	0.2337	0.231502	0.230525	0.235409	0.23199	0.231258	0.235653	0.231258	0.235409	0.237118	0.23956	0.234432	0.234188	0.237363	0.236142	0.237851	0.225397	0.232234	0.238339	0.235165	0.235165	0.230281	0.239072	0.236142	0.239072	0.224176
0.320635	0.344322	0.338462	0.345055	0.318681	0.32674	0.323077	0.336752	0.343101	0.339438	0.344322	0.332601	0.335531	0.34188	0.335531	0.347741	0.351404	0.339438	0.344811	0.354823	0.353114	0.347741	0.350183	0.351648	0.356777	0.359219	0.366545	0.369231	0.353114	0.361172	0.358242	0.359219	0.357509	0.36337	0.368498	0.364591	0.362882	0.365324	0.35873	0.368498	0.362637	0.360928	0.359951	0.367521	0.367521	0.362393	0.364103	0.364347	0.358242	0.358242
0.434921	0.433944	0.430525	0.420269	0.423443	0.413919	0.427106	0.430525	0.438339	0.418315	0.427595	0.433211	0.42442	0.43663	0.434432	0.447619	0.443956	0.43663	0.439072	0.440537	0.445665	0.439805	0.455678	0.458852	0.457875	0.453968	0.466911	0.452259	0.459829	0.446398	0.464225	0.457631	0.463736	0.472283	0.46569	0.469109	0.463248	0.460073	0.466178	0.466422	0.459341	0.454701	0.461294	0.470574	0.471062	0.459096	0.461294	0.457875	0.46398	0.44884
0.511355	0.516484	0.511844	0.524542	0.516972	0.509402	0.500611	0.506716	0.518681	0.513553	0.52381	0.518926	0.515018	0.515995	0.520147	0.523321	0.53431	0.519902	0.530159	0.533333	0.531868	0.533333	0.532357	0.541148	0.541392	0.543346	0.543834	0.552625	0.540171	0.554335	0.548718	0.547985	0.546764	0.56044	0.548718	0.555556	0.561172	0.556532	0.553846	0.557021	0.54823	0.562882	0.54652	0.556532	0.55116	0.544567	0.55116	0.557753	0.54652	0.539438
0.552381	0.561905	0.57094	0.559707	0.549939	0.559219	0.565079	0.561905	0.561661	0.558974	0.561416	0.563858	0.56801	0.564347	0.57094	0.562882	0.571673	0.568254	0.57265	0.588767	0.585592	0.58779	0.588523	0.591453	0.595116	0.598046	0.588034	0.599023	0.606593	0.590232	0.599023	0.603907	0.605128	0.602198	0.600488	0.604884	0.610501	0.607082	0.60464	0.607326	0.597558	0.601465	0.603419	0.607814	0.602442	0.600733	0.601465	0.601465	0.593162	0.592186
0.533822	0.555067	0.540659	0.534554	0.530403	0.543101	0.525519	0.529915	0.537973	0.539438	0.540659	0.538462	0.538706	0.536996	0.53431	0.536264	0.556777	0.542369	0.553114	0.550916	0.554335	0.552869	0.554823	0.559707	0.558974	0.561172	0.565079	0.563858	0.569475	0.565568	0.575336	0.56801	0.578022	0.576801	0.576557	0.575092	0.578266	0.584615	0.585592	0.574359	0.582173	0.569963	0.56801	0.579731	0.58022	0.570696	0.569963	0.578999	0.563858	0.563858
0.502808	0.497192	0.502564	0.503053	0.510867	0.504762	0.505006	0.503297	0.50696	0.502076	0.507937	0.522833	0.515995	0.515018	0.507692	0.520635	0.51917	0.518926	0.521612	0.526984	0.521368	0.522344	0.536508	0.535775	0.538217	0.532845	0.535531	0.537729	0.537241	0.541148	0.547985	0.535043	0.551893	0.545788	0.542125	0.547741	0.544811	0.548474	0.537729	0.547253	0.548962	0.539194	0.537485	0.539194	0.552381	0.547253	0.547253	0.540415	0.535531	0.533578
0.485958	0.49304	0.479121	0.488156	0.484249	0.487179	0.470085	0.474725	0.479121	0.487668	0.482051	0.486935	0.477411	0.489621	0.479853	0.475946	0.496703	0.491575	0.501099	0.495482	0.497436	0.495726	0.497924	0.508181	0.513309	0.511844	0.509402	0.511111	0.512821	0.516484	0.51746	0.514286	0.521123	0.521856	0.517705	0.517949	0.523321	0.517216	0.523077	0.521612	0.514042	0.521123	0.51453	0.523565	0.518681	0.523077	0.522833	0.513065	0.52381	0.506471
0.478877	0.482051	0.45812	0.481807	0.464713	0.474481	0.465446	0.470085	0.472772	0.474237	0.466178	0.462515	0.483028	0.480342	0.479853	0.470818	0.479121	0.486691	0.477656	0.486203	0.481563	0.480342	0.488645	0.484982	0.485226	0.495482	0.491331	0.494994	0.492796	0.49304	0.503541	0.495238	0.502808	0.508181	0.497924	0.506716	0.5116	0.505739	0.505983	0.50989	0.493773	0.498413	0.496459	0.504029	0.49304	0.498168	0.494994	0.500611	0.492308	0.497192
0.418071	0.431013	0.421245	0.432967	0.421001	0.418559	0.419292	0.426129	0.436142	0.434676	0.420513	0.431258	0.42906	0.434921	0.431746	0.432967	0.433944	0.440537	0.439072	0.449817	0.440537	0.442735	0.435897	0.441514	0.449817	0.440049	0.447131	0.451038	0.450549	0.452259	0.460562	0.452747	0.459829	0.452015	0.464713	0.45812	0.461783	0.452503	0.457387	0.456654	0.449573	0.447863	0.452503	0.459096	0.463004	0.462515	0.458364	0.457875	0.443223	0.450061
0.399756	0.387057	0.400244	0.389011	0.381929	0.387302	0.384127	0.400733	0.395604	0.393407	0.394872	0.39707	0.389499	0.398291	0.403175	0.400977	0.408059	0.404151	0.407814	0.411233	0.41221	0.408059	0.40928	0.415629	0.417094	0.41978	0.400488	0.417582	0.414164	0.418803	0.424176	0.424176	0.423687	0.417338	0.420757	0.431258	0.426374	0.421978	0.424176	0.417338	0.416606	0.418071	0.415629	0.417094	0.419292	0.41978	0.419048	0.425885	0.414164	0.410501
0.262759	0.23956	0.249328	0.24591	0.243223	0.241758	0.238339	0.247131	0.24127	0.24127	0.249084	0.252747	0.245665	0.262515	0.257875	0.244444	0.252015	0.264469	0.254457	0.264957	0.263248	0.257143	0.263004	0.260317	0.254945	0.258608	0.264469	0.265201	0.267888	0.268376	0.27033	0.267888	0.272772	0.268864	0.266911	0.262759	0.269109	0.271062	0.269841	0.267888	0.266422	0.269353	0.266667	0.27619	0.267155	0.269841	0.269841	0.27326	0.266178	0.263004
0.169963	0.166056	0.167277	0.176313	0.166545	0.164347	0.165079	0.161172	0.165324	0.164347	0.168742	0.17265	0.161905	0.170208	0.176801	0.163126	0.180952	0.161416	0.174115	0.177045	0.181441	0.18779	0.182906	0.182418	0.182662	0.181197	0.182173	0.180464	0.183883	0.18315	0.182418	0.185592	0.187057	0.191941	0.189011	0.192918	0.19243	0.193162	0.187302	0.189744	0.199512	0.199756	0.193895	0.193162	0.191453	0.193651	0.193162	0.188278	0.187546	0.189988
0.268376	0.273504	0.263492	0.270818	0.262759	0.279365	0.268376	0.268132	0.271306	0.263492	0.279365	0.280586	0.274969	0.271306	0.275946	0.264957	0.28254	0.275946	0.279853	0.283516	0.284982	0.290354	0.292063	0.284737	0.279121	0.294505	0.294505	0.291819	0.298657	0.297436	0.29304	0.298413	0.296703	0.301343	0.298413	0.29304	0.294994	0.295971	0.296947	0.299878	0.30989	0.321856	0.296459	0.297924	0.298413	0.298168	0.301832	0.299878	0.296459	0.285714
0.342613	0.350916	0.343834	0.346276	0.346764	0.334554	0.340171	0.345543	0.350672	0.337729	0.353846	0.342369	0.350916	0.35873	0.347497	0.348718	0.357509	0.353114	0.362393	0.356288	0.369719	0.362393	0.360684	0.364835	0.368498	0.373871	0.369719	0.376557	0.361661	0.37265	0.371429	0.373382	0.376557	0.378755	0.373138	0.381441	0.377778	0.378755	0.376313	0.371673	0.39536	0.405128	0.375824	0.379731	0.380464	0.378999	0.37851	0.37851	0.374115	0.370208
0.410012	0.414896	0.419048	0.399267	0.417338	0.414408	0.412943	0.400733	0.41514	0.41221	0.419048	0.415629	0.405128	0.416117	0.413675	0.426374	0.419048	0.410745	0.417582	0.421245	0.429304	0.426374	0.432967	0.439805	0.432967	0.438339	0.432723	0.433455	0.432967	0.43199	0.430525	0.435409	0.434676	0.436874	0.43956	0.440293	0.435897	0.447863	0.437851	0.436874	0.464225	0.472527	0.445665	0.438095	0.440293	0.439316	0.438828	0.443712	0.438828	0.432967
0.411477	0.425885	0.433455	0.440781	0.429548	0.429548	0.431258	0.420513	0.428083	0.423443	0.426129	0.425153	0.426618	0.425397	0.421734	0.435897	0.426618	0.438339	0.438828	0.442002	0.442002	0.443223	0.449328	0.450061	0.446886	0.455922	0.448107	0.451526	0.455922	0.453236	0.452015	0.448352	0.448596	0.454701	0.452259	0.459585	0.446642	0.450305	0.454701	0.452015	0.468132	0.484982	0.45812	0.452991	0.451526	0.455678	0.454945	0.454945	0.449084	0.451038
0.443712	0.447619	0.452015	0.450794	0.437851	0.443712	0.448352	0.439316	0.433211	0.440049	0.445177	0.441758	0.446154	0.442735	0.442002	0.446154	0.454945	0.456166	0.460317	0.459096	0.462027	0.455678	0.462759	0.455678	0.47326	0.464469	0.465934	0.464957	0.466178	0.466178	0.462759	0.472527	0.471551	0.470574	0.471795	0.47326	0.469109	0.466178	0.471306	0.463004	0.490354	0.506716	0.469597	0.468376	0.469353	0.4779	0.464957	0.473748	0.466911	0.462759
0.445177	0.461294	0.463736	0.447131	0.439072	0.442491	0.449328	0.439316	0.434432	0.432967	0.445177	0.456166	0.441514	0.445421	0.444689	0.457143	0.447619	0.456166	0.450794	0.463004	0.462027	0.458608	0.462759	0.459096	0.467155	0.472283	0.462759	0.467643	0.464957	0.47033	0.468132	0.466422	0.475458	0.473748	0.473016	0.471062	0.47326	0.469597	0.469841	0.465446	0.487912	0.501832	0.468864	0.469353	0.47033	0.473993	0.470574	0.473748	0.460073	0.45812
0.445177	0.435409	0.443956	0.435653	0.439072	0.435409	0.433455	0.432723	0.44591	0.457631	0.440293	0.437851	0.437851	0.441758	0.434921	0.447863	0.431746	0.447131	0.434188	0.449084	0.449328	0.454212	0.454212	0.458364	0.457143	0.455922	0.456899	0.455189	0.463736	0.450794	0.452991	0.460317	0.467155	0.46569	0.462271	0.467399	0.459341	0.457387	0.46398	0.461294	0.47619	0.496703	0.464957	0.460317	0.460073	0.462271	0.462027	0.462759	0.46105	0.452747
0.405861	0.401465	0.405861	0.392918	0.402686	0.397802	0.385592	0.391941	0.386569	0.395604	0.390965	0.398291	0.383639	0.408059	0.392674	0.397558	0.398291	0.396825	0.396337	0.404151	0.406349	0.413431	0.409524	0.411966	0.412698	0.418315	0.407814	0.40928	0.417827	0.419536	0.416117	0.418559	0.418315	0.427106	0.419292	0.41978	0.418559	0.423443	0.418071	0.417094	0.450061	0.449084	0.424664	0.418071	0.418803	0.414164	0.422466	0.417582	0.41221	0.414408
0.31746	0.32381	0.332112	0.318681	0.319902	0.313309	0.325275	0.307937	0.320879	0.325519	0.315507	0.325031	0.312332	0.326984	0.316484	0.316239	0.329182	0.325519	0.322344	0.336996	0.334799	0.334066	0.343101	0.329915	0.344322	0.340171	0.342857	0.34188	0.348962	0.338217	0.344811	0.348474	0.344567	0.353846	0.347253	0.348962	0.345055	0.352137	0.346764	0.343346	0.363614	0.367277	0.345543	0.348474	0.34188	0.342857	0.344567	0.342125	0.344322	0.345055
0.296459	0.293773	0.270085	0.290842	0.292063	0.287668	0.282051	0.281563	0.289133	0.2779	0.294505	0.290354	0.281563	0.285958	0.287424	0.289621	0.2884	0.299634	0.297192	0.296703	0.302808	0.298413	0.305495	0.300611	0.302076	0.305495	0.29768	0.308669	0.309646	0.30696	0.296947	0.295482	0.301587	0.303541	0.301587	0.309646	0.30525	0.308913	0.306716	0.301343	0.317949	0.328694	0.310134	0.308425	0.308181	0.305983	0.303297	0.308181	0.304029	0.300611
0.353846	0.347009	0.345299	0.345055	0.352869	0.347497	0.33895	0.353114	0.353846	0.356288	0.353846	0.344322	0.341392	0.35873	0.347497	0.349695	0.364103	0.348962	0.362393	0.364835	0.363126	0.355067	0.367033	0.354579	0.367766	0.370696	0.365812	0.356288	0.371917	0.373138	0.368498	0.371184	0.366056	0.374603	0.375824	0.371184	0.365568	0.372405	0.369719	0.373138	0.390232	0.400977	0.368987	0.372894	0.371429	0.375092	0.369719	0.373382	0.367277	0.368254
0.35116	0.34823	0.358486	0.352625	0.358974	0.346276	0.349206	0.343346	0.347497	0.355311	0.362882	0.349939	0.351648	0.354335	0.349206	0.359951	0.36337	0.355556	0.358486	0.364103	0.368987	0.371184	0.362149	0.368742	0.365079	0.364835	0.372161	0.363614	0.369475	0.378022	0.374115	0.372161	0.375336	0.3663	0.373138	0.377289	0.372161	0.38022	0.371184	0.373138	0.38486	0.409524	0.37094	0.376313	0.377778	0.375092	0.377045	0.379731	0.368498	0.368987
0.438095	0.43663	0.412454	0.429548	0.428327	0.43199	0.447131	0.435897	0.425885	0.428816	0.437118	0.438828	0.435897	0.439072	0.432479	0.433211	0.428327	0.449573	0.440537	0.443468	0.438339	0.448352	0.45348	0.444689	0.454945	0.446154	0.456899	0.448352	0.448107	0.453724	0.453724	0.457875	0.449084	0.446154	0.454945	0.453968	0.456899	0.458364	0.453236	0.445421	0.46862	0.477411	0.460073	0.45348	0.453236	0.45348	0.454457	0.459341	0.45177	0.449817
0.464957	0.457143	0.454457	0.469841	0.469597	0.460073	0.453968	0.460317	0.468132	0.459829	0.457387	0.46105	0.461294	0.462759	0.45348	0.459829	0.465934	0.47326	0.47033	0.471306	0.476923	0.484005	0.467643	0.484249	0.487912	0.473504	0.475458	0.479853	0.480098	0.484493	0.484737	0.484493	0.48547	0.487912	0.485226	0.484249	0.492552	0.484005	0.485226	0.481319	0.504762	0.523077	0.481074	0.492552	0.487424	0.487179	0.486691	0.492063	0.477411	0.478877
0.332845	0.326496	0.32674	0.323565	0.334554	0.326252	0.325275	0.31453	0.306227	0.314042	0.319658	0.315263	0.314286	0.33431	0.312088	0.325763	0.332601	0.319902	0.325519	0.334554	0.328938	0.334066	0.330891	0.320391	0.331624	0.340171	0.335775	0.340659	0.336752	0.338217	0.336752	0.333333	0.339683	0.337241	0.338706	0.342857	0.340904	0.337241	0.340659	0.337729	0.350916	0.364347	0.338217	0.340659	0.338706	0.337973	0.340904	0.338462	0.336264	0.335531
0.342613	0.330647	0.333333	0.323565	0.327228	0.312088	0.326496	0.312332	0.329426	0.332601	0.340659	0.326984	0.337729	0.330647	0.329915	0.332601	0.335043	0.332845	0.332601	0.339194	0.332601	0.338462	0.341636	0.333333	0.349695	0.346032	0.344078	0.350672	0.339683	0.34652	0.346032	0.349206	0.356044	0.353358	0.341392	0.354335	0.352137	0.349451	0.352137	0.349695	0.365812	0.372405	0.353846	0.355311	0.349939	0.349939	0.349206	0.348962	0.34652	0.345543
0.300611	0.307448	0.309646	0.316239	0.30525	0.294505	0.307204	0.307937	0.311355	0.301587	0.299389	0.305739	0.312332	0.313309	0.304274	0.309402	0.31917	0.307692	0.323077	0.321368	0.312576	0.31453	0.32967	0.319658	0.3221	0.324542	0.314774	0.325275	0.318681	0.325275	0.331136	0.324786	0.326984	0.335043	0.33602	0.32967	0.328694	0.331136	0.324542	0.322344	0.338217	0.354579	0.331868	0.332601	0.331624	0.327228	0.330159	0.327717	0.326984	0.326252
0.216361	0.221734	0.214652	0.226618	0.225153	0.220757	0.216117	0.221734	0.225641	0.23956	0.230037	0.214164	0.218071	0.225885	0.223687	0.220513	0.22906	0.216606	0.229304	0.232723	0.235165	0.235165	0.233211	0.234188	0.236142	0.235897	0.235897	0.240049	0.242491	0.247131	0.2442	0.240293	0.245421	0.238584	0.246398	0.240537	0.242491	0.238339	0.242002	0.238584	0.252259	0.257875	0.242735	0.246154	0.23956	0.239072	0.238828	0.24127	0.242491	0.240537
0.168498	0.194628	0.167277	0.173871	0.193407	0.18315	0.184371	0.187546	0.188523	0.178755	0.175824	0.202442	0.183394	0.188523	0.185592	0.190476	0.189255	0.193162	0.192186	0.202442	0.195604	0.192918	0.204884	0.197314	0.199267	0.200733	0.200733	0.20464	0.197802	0.203175	0.204884	0.205372	0.210745	0.205372	0.208547	0.20293	0.206349	0.208547	0.209524	0.201709	0.212454	0.217582	0.206349	0.208059	0.203175	0.201954	0.203175	0.20464	0.204884	0.201465
0.342613	0.345543	0.339927	0.338706	0.334554	0.342613	0.335531	0.336752	0.341148	0.340904	0.342613	0.331624	0.328449	0.344322	0.332357	0.345299	0.347497	0.345055	0.352137	0.361661	0.363858	0.355067	0.35873	0.353114	0.362393	0.357753	0.352381	0.361172	0.360928	0.364835	0.362149	0.369475	0.366056	0.371184	0.368254	0.369963	0.372161	0.369963	0.368742	0.366789	0.381929	0.395116	0.364347	0.369475	0.36801	0.367033	0.363614	0.364591	0.361661	0.355556
0.452259	0.454457	0.454457	0.442002	0.443956	0.444933	0.433455	0.440293	0.443956	0.434921	0.452259	0.447375	0.435897	0.446154	0.451038	0.444444	0.441758	0.452991	0.459341	0.456654	0.459096	0.457875	0.458608	0.469353	0.468376	0.467155	0.465201	0.471306	0.480586	0.467888	0.466422	0.47326	0.474969	0.474237	0.482051	0.481074	0.48083	0.475214	0.476435	0.475946	0.495726	0.507692	0.476923	0.478877	0.4779	0.473993	0.481074	0.479853	0.471551	0.465201
0.511355	0.510134	0.524298	0.498657	0.508425	0.50696	0.500611	0.501099	0.513797	0.508181	0.493529	0.506227	0.503297	0.511844	0.499634	0.518681	0.522589	0.51453	0.523321	0.526984	0.532845	0.513797	0.53431	0.534066	0.536996	0.536264	0.535287	0.541636	0.542369	0.543346	0.538217	0.546032	0.543101	0.551648	0.552625	0.542369	0.551404	0.552137	0.54823	0.549695	0.569719	0.593895	0.553846	0.546032	0.549939	0.550427	0.546764	0.545788	0.542369	0.540171
0.549206	0.549695	0.547985	0.551648	0.543834	0.539927	0.546032	0.532112	0.541392	0.542369	0.537729	0.539927	0.533089	0.533578	0.542857	0.552137	0.558242	0.546276	0.551648	0.561172	0.557998	0.567033	0.573382	0.57094	0.573871	0.571917	0.570452	0.575092	0.576801	0.582418	0.57851	0.578022	0.587302	0.588034	0.588034	0.58486	0.585592	0.58779	0.581929	0.590476	0.613187	0.634188	0.587302	0.583394	0.580952	0.581929	0.580708	0.576801	0.580464	0.571673
0.533822	0.542857	0.556044	0.532845	0.52674	0.517705	0.524542	0.523077	0.520147	0.532112	0.534554	0.525519	0.524786	0.528205	0.528694	0.536752	0.539194	0.539683	0.53895	0.546276	0.550672	0.541392	0.556288	0.55116	0.54359	0.552381	0.558974	0.560928	0.557998	0.569963	0.568254	0.566789	0.568987	0.578266	0.569475	0.576557	0.574359	0.569963	0.568987	0.564103	0.592918	0.612698	0.565812	0.573871	0.565568	0.568987	0.563614	0.563126	0.553114	0.557265
0.52674	0.533333	0.51917	0.527717	0.516972	0.514042	0.505006	0.506716	0.510623	0.520635	0.523565	0.518926	0.518193	0.521856	0.515507	0.521368	0.525763	0.524298	0.531868	0.530891	0.531136	0.536508	0.537973	0.51917	0.541636	0.548474	0.546276	0.552137	0.544811	0.553846	0.542369	0.558974	0.552625	0.556532	0.547741	0.556532	0.555311	0.562149	0.560684	0.553114	0.57558	0.594872	0.556532	0.553846	0.558486	0.557998	0.555556	0.553602	0.542369	0.536264
0.494261	0.496703	0.488889	0.497436	0.492796	0.495238	0.495971	0.486691	0.484005	0.488645	0.502564	0.484005	0.500366	0.490842	0.503053	0.499145	0.503297	0.499145	0.520879	0.50232	0.511111	0.513065	0.515263	0.51917	0.520879	0.518681	0.523321	0.522589	0.526496	0.536752	0.530159	0.527961	0.532112	0.535531	0.528694	0.530403	0.540171	0.530403	0.528694	0.52674	0.545543	0.574115	0.536752	0.533333	0.535531	0.535775	0.533822	0.53895	0.521612	0.525763
0.481807	0.472039	0.474237	0.478632	0.480586	0.469597	0.478877	0.462515	0.483028	0.491819	0.471306	0.467643	0.48083	0.475458	0.483761	0.473504	0.48254	0.483028	0.483028	0.491575	0.492552	0.499389	0.501099	0.493284	0.502076	0.499634	0.506716	0.505983	0.506716	0.503053	0.500366	0.50989	0.502564	0.506227	0.504274	0.513065	0.506471	0.508425	0.509402	0.499634	0.530403	0.545788	0.510623	0.510623	0.502808	0.50525	0.507204	0.504518	0.500855	0.495482
0.443712	0.440781	0.443956	0.438339	0.452503	0.43663	0.430037	0.428327	0.432234	0.434921	0.450305	0.427106	0.433944	0.443468	0.451038	0.446886	0.450794	0.441514	0.448352	0.457387	0.4442	0.460806	0.457143	0.454212	0.462515	0.457387	0.458852	0.461294	0.459585	0.464957	0.461783	0.474237	0.466667	0.468376	0.473016	0.465446	0.469109	0.471795	0.468864	0.467888	0.483028	0.503297	0.465446	0.480342	0.467643	0.476923	0.467155	0.464225	0.457143	0.458608
0.415629	0.402686	0.408547	0.405617	0.416117	0.400244	0.39243	0.397314	0.399267	0.399756	0.410989	0.413675	0.410745	0.407082	0.411233	0.416117	0.405861	0.413919	0.418559	0.421978	0.430037	0.418559	0.431013	0.423443	0.422222	0.420757	0.425153	0.424176	0.426129	0.432967	0.435897	0.428571	0.430281	0.435165	0.434188	0.428083	0.432479	0.434921	0.435897	0.425397	0.455922	0.456654	0.431502	0.431258	0.432234	0.431013	0.432479	0.428571	0.427106	0.424664
0.285226	0.289866	0.272772	0.279609	0.270085	0.276923	0.281074	0.275946	0.275458	0.278877	0.283516	0.283516	0.287179	0.291331	0.298901	0.295726	0.285714	0.291331	0.287668	0.294505	0.299878	0.289621	0.302564	0.302564	0.302076	0.298413	0.307937	0.304274	0.309646	0.30696	0.307937	0.305739	0.315995	0.3116	0.310623	0.313309	0.320147	0.318193	0.308181	0.305495	0.329182	0.331624	0.312576	0.310379	0.309646	0.308181	0.311355	0.302076	0.308425	0.303053
0.151404	0.156532	0.169475	0.168987	0.156532	0.150916	0.162882	0.153358	0.1558	0.171917	0.158486	0.156044	0.155311	0.157265	0.164835	0.16337	0.159219	0.163126	0.157021	0.17265	0.171673	0.158486	0.171429	0.174115	0.170452	0.169475	0.168254	0.16801	0.168987	0.172161	0.174359	0.173626	0.171673	0.183394	0.177778	0.179976	0.182662	0.174115	0.176557	0.181441	0.18315	0.19536	0.182906	0.17265	0.173871	0.177045	0.174603	0.177045	0.171184	0.173626
0.2779	0.287424	0.289866	0.296703	0.265934	0.287668	0.281563	0.281563	0.290598	0.291087	0.301099	0.289377	0.2884	0.292796	0.299634	0.296703	0.296947	0.297192	0.299878	0.299878	0.300611	0.309646	0.313797	0.308669	0.306227	0.316239	0.315018	0.312821	0.30989	0.305983	0.316972	0.312576	0.305983	0.322344	0.319658	0.3116	0.318681	0.32381	0.320391	0.316972	0.336264	0.347985	0.320635	0.315507	0.319902	0.321368	0.324786	0.31746	0.314042	0.30989
0.380952	0.399756	0.389499	0.371673	0.369475	0.382906	0.37558	0.374603	0.368987	0.386813	0.38779	0.376557	0.373138	0.374603	0.38486	0.386813	0.394383	0.397314	0.389988	0.399023	0.392674	0.393651	0.393162	0.393407	0.41221	0.406838	0.401954	0.408791	0.406593	0.40464	0.403907	0.408547	0.410745	0.406838	0.411233	0.413919	0.414652	0.414652	0.412698	0.408059	0.430037	0.451282	0.415629	0.410745	0.407082	0.41514	0.410256	0.407814	0.40757	0.400488
0.437363	0.425153	0.434676	0.434188	0.428327	0.411722	0.424176	0.424908	0.421001	0.421734	0.424664	0.417582	0.424176	0.424176	0.429548	0.429304	0.42906	0.432967	0.429792	0.4337	0.44884	0.437118	0.438095	0.439805	0.443468	0.447619	0.450549	0.443468	0.451526	0.443956	0.44884	0.443468	0.447619	0.453236	0.456899	0.450061	0.461538	0.452015	0.451038	0.44591	0.473993	0.494261	0.45177	0.455678	0.454212	0.455678	0.454945	0.446154	0.44591	0.442735
0.484249	0.474481	0.461783	0.479365	0.46569	0.459341	0.464957	0.46105	0.463492	0.469109	0.46862	0.468376	0.470818	0.471795	0.476679	0.473748	0.46862	0.470818	0.480098	0.483761	0.478144	0.484005	0.488645	0.486935	0.49011	0.489621	0.491575	0.487668	0.489133	0.497436	0.497192	0.497436	0.500366	0.498657	0.504274	0.500611	0.500366	0.503297	0.497436	0.492063	0.519414	0.551893	0.50232	0.500611	0.506227	0.505006	0.498901	0.492796	0.497436	0.493529
0.478632	0.484005	0.496703	0.486935	0.475214	0.474481	0.486447	0.464469	0.479365	0.492796	0.472527	0.474237	0.494994	0.488889	0.489133	0.494017	0.494261	0.48547	0.491087	0.496703	0.490842	0.507937	0.504274	0.5116	0.504762	0.510379	0.50525	0.509158	0.505495	0.510379	0.50989	0.513797	0.507448	0.513553	0.514286	0.509402	0.510867	0.516728	0.508913	0.506716	0.536752	0.558974	0.518926	0.511111	0.505006	0.511111	0.505495	0.511844	0.508425	0.498901
0.496459	0.493284	0.496703	0.498168	0.488645	0.483761	0.487668	0.492796	0.496215	0.479365	0.497436	0.495238	0.49304	0.488889	0.491575	0.488889	0.498413	0.496703	0.507448	0.512576	0.515751	0.505006	0.519658	0.505495	0.502076	0.5116	0.517216	0.5116	0.516239	0.512576	0.525275	0.507692	0.515751	0.520147	0.517949	0.516972	0.516484	0.514286	0.517705	0.504274	0.537241	0.570452	0.516484	0.515507	0.517216	0.514286	0.510623	0.514286	0.516239	0.509402
0.48547	0.487912	0.495482	0.488156	0.488645	0.483761	0.481807	0.478632	0.481563	0.485714	0.472527	0.482784	0.491087	0.494261	0.489866	0.488889	0.486691	0.487179	0.494261	0.495726	0.495971	0.494994	0.498657	0.489866	0.497436	0.500122	0.500855	0.50989	0.507204	0.505495	0.507937	0.508181	0.506227	0.506716	0.517949	0.516484	0.513553	0.507692	0.514286	0.507937	0.532357	0.553358	0.514286	0.510623	0.50525	0.508181	0.501587	0.502808	0.503297	0.501099
0.486935	0.479853	0.485226	0.485714	0.481319	0.474481	0.484249	0.472039	0.464469	0.48254	0.471551	0.481807	0.487424	0.483272	0.483761	0.481319	0.483516	0.496703	0.485714	0.491331	0.491575	0.489133	0.496459	0.500122	0.496703	0.501832	0.493284	0.501343	0.496947	0.503297	0.504029	0.503053	0.502564	0.506227	0.507937	0.50989	0.492552	0.503297	0.505006	0.500855	0.529915	0.553846	0.509158	0.503785	0.500366	0.507204	0.498413	0.494994	0.500855	0.49475
0.441514	0.431746	0.437363	0.435653	0.434432	0.431502	0.432234	0.419536	0.428327	0.418803	0.427839	0.432967	0.426862	0.424176	0.438095	0.437118	0.430769	0.441026	0.431258	0.436874	0.443712	0.442735	0.441026	0.450794	0.450794	0.446398	0.449328	0.453236	0.453724	0.46862	0.459096	0.455189	0.459096	0.464957	0.454701	0.456654	0.463004	0.455433	0.456899	0.44884	0.483516	0.501832	0.462759	0.457143	0.461294	0.457875	0.455922	0.460562	0.453236	0.45348
0.386569	0.382418	0.375092	0.382906	0.368254	0.372405	0.37094	0.370208	0.373382	0.3663	0.371917	0.381197	0.376801	0.387302	0.377778	0.380952	0.382906	0.378755	0.38779	0.391453	0.396581	0.387057	0.39536	0.385836	0.396825	0.394628	0.396337	0.402686	0.402198	0.402198	0.400977	0.400488	0.402686	0.402442	0.402686	0.406593	0.406105	0.411233	0.400977	0.403419	0.424664	0.445665	0.405617	0.399512	0.400977	0.400244	0.40293	0.401709	0.399267	0.402198
0.178755	0.189744	0.204396	0.196581	0.193651	0.204151	0.205861	0.196093	0.190965	0.191453	0.194383	0.200244	0.201954	0.192186	0.198046	0.205861	0.203907	0.205128	0.209035	0.213431	0.202686	0.206105	0.208547	0.211722	0.207082	0.209035	0.213675	0.219292	0.217094	0.219536	0.213431	0.218071	0.211722	0.214408	0.212943	0.212698	0.216361	0.217338	0.210989	0.209524	0.231013	0.238828	0.221978	0.220269	0.218559	0.220269	0.215873	0.212698	0.217094	0.213431
0.327473	0.328938	0.337729	0.342857	0.326007	0.332845	0.333822	0.3221	0.318193	0.327228	0.334066	0.319902	0.322833	0.322589	0.340171	0.340904	0.329915	0.343346	0.325519	0.332357	0.338217	0.340904	0.338462	0.345543	0.34359	0.342125	0.337729	0.349695	0.350183	0.347741	0.347009	0.34652	0.347253	0.353358	0.346032	0.34359	0.349206	0.349695	0.354335	0.349206	0.370452	0.379243	0.357265	0.347985	0.353846	0.352625	0.35116	0.349451	0.348474	0.342613
0.405861	0.399756	0.403663	0.41685	0.386325	0.406105	0.401465	0.400977	0.398779	0.408547	0.397802	0.405128	0.401954	0.411477	0.413675	0.418315	0.414164	0.417582	0.421245	0.418559	0.425153	0.418315	0.420024	0.415385	0.42149	0.419048	0.425885	0.422466	0.428571	0.433455	0.427595	0.420269	0.432723	0.425885	0.432723	0.435897	0.434188	0.432234	0.426862	0.419048	0.45177	0.471306	0.429304	0.432723	0.431013	0.433211	0.422466	0.429792	0.423443	0.423687
0.422222	0.435897	0.428083	0.419292	0.423687	0.415385	0.410745	0.418315	0.428327	0.421734	0.422711	0.411966	0.418559	0.420513	0.423199	0.421734	0.422466	0.42735	0.437363	0.436874	0.430281	0.44127	0.433944	0.435165	0.442735	0.438584	0.436142	0.446398	0.442491	0.444444	0.445421	0.438339	0.442735	0.437851	0.446886	0.443223	0.45348	0.450061	0.436142	0.443223	0.462759	0.491575	0.451038	0.444933	0.443956	0.448352	0.447131	0.445177	0.436142	0.438095
0.462271	0.458608	0.469597	0.476923	0.457387	0.466422	0.456899	0.455678	0.453968	0.463004	0.458608	0.47326	0.457631	0.471795	0.468864	0.463492	0.472772	0.474969	0.480098	0.479121	0.481319	0.468132	0.472527	0.470574	0.482784	0.485714	0.487668	0.485226	0.486691	0.490842	0.49011	0.482295	0.488645	0.485226	0.498413	0.489133	0.497192	0.486935	0.485714	0.482051	0.5116	0.536752	0.494505	0.48547	0.491087	0.490598	0.498413	0.49475	0.484249	0.483516
0.502076	0.502564	0.500611	0.501832	0.499389	0.491819	0.498901	0.499389	0.496215	0.49475	0.487424	0.487668	0.486447	0.494994	0.505739	0.496703	0.500855	0.50232	0.505006	0.518437	0.512088	0.506471	0.508425	0.512332	0.521368	0.522589	0.51917	0.5221	0.525763	0.529182	0.526984	0.519902	0.525031	0.527961	0.531624	0.525275	0.526252	0.530159	0.524054	0.519902	0.549206	0.576557	0.532112	0.521856	0.528938	0.529182	0.525763	0.534554	0.516972	0.515751
0.394872	0.406349	0.404884	0.391697	0.400733	0.404884	0.388034	0.38779	0.400733	0.404396	0.404884	0.396581	0.4	0.399023	0.400488	0.398779	0.398535	0.408791	0.414896	0.399023	0.415629	0.410989	0.410745	0.417338	0.414164	0.412698	0.41978	0.420024	0.426374	0.428083	0.424664	0.420757	0.423443	0.425885	0.42735	0.415873	0.431502	0.423687	0.424908	0.422711	0.450305	0.461294	0.431746	0.418803	0.424908	0.426618	0.422466	0.422466	0.416606	0.414408
0.383883	0.368987	0.382906	0.36801	0.368254	0.377045	0.369963	0.376801	0.374359	0.377534	0.383883	0.37265	0.381441	0.382662	0.379487	0.384371	0.379487	0.388523	0.38779	0.392918	0.386081	0.382662	0.392674	0.396093	0.398046	0.388034	0.396337	0.401465	0.396337	0.400488	0.402686	0.394383	0.402686	0.404151	0.400733	0.406593	0.405128	0.402198	0.404396	0.401954	0.419292	0.440049	0.406349	0.397802	0.406593	0.408547	0.401709	0.398046	0.393651	0.399267
0.338462	0.342125	0.331136	0.342857	0.321368	0.328205	0.340415	0.333089	0.324542	0.347741	0.33602	0.328449	0.341392	0.335043	0.340171	0.336752	0.336752	0.347253	0.347985	0.339927	0.358974	0.345055	0.352625	0.352381	0.352137	0.353846	0.349206	0.3558	0.347009	0.353602	0.360195	0.350916	0.353358	0.367277	0.356532	0.356532	0.357265	0.357998	0.35873	0.356288	0.374359	0.390476	0.362393	0.363126	0.357265	0.368498	0.353358	0.361416	0.357021	0.352137
0.276435	0.279365	0.257387	0.284005	0.282784	0.274969	0.271551	0.289133	0.284249	0.274725	0.270085	0.276923	0.282784	0.283028	0.281319	0.292552	0.279609	0.290842	0.290598	0.299878	0.287424	0.29011	0.286447	0.290354	0.296215	0.291819	0.29304	0.298657	0.303297	0.299389	0.305006	0.308181	0.307204	0.30525	0.302808	0.296215	0.303297	0.298413	0.301832	0.297192	0.320879	0.336264	0.309646	0.298901	0.299145	0.305495	0.301343	0.294261	0.298413	0.304029
0.145788	0.15116	0.165568	0.155311	0.155311	0.157753	0.144811	0.153358	0.142125	0.153358	0.163614	0.150427	0.163614	0.162637	0.163858	0.162393	0.164103	0.159219	0.163126	0.159707	0.160684	0.161416	0.167766	0.167277	0.163126	0.170696	0.168254	0.169231	0.179976	0.171429	0.169231	0.171917	0.166789	0.175824	0.177778	0.170208	0.174603	0.17265	0.178022	0.168254	0.175824	0.189255	0.178022	0.175336	0.178755	0.176557	0.165079	0.17094	0.171184	0.172405
0.338462	0.324786	0.335043	0.325519	0.335775	0.331868	0.345055	0.328694	0.342613	0.337485	0.340904	0.335287	0.336752	0.341392	0.333089	0.347741	0.354823	0.345788	0.343346	0.348962	0.349939	0.357509	0.351893	0.356532	0.354823	0.357753	0.361661	0.367521	0.352625	0.361661	0.358486	0.362882	0.364835	0.362882	0.365812	0.367277	0.36801	0.363614	0.365079	0.362637	0.378266	0.399512	0.367033	0.35873	0.370208	0.368498	0.365079	0.364103	0.362637	0.356532
0.469109	0.455922	0.459341	0.463004	0.450061	0.457143	0.451282	0.472039	0.448596	0.457875	0.452747	0.457875	0.467888	0.455433	0.461783	0.465201	0.452991	0.472527	0.473993	0.463248	0.475214	0.467399	0.47326	0.486447	0.475946	0.4779	0.479609	0.487179	0.483761	0.485714	0.489621	0.486691	0.488156	0.485226	0.487424	0.488156	0.492552	0.482784	0.492552	0.487668	0.507204	0.532601	0.491819	0.487668	0.488889	0.487912	0.486203	0.483028	0.483028	0.482051
0.519902	0.509402	0.524054	0.529426	0.506716	0.5221	0.516972	0.512576	0.518437	0.524786	0.510379	0.517216	0.519902	0.52381	0.527717	0.533089	0.524786	0.538706	0.526007	0.530647	0.540904	0.534066	0.536508	0.53138	0.540659	0.54652	0.533822	0.549206	0.545055	0.548962	0.548962	0.549939	0.549206	0.5558	0.556777	0.560928	0.557265	0.560928	0.554579	0.545543	0.592186	0.610501	0.557265	0.553358	0.558242	0.556044	0.550916	0.556044	0.543834	0.542613
0.5558	0.566789	0.549695	0.549451	0.552381	0.52674	0.545299	0.556288	0.562149	0.540171	0.545299	0.554579	0.559951	0.55873	0.568742	0.55873	0.561905	0.571184	0.562637	0.565568	0.57851	0.579487	0.573626	0.571673	0.58315	0.577534	0.574603	0.589255	0.578022	0.594872	0.587546	0.591453	0.589255	0.593895	0.594139	0.591941	0.593407	0.591697	0.593162	0.588523	0.628571	0.646886	0.588523	0.596337	0.591941	0.589988	0.586081	0.593407	0.589255	0.575824
0.554335	0.557509	0.549695	0.574359	0.540415	0.552137	0.546276	0.535531	0.537729	0.544322	0.545299	0.538217	0.553602	0.559707	0.555556	0.559463	0.55116	0.563126	0.555556	0.571429	0.569719	0.562149	0.569475	0.57094	0.570452	0.573626	0.582906	0.58315	0.574847	0.586081	0.586813	0.584127	0.584127	0.590476	0.590965	0.591941	0.590232	0.592186	0.589255	0.587302	0.613919	0.650061	0.596337	0.594139	0.587546	0.59707	0.581441	0.584127	0.573626	0.577045
0.530891	0.537485	0.512332	0.543101	0.511355	0.5221	0.51917	0.512576	0.522833	0.525763	0.523321	0.52967	0.531136	0.52381	0.518926	0.528938	0.538706	0.545299	0.543834	0.540415	0.547497	0.547741	0.55409	0.553358	0.555311	0.551648	0.553846	0.560928	0.562882	0.563126	0.557509	0.569475	0.56337	0.565568	0.567277	0.565568	0.576557	0.573871	0.570696	0.555067	0.594628	0.620024	0.573382	0.567277	0.571673	0.575092	0.566545	0.563858	0.562149	0.557021
0.522589	0.532112	0.511111	0.513065	0.500611	0.509402	0.512332	0.510379	0.500611	0.519658	0.519414	0.497192	0.51917	0.510379	0.516972	0.527961	0.520635	0.52674	0.529182	0.529182	0.524054	0.536264	0.528694	0.53895	0.534066	0.544078	0.538706	0.543101	0.552137	0.548962	0.536264	0.552625	0.545299	0.553602	0.548474	0.547985	0.553602	0.54652	0.546032	0.54359	0.579243	0.60293	0.546764	0.548718	0.556044	0.553846	0.545299	0.552137	0.541392	0.540171
0.486935	0.484005	0.498168	0.500611	0.488645	0.480342	0.488645	0.492796	0.48254	0.496947	0.483516	0.484737	0.4884	0.500366	0.494261	0.492308	0.500122	0.503297	0.499634	0.504274	0.511355	0.509402	0.511355	0.518437	0.510623	0.513553	0.513553	0.517949	0.51917	0.521368	0.524054	0.516728	0.5221	0.522833	0.531136	0.526252	0.525275	0.5221	0.528938	0.518437	0.550183	0.56801	0.525763	0.522344	0.524054	0.521856	0.517949	0.52381	0.512821	0.5116
0.462271	0.455922	0.463248	0.466911	0.456166	0.46398	0.455922	0.45348	0.448596	0.459829	0.443712	0.455922	0.459585	0.4779	0.463736	0.466911	0.464469	0.470818	0.4779	0.476923	0.470085	0.475458	0.479609	0.47619	0.477411	0.477411	0.480098	0.480342	0.486203	0.488645	0.491331	0.495726	0.484982	0.49768	0.491087	0.489133	0.495726	0.489866	0.49304	0.486203	0.519902	0.539683	0.494505	0.492063	0.488889	0.500122	0.487668	0.486447	0.486691	0.484737
0.418071	0.423687	0.425641	0.411722	0.410256	0.426862	0.395849	0.413919	0.412454	0.417582	0.413675	0.411966	0.414896	0.41685	0.420757	0.419292	0.426618	0.428083	0.429792	0.421001	0.428816	0.426862	0.431258	0.425641	0.433455	0.434676	0.439072	0.435897	0.437118	0.444444	0.437851	0.437118	0.437851	0.438828	0.445421	0.431258	0.44127	0.443468	0.44591	0.4337	0.465201	0.48254	0.442735	0.442247	0.43956	0.445665	0.449817	0.445665	0.44127	0.435409
0.304029	0.296703	0.301343	0.299145	0.29011	0.296947	0.290842	0.30232	0.296947	0.296215	0.305006	0.301832	0.299634	0.299145	0.305006	0.312088	0.302808	0.310867	0.313797	0.312576	0.310134	0.314042	0.315995	0.311355	0.315507	0.3221	0.31453	0.320147	0.324298	0.319414	0.323321	0.322833	0.321368	0.326984	0.33431	0.321368	0.328694	0.32674	0.328694	0.320879	0.339194	0.354579	0.326252	0.325275	0.322344	0.319658	0.324298	0.322833	0.318681	0.320635
0.21221	0.194139	0.201709	0.198046	0.206105	0.192674	0.195849	0.198291	0.214164	0.19536	0.202686	0.213919	0.210501	0.207326	0.203663	0.203663	0.202686	0.21221	0.217827	0.220513	0.212698	0.203175	0.218803	0.211233	0.219292	0.212943	0.215629	0.220757	0.211233	0.215629	0.220757	0.218803	0.223443	0.219536	0.21978	0.223199	0.225885	0.217094	0.220024	0.221734	0.221734	0.225397	0.230037	0.225397	0.225641	0.226862	0.222955	0.226374	0.22149	0.218071
0.345299	0.320391	0.345299	0.336996	0.334554	0.322344	0.333333	0.327228	0.329915	0.33431	0.333333	0.331868	0.333333	0.322589	0.339438	0.341148	0.343834	0.351648	0.347741	0.345299	0.350672	0.345299	0.354335	0.354335	0.355311	0.353114	0.354579	0.358242	0.363126	0.365324	0.363858	0.359951	0.362882	0.364103	0.364103	0.367033	0.366545	0.364835	0.367033	0.364103	0.367766	0.368254	0.365812	0.369231	0.366545	0.372161	0.367033	0.366545	0.3663	0.360928
0.432723	0.41221	0.420513	0.409768	0.410989	0.424176	0.424664	0.410501	0.424176	0.419292	0.419292	0.421001	0.412943	0.428083	0.418559	0.430281	0.427106	0.438339	0.426618	0.443468	0.438828	0.437851	0.443712	0.444689	0.448596	0.452503	0.442491	0.442979	0.461538	0.452503	0.459096	0.455678	0.455678	0.451526	0.451526	0.452015	0.454457	0.459585	0.457875	0.45348	0.454945	0.461783	0.452747	0.450061	0.455922	0.457387	0.447131	0.452991	0.449817	0.447375
0.473016	0.460073	0.456654	0.454945	0.463004	0.448596	0.458364	0.45177	0.455922	0.452015	0.466911	0.448596	0.449573	0.456654	0.461294	0.471062	0.45348	0.462027	0.467643	0.467643	0.467399	0.475702	0.484982	0.479365	0.48254	0.482295	0.482295	0.485714	0.483761	0.491575	0.49304	0.485958	0.49475	0.487179	0.493529	0.497436	0.498901	0.490598	0.499145	0.4884	0.488645	0.49768	0.495482	0.494017	0.494505	0.495238	0.49475	0.49475	0.484737	0.482784
0.497924	0.49475	0.494261	0.503785	0.505495	0.491819	0.493284	0.48547	0.505739	0.488645	0.501587	0.490598	0.490842	0.494261	0.500366	0.491575	0.497924	0.508181	0.507692	0.502564	0.508425	0.512821	0.525519	0.518437	0.51746	0.529915	0.519658	0.526496	0.521123	0.519658	0.529426	0.526984	0.533578	0.520391	0.524786	0.53138	0.529915	0.535531	0.533333	0.528205	0.527717	0.540904	0.530891	0.536508	0.532845	0.53431	0.528205	0.531136	0.524054	0.514286
0.508913	0.497436	0.530403	0.505006	0.509158	0.49768	0.500122	0.482051	0.501587	0.503053	0.511355	0.511355	0.489866	0.513797	0.507448	0.511111	0.509402	0.507204	0.50696	0.520879	0.513553	0.528449	0.528205	0.532112	0.528938	0.537241	0.526007	0.530159	0.536508	0.536752	0.528205	0.534066	0.534554	0.535531	0.535287	0.535531	0.537973	0.538462	0.53431	0.529915	0.536752	0.546032	0.535043	0.540904	0.536508	0.539438	0.535531	0.536264	0.529182	0.531868
0.531136	0.507937	0.520147	0.516239	0.496947	0.512821	0.508913	0.512576	0.515263	0.507204	0.509402	0.511355	0.513797	0.516484	0.514286	0.510134	0.513553	0.521856	0.523077	0.523077	0.52674	0.53138	0.531868	0.533578	0.533578	0.531868	0.539194	0.542369	0.541392	0.543834	0.539194	0.542613	0.542125	0.536508	0.535287	0.537485	0.539438	0.54188	0.546032	0.536996	0.547009	0.553602	0.542125	0.547497	0.54188	0.549206	0.548474	0.537973	0.539194	0.533333
0.518681	0.509402	0.491575	0.511355	0.493284	0.484737	0.489866	0.495238	0.49304	0.497924	0.490598	0.507692	0.492796	0.506716	0.502076	0.505983	0.50525	0.504762	0.515507	0.509402	0.514286	0.507937	0.517705	0.5116	0.522833	0.517705	0.530403	0.522833	0.530647	0.532112	0.531136	0.52967	0.533578	0.527961	0.533822	0.531868	0.53431	0.538462	0.527473	0.53138	0.523077	0.539927	0.532112	0.534554	0.528938	0.532845	0.53431	0.529426	0.515995	0.52381
0.511844	0.521368	0.505739	0.501343	0.499389	0.498901	0.496703	0.49304	0.504762	0.504029	0.504518	0.502808	0.493529	0.49768	0.498657	0.502564	0.500366	0.513065	0.505495	0.517949	0.510623	0.515751	0.523321	0.517216	0.524298	0.519658	0.524054	0.528449	0.533578	0.522589	0.528694	0.526252	0.526984	0.526252	0.532112	0.535043	0.532845	0.540415	0.537729	0.530891	0.533333	0.542857	0.535043	0.535531	0.53431	0.531624	0.529915	0.535043	0.526252	0.523565
0.475702	0.465446	0.466911	0.474969	0.465446	0.456654	0.473016	0.462515	0.47619	0.473504	0.464957	0.464713	0.466911	0.471795	0.459585	0.466911	0.464225	0.47326	0.467643	0.471551	0.479853	0.48083	0.487179	0.484982	0.487668	0.496459	0.484737	0.490598	0.493284	0.500855	0.498901	0.495482	0.49475	0.504029	0.498168	0.502076	0.509158	0.497924	0.501832	0.495971	0.495482	0.505983	0.501343	0.502076	0.497924	0.501343	0.500366	0.495726	0.491087	0.493529
0.420269	0.399023	0.389499	0.399756	0.392674	0.398291	0.39536	0.394383	0.399756	0.394628	0.401465	0.402198	0.392918	0.412943	0.401221	0.408303	0.403175	0.40928	0.419536	0.413675	0.422711	0.418803	0.414408	0.420024	0.415629	0.428083	0.414652	0.429548	0.432234	0.42906	0.426374	0.425641	0.430525	0.431502	0.432234	0.430037	0.430281	0.434921	0.430769	0.436386	0.430769	0.4442	0.435165	0.439072	0.436874	0.436874	0.433211	0.4337	0.43199	0.425397
0.0998779	0.101099	0.105983	0.0940171	0.105495	0.10525	0.110379	0.101832	0.121856	0.10232	0.117705	0.116972	0.115263	0.119658	0.103541	0.113797	0.116972	0.107692	0.11746	0.117216	0.120391	0.126984	0.118193	0.117705	0.11917	0.131624	0.127717	0.126252	0.128938	0.12381	0.118437	0.11917	0.126007	0.126984	0.126007	0.126252	0.130403	0.131868	0.129182	0.12674	0.123565	0.134066	0.127961	0.13138	0.12967	0.136508	0.132357	0.13602	0.127961	0.132112
0.274725	0.252747	0.249573	0.275702	0.272772	0.261783	0.264713	0.269841	0.265201	0.268864	0.2779	0.264225	0.270085	0.2779	0.271551	0.269841	0.266178	0.278877	0.282051	0.285958	0.281807	0.275214	0.285226	0.284493	0.285714	0.282051	0.281807	0.287912	0.287424	0.289377	0.282784	0.282295	0.284982	0.284005	0.285226	0.287912	0.289133	0.284737	0.289621	0.293529	0.284249	0.286691	0.285958	0.292796	0.292308	0.288889	0.287424	0.285226	0.285958	0.284982
0.327228	0.321856	0.335043	0.328205	0.323565	0.326984	0.329915	0.330403	0.329915	0.332357	0.343346	0.327961	0.333333	0.342369	0.339438	0.331868	0.335531	0.344322	0.341636	0.345299	0.345543	0.347253	0.351404	0.357021	0.350672	0.355067	0.349451	0.353358	0.356532	0.352381	0.355067	0.354335	0.349206	0.356288	0.357509	0.352869	0.363614	0.357753	0.353846	0.35409	0.357509	0.358486	0.3558	0.36337	0.353358	0.358974	0.355067	0.355067	0.351893	0.350183
0.420269	0.436142	0.438584	0.4337	0.436386	0.413431	0.421245	0.433455	0.42735	0.430525	0.437118	0.437363	0.434921	0.437118	0.442979	0.443956	0.436142	0.4442	0.445177	0.435653	0.446886	0.448596	0.447131	0.443223	0.450061	0.457143	0.452015	0.451526	0.454457	0.461294	0.458608	0.455189	0.460562	0.457631	0.454212	0.454212	0.459096	0.45812	0.462271	0.455678	0.45812	0.460806	0.454701	0.459096	0.453724	0.457387	0.455433	0.45641	0.449328	0.450305
0.443712	0.450794	0.444933	0.431013	0.431502	0.436874	0.427839	0.443223	0.431502	0.440781	0.447131	0.449573	0.43956	0.435165	0.446398	0.451526	0.444444	0.444933	0.445177	0.447131	0.452747	0.459341	0.452015	0.458364	0.463248	0.46105	0.458364	0.467399	0.459829	0.463736	0.471795	0.466911	0.469109	0.463492	0.468376	0.468132	0.469109	0.465446	0.472039	0.469597	0.469841	0.475214	0.471306	0.466667	0.476679	0.47326	0.471062	0.468864	0.464225	0.463248
0.463248	0.452015	0.468376	0.463736	0.466667	0.463736	0.454945	0.461538	0.459096	0.469353	0.464957	0.455433	0.459585	0.460317	0.467399	0.465934	0.46569	0.477411	0.472283	0.476923	0.482051	0.469353	0.4884	0.486203	0.489133	0.489377	0.481074	0.48254	0.485714	0.486691	0.49768	0.491087	0.495971	0.4884	0.492308	0.498413	0.495482	0.492063	0.498657	0.492308	0.489133	0.49768	0.492308	0.498901	0.501099	0.499145	0.49011	0.488889	0.486935	0.490598
0.481319	0.489377	0.490354	0.498657	0.477656	0.480098	0.483028	0.49304	0.489866	0.486691	0.479609	0.496215	0.48083	0.496947	0.494261	0.505983	0.495482	0.49768	0.489866	0.501832	0.503297	0.506471	0.510134	0.517216	0.514286	0.515263	0.515751	0.511355	0.51917	0.517949	0.515507	0.518437	0.525275	0.520391	0.520147	0.524542	0.530891	0.521612	0.524542	0.524786	0.532357	0.533089	0.521368	0.522589	0.521123	0.53431	0.521123	0.524298	0.515995	0.515507
0.42442	0.436142	0.426862	0.424908	0.430281	0.426374	0.427839	0.410501	0.431502	0.419292	0.420269	0.430525	0.426862	0.434432	0.421245	0.437118	0.437851	0.430281	0.442735	0.435653	0.441026	0.444444	0.444444	0.448596	0.447375	0.445421	0.453236	0.452747	0.452503	0.452015	0.460806	0.452503	0.459341	0.461294	0.458852	0.452015	0.462515	0.463004	0.458364	0.456654	0.455433	0.468864	0.461538	0.459096	0.45812	0.461294	0.460073	0.453724	0.451038	0.450794
0.409035	0.392186	0.388034	0.388523	0.389011	0.389011	0.375092	0.392186	0.38486	0.386569	0.38486	0.384127	0.388278	0.397558	0.39243	0.392186	0.399756	0.393895	0.392674	0.40293	0.403419	0.400977	0.408059	0.40757	0.401709	0.408547	0.413919	0.406838	0.412454	0.417827	0.416606	0.409768	0.418559	0.416361	0.418071	0.416606	0.421245	0.421978	0.415873	0.415629	0.411966	0.423199	0.415629	0.416117	0.418803	0.408791	0.421734	0.417094	0.411722	0.411233
0.359219	0.348474	0.357021	0.359707	0.351404	0.343346	0.351404	0.35873	0.348962	0.359951	0.355067	0.346032	0.358974	0.354823	0.353358	0.354823	0.353602	0.364591	0.357753	0.356532	0.369719	0.36801	0.370452	0.377534	0.364591	0.370452	0.372894	0.369719	0.378755	0.368987	0.375824	0.374603	0.379731	0.378022	0.37265	0.373382	0.374603	0.386081	0.372894	0.369231	0.374603	0.384615	0.37558	0.377289	0.377778	0.378022	0.375336	0.376313	0.377534	0.376068
0.300855	0.292552	0.30525	0.300855	0.312821	0.305983	0.301832	0.301099	0.300122	0.296459	0.304762	0.292796	0.298413	0.303053	0.308181	0.30989	0.304274	0.303785	0.313797	0.309402	0.308181	0.326007	0.313797	0.314042	0.318193	0.320147	0.320391	0.320391	0.325275	0.319902	0.320635	0.326984	0.320391	0.31917	0.327473	0.3221	0.326984	0.323321	0.323077	0.3221	0.324786	0.329182	0.32674	0.324054	0.324542	0.32967	0.332357	0.32381	0.325275	0.321856
0.160928	0.172894	0.161661	0.161661	0.145543	0.153114	0.166545	0.157021	0.162149	0.16044	0.167277	0.161661	0.172161	0.160928	0.157509	0.171429	0.15409	0.162882	0.169231	0.16044	0.177534	0.178999	0.178266	0.171673	0.176313	0.18022	0.178999	0.179487	0.175824	0.18315	0.180952	0.177045	0.18315	0.182906	0.179976	0.188767	0.17851	0.188034	0.183639	0.186813	0.182418	0.182906	0.181441	0.185592	0.188523	0.18486	0.187546	0.18315	0.182662	0.177289
0.142857	0.122344	0.131868	0.117705	0.124786	0.130891	0.125031	0.128938	0.13138	0.129915	0.140415	0.115995	0.138217	0.143834	0.134799	0.138462	0.149939	0.138462	0.140659	0.142857	0.136508	0.145543	0.14823	0.136752	0.145055	0.156288	0.144811	0.147741	0.144567	0.149206	0.147009	0.149451	0.147741	0.142125	0.151648	0.149206	0.152625	0.149451	0.154823	0.150916	0.144078	0.152137	0.151893	0.149695	0.148962	0.152381	0.151404	0.150183	0.146764	0.143834
0.317705	0.321856	0.326007	0.308181	0.32967	0.322344	0.316484	0.328205	0.311844	0.323077	0.329426	0.323077	0.319658	0.330647	0.30989	0.330159	0.324786	0.330647	0.338462	0.335287	0.333089	0.333089	0.33602	0.343346	0.34188	0.345299	0.345788	0.350916	0.347009	0.347741	0.350672	0.34823	0.353114	0.349451	0.350183	0.349939	0.357998	0.347009	0.348718	0.349939	0.352381	0.350916	0.357021	0.358486	0.351648	0.358974	0.351893	0.351648	0.350672	0.343101
0.443712	0.424176	0.42442	0.424908	0.431502	0.422955	0.433455	0.425885	0.4337	0.426374	0.425397	0.433455	0.422955	0.434432	0.435165	0.428571	0.434432	0.437607	0.449084	0.441026	0.438828	0.437851	0.444444	0.446642	0.449328	0.450061	0.460806	0.456899	0.454945	0.460317	0.463736	0.460317	0.461538	0.469353	0.456899	0.47033	0.467643	0.464957	0.46862	0.457143	0.464713	0.466422	0.46862	0.468132	0.469597	0.468864	0.462759	0.46569	0.462515	0.459096
0.51453	0.531868	0.514774	0.520147	0.518681	0.515263	0.506716	0.50696	0.508913	0.520391	0.502564	0.515263	0.510867	0.513797	0.512576	0.5221	0.533333	0.521856	0.521612	0.531624	0.528938	0.529182	0.538706	0.541148	0.543346	0.546276	0.54359	0.54359	0.552869	0.549695	0.54359	0.553114	0.552137	0.55116	0.548474	0.556288	0.560684	0.549451	0.555556	0.555067	0.553358	0.560928	0.551648	0.560195	0.559463	0.553114	0.550672	0.549206	0.54652	0.547253
0.568742	0.54652	0.552381	0.556288	0.545543	0.544322	0.548474	0.543834	0.553602	0.558242	0.559951	0.54652	0.557753	0.558486	0.559707	0.5663	0.564835	0.564835	0.56337	0.565079	0.575092	0.577778	0.580708	0.578022	0.574603	0.586081	0.582173	0.591209	0.589988	0.592918	0.585104	0.590232	0.597314	0.598046	0.591941	0.59707	0.599512	0.594383	0.601954	0.593895	0.594139	0.600977	0.599023	0.603419	0.593651	0.596581	0.597802	0.593162	0.588278	0.583639
0.579731	0.543834	0.558974	0.571429	0.552625	0.545543	0.560928	0.540659	0.534554	0.550183	0.571673	0.562637	0.566056	0.556777	0.556044	0.565324	0.557265	0.566545	0.571184	0.569475	0.572161	0.577778	0.579976	0.591697	0.58779	0.586813	0.586569	0.580952	0.59072	0.590476	0.598779	0.594139	0.594628	0.606838	0.603907	0.608547	0.606105	0.605617	0.604884	0.60293	0.601465	0.605617	0.602198	0.60293	0.598779	0.599756	0.600488	0.594628	0.585592	0.590476
0.534066	0.525275	0.549695	0.545055	0.544322	0.527961	0.537241	0.523321	0.535531	0.532601	0.531136	0.539927	0.548474	0.55409	0.533578	0.547497	0.538217	0.547009	0.547253	0.548962	0.550183	0.559951	0.557753	0.571184	0.562637	0.565568	0.563126	0.56801	0.573138	0.579243	0.576557	0.574359	0.579731	0.581441	0.572405	0.585592	0.581929	0.583394	0.582173	0.57265	0.579487	0.589011	0.582173	0.586569	0.581929	0.581685	0.572405	0.574359	0.571429	0.56801
0.536752	0.534554	0.540659	0.541392	0.521123	0.524542	0.550672	0.524298	0.533333	0.532601	0.529182	0.533333	0.538462	0.531624	0.54823	0.540659	0.535775	0.547009	0.538706	0.558242	0.545055	0.558486	0.561905	0.557509	0.555311	0.565568	0.563126	0.565568	0.57094	0.565812	0.564835	0.560928	0.571673	0.574847	0.572405	0.582906	0.577289	0.574603	0.578266	0.574359	0.573138	0.582906	0.575824	0.573138	0.577534	0.578022	0.573138	0.575336	0.565324	0.564591
0.499389	0.497436	0.501832	0.511355	0.509158	0.510623	0.512332	0.5221	0.515263	0.508181	0.515263	0.507692	0.512821	0.512088	0.50989	0.513553	0.51453	0.525031	0.518437	0.516239	0.515751	0.538462	0.524054	0.53431	0.534799	0.538462	0.540415	0.53138	0.535531	0.534554	0.545299	0.541392	0.540171	0.539194	0.541148	0.550672	0.545055	0.539927	0.545543	0.540415	0.54359	0.555311	0.541392	0.544078	0.545299	0.548718	0.541636	0.539683	0.542613	0.535531
0.481319	0.452015	0.469597	0.473748	0.464225	0.460317	0.46398	0.463736	0.46862	0.462271	0.464957	0.466667	0.466178	0.472772	0.475946	0.465934	0.467399	0.468376	0.482295	0.486691	0.472527	0.484982	0.487179	0.484982	0.487179	0.493773	0.486691	0.483272	0.489133	0.495482	0.495971	0.500611	0.503053	0.500366	0.505006	0.497924	0.502564	0.496947	0.503297	0.501587	0.489621	0.500366	0.503297	0.503785	0.501099	0.503053	0.506471	0.504762	0.497436	0.492308
0.42442	0.409524	0.415385	0.397314	0.410989	0.408791	0.406593	0.411722	0.396581	0.411966	0.395604	0.406838	0.40757	0.410989	0.410745	0.40757	0.419536	0.416606	0.414164	0.411477	0.421245	0.42149	0.421978	0.425397	0.430037	0.438339	0.428571	0.431258	0.435653	0.435409	0.431502	0.43956	0.4442	0.439805	0.440537	0.437363	0.4337	0.432479	0.43663	0.434432	0.439072	0.447375	0.436874	0.439316	0.431258	0.434676	0.439316	0.434188	0.431258	0.430769
0.291331	0.279365	0.287179	0.284493	0.281319	0.274481	0.273748	0.269841	0.281074	0.284249	0.282784	0.264225	0.283761	0.284982	0.276679	0.283516	0.278632	0.283516	0.287424	0.285958	0.291331	0.291087	0.296215	0.296947	0.298901	0.302808	0.295238	0.304518	0.298413	0.304762	0.304518	0.307448	0.301343	0.302808	0.304518	0.303541	0.31453	0.306471	0.30232	0.302564	0.304274	0.303053	0.304029	0.303053	0.301587	0.300611	0.299145	0.306716	0.299878	0.300366
0.256899	0.249573	0.263492	0.263248	0.257387	0.268132	0.24127	0.250305	0.25177	0.245665	0.267399	0.253968	0.257631	0.255922	0.258608	0.265201	0.264713	0.262271	0.26862	0.275702	0.271306	0.26105	0.264225	0.260073	0.271795	0.271306	0.277411	0.268864	0.277167	0.282051	0.277411	0.278632	0.277411	0.289133	0.285226	0.280586	0.284249	0.284005	0.285714	0.280342	0.27619	0.277656	0.282784	0.284737	0.283516	0.278877	0.282784	0.282784	0.276923	0.271551
0.365324	0.355311	0.375336	0.362637	0.376068	0.34823	0.356532	0.35873	0.3558	0.36044	0.361905	0.356288	0.353358	0.361416	0.358242	0.359951	0.370452	0.371429	0.371917	0.382173	0.373871	0.377534	0.377289	0.397558	0.386813	0.379976	0.38315	0.381197	0.388767	0.393407	0.390232	0.390476	0.394139	0.397314	0.395849	0.387057	0.39072	0.398535	0.395604	0.394139	0.389499	0.393651	0.396337	0.394139	0.397314	0.394628	0.392674	0.39707	0.391453	0.391697
0.430037	0.44127	0.449817	0.449573	0.453968	0.437607	0.426862	0.431746	0.44591	0.437118	0.437851	0.425641	0.431746	0.432234	0.444933	0.442247	0.438584	0.463004	0.450549	0.460806	0.451282	0.459096	0.455678	0.463492	0.466422	0.456654	0.469353	0.46569	0.473504	0.475214	0.473504	0.471551	0.467888	0.471306	0.468376	0.477411	0.473016	0.474481	0.47326	0.472527	0.479121	0.4779	0.470818	0.474725	0.47326	0.47326	0.47326	0.470085	0.465446	0.465201
0.487668	0.491331	0.483272	0.491819	0.510134	0.478877	0.475946	0.488645	0.493284	0.48547	0.483516	0.480586	0.488156	0.488156	0.484493	0.496215	0.489133	0.492552	0.510134	0.510623	0.500366	0.517705	0.51453	0.510134	0.508669	0.517216	0.521368	0.518437	0.517705	0.516484	0.524054	0.522344	0.520635	0.526496	0.519658	0.5221	0.525519	0.527961	0.529182	0.521368	0.520635	0.520147	0.528694	0.525031	0.531136	0.524542	0.531136	0.525275	0.528938	0.516728
0.505495	0.504518	0.510379	0.523077	0.513797	0.502808	0.509402	0.51453	0.503785	0.509646	0.51746	0.51746	0.516484	0.519902	0.512821	0.507937	0.523077	0.526007	0.533089	0.527961	0.537729	0.526252	0.529182	0.52967	0.535531	0.533822	0.540659	0.541636	0.543346	0.545055	0.548474	0.53895	0.539683	0.550183	0.544078	0.542369	0.544567	0.550672	0.553358	0.549939	0.550427	0.54823	0.544567	0.555067	0.553114	0.551648	0.550427	0.545299	0.537973	0.534554
0.527473	0.531136	0.530891	0.514286	0.520879	0.510867	0.517216	0.510134	0.506716	0.513553	0.523321	0.515751	0.516484	0.511111	0.511111	0.518681	0.530403	0.529915	0.527717	0.536264	0.52967	0.536752	0.540171	0.536996	0.541392	0.544078	0.542613	0.542125	0.543346	0.544322	0.555311	0.547253	0.542857	0.555556	0.555067	0.553602	0.550672	0.558974	0.553358	0.557021	0.547985	0.559463	0.551404	0.556044	0.551404	0.552137	0.554335	0.5558	0.545055	0.545788
0.535775	0.531136	0.534799	0.521856	0.518681	0.530403	0.521856	0.532845	0.520391	0.524786	0.534066	0.529915	0.521856	0.535775	0.52674	0.538706	0.539438	0.541148	0.544078	0.543834	0.540659	0.554335	0.535287	0.543834	0.549451	0.548474	0.557509	0.554335	0.561661	0.561905	0.558242	0.561661	0.560928	0.565568	0.558242	0.55409	0.562149	0.561905	0.559463	0.557998	0.557753	0.562149	0.555556	0.566789	0.568987	0.559951	0.560928	0.556777	0.556288	0.547009
0.53431	0.541636	0.532112	0.531624	0.532845	0.520147	0.524054	0.519902	0.521612	0.51453	0.513553	0.518437	0.524542	0.528694	0.524054	0.526984	0.534554	0.535531	0.540171	0.543834	0.54359	0.546764	0.545055	0.549939	0.549939	0.547253	0.549451	0.542857	0.562393	0.562393	0.558242	0.5558	0.571429	0.560684	0.560928	0.56801	0.565079	0.56801	0.565812	0.558974	0.564835	0.570452	0.558974	0.567277	0.567766	0.564835	0.564347	0.561905	0.554335	0.556777
0.530159	0.541636	0.521856	0.516728	0.532845	0.522344	0.537485	0.5221	0.529915	0.535775	0.532112	0.527961	0.528205	0.519902	0.527473	0.535287	0.525519	0.543346	0.543101	0.557509	0.547985	0.552381	0.551404	0.556532	0.556532	0.555556	0.556288	0.551893	0.558242	0.565812	0.571184	0.558974	0.568742	0.571429	0.565079	0.570452	0.574115	0.566545	0.569231	0.568498	0.566789	0.568987	0.5663	0.5663	0.56337	0.568254	0.56801	0.569963	0.559707	0.556777
0.475214	0.475458	0.48083	0.478144	0.481319	0.46862	0.478144	0.46398	0.479609	0.484493	0.489377	0.481563	0.484493	0.484493	0.463004	0.483761	0.48083	0.483761	0.50696	0.498413	0.501099	0.496459	0.502076	0.508181	0.513797	0.503785	0.510623	0.511111	0.5116	0.511844	0.518926	0.517949	0.516728	0.515751	0.517949	0.521368	0.515507	0.525031	0.528694	0.51453	0.512576	0.518437	0.519658	0.521368	0.523565	0.522344	0.5221	0.523077	0.517949	0.50696
0.432723	0.433211	0.424176	0.432234	0.447863	0.415873	0.425641	0.434921	0.423932	0.433944	0.427106	0.428327	0.42906	0.437607	0.436386	0.442247	0.454945	0.432723	0.455189	0.445665	0.452015	0.46105	0.454945	0.449573	0.450549	0.457143	0.461294	0.458364	0.46569	0.464225	0.463492	0.472039	0.465201	0.467155	0.46105	0.475946	0.475946	0.473993	0.469353	0.471551	0.468864	0.471062	0.470818	0.466178	0.475946	0.47326	0.473504	0.470574	0.464957	0.460562
0.193651	0.211477	0.209524	0.198779	0.202442	0.216606	0.206593	0.192186	0.21514	0.203419	0.211966	0.203907	0.203907	0.220513	0.208791	0.216117	0.213675	0.215873	0.209768	0.219048	0.219536	0.220757	0.219048	0.211477	0.219048	0.226618	0.225641	0.220513	0.230769	0.231502	0.22735	0.229304	0.229304	0.226129	0.222955	0.232723	0.229304	0.233211	0.232723	0.229548	0.233211	0.227839	0.227839	0.235409	0.227839	0.234676	0.229548	0.231746	0.22735	0.224176
0.263736	0.266911	0.259585	0.258364	0.264713	0.269109	0.262515	0.26105	0.265446	0.264957	0.264713	0.278632	0.266911	0.268376	0.277411	0.273504	0.269597	0.275702	0.276923	0.281807	0.283028	0.2779	0.276679	0.281074	0.282784	0.284737	0.286935	0.283028	0.292308	0.291819	0.28254	0.281319	0.288889	0.283761	0.283516	0.291331	0.291331	0.2884	0.291087	0.292308	0.28547	0.295971	0.296459	0.290598	0.29011	0.286203	0.287912	0.291819	0.284493	0.286447
0.318681	0.310379	0.307204	0.308181	0.308913	0.310379	0.307204	0.295482	0.300122	0.313309	0.313309	0.320391	0.299634	0.318926	0.305739	0.312576	0.310379	0.325031	0.321856	0.315751	0.324786	0.31746	0.323077	0.327473	0.319658	0.321123	0.329915	0.326007	0.325031	0.330891	0.326252	0.325763	0.329426	0.329915	0.325763	0.324542	0.336508	0.334554	0.339194	0.334799	0.330159	0.33602	0.329182	0.337241	0.335043	0.328694	0.333578	0.328938	0.32674	0.325519
0.414896	0.406838	0.416361	0.4	0.414408	0.412454	0.404396	0.408059	0.417582	0.419048	0.419292	0.411477	0.415385	0.404884	0.417582	0.420513	0.418315	0.42149	0.420513	0.434188	0.428571	0.437118	0.434921	0.425153	0.428327	0.434921	0.436874	0.442002	0.434676	0.438828	0.435165	0.434432	0.442735	0.443468	0.439805	0.44127	0.444933	0.442979	0.442491	0.437118	0.439805	0.446642	0.437607	0.445177	0.450794	0.443956	0.446154	0.447131	0.440293	0.433944
0.463004	0.467643	0.46398	0.465934	0.450305	0.444444	0.462515	0.458608	0.47326	0.459096	0.465934	0.461538	0.464469	0.471306	0.474237	0.475458	0.48083	0.477411	0.47619	0.484982	0.476923	0.483761	0.495238	0.487179	0.488889	0.4884	0.494261	0.497924	0.492552	0.496703	0.498657	0.498657	0.49304	0.49768	0.494505	0.494261	0.502076	0.501587	0.502076	0.495238	0.500366	0.499145	0.500855	0.503053	0.503785	0.499878	0.501099	0.499145	0.496703	0.483761
0.484982	0.49011	0.469109	0.485714	0.48254	0.475458	0.475946	0.469353	0.474237	0.483272	0.468864	0.469109	0.484493	0.472039	0.476923	0.480586	0.479365	0.485226	0.489133	0.49475	0.494505	0.492308	0.501343	0.502076	0.492796	0.497436	0.503785	0.502808	0.503785	0.505495	0.508181	0.50525	0.504762	0.510379	0.505006	0.513309	0.514042	0.512821	0.50989	0.512332	0.508913	0.515995	0.515018	0.512088	0.504518	0.514042	0.504518	0.509402	0.502564	0.499634
0.498657	0.507204	0.487179	0.493284	0.494505	0.493773	0.492796	0.497436	0.494261	0.502564	0.496215	0.49011	0.495482	0.494261	0.497436	0.510379	0.495482	0.512332	0.517705	0.511355	0.513553	0.512088	0.520147	0.51746	0.520391	0.528205	0.528205	0.524054	0.536752	0.531136	0.53138	0.53138	0.533089	0.531868	0.531136	0.527717	0.52967	0.535531	0.530647	0.536264	0.533089	0.535043	0.540415	0.533822	0.535531	0.530891	0.533333	0.528694	0.526252	0.518681
0.438095	0.43199	0.438339	0.448352	0.445421	0.436386	0.452503	0.441514	0.442735	0.439072	0.437851	0.438828	0.443468	0.441026	0.448352	0.440537	0.455678	0.45177	0.461538	0.461538	0.458608	0.468132	0.465446	0.474481	0.462515	0.459096	0.468864	0.462759	0.471062	0.473016	0.484493	0.476923	0.46862	0.477167	0.469353	0.475946	0.479365	0.479853	0.477656	0.476923	0.479365	0.483516	0.473993	0.48254	0.484249	0.483761	0.481807	0.478144	0.47326	0.471306
0.408059	0.401465	0.406105	0.403663	0.396337	0.394139	0.38779	0.394139	0.393407	0.409768	0.389011	0.39536	0.396093	0.402198	0.407326	0.399023	0.410989	0.411233	0.407326	0.413187	0.408303	0.409524	0.421734	0.425153	0.417094	0.41514	0.421978	0.410501	0.422222	0.434676	0.423687	0.426129	0.423687	0.422711	0.41978	0.425885	0.426374	0.421734	0.425641	0.429548	0.425885	0.423932	0.421245	0.427595	0.432234	0.42442	0.428327	0.426618	0.42149	0.414896
0.358486	0.364591	0.361172	0.373871	0.3558	0.366545	0.365324	0.342613	0.357753	0.366545	0.380464	0.369719	0.36801	0.362149	0.359219	0.368987	0.367277	0.381685	0.380464	0.376801	0.376801	0.382662	0.372405	0.37265	0.377045	0.38315	0.391941	0.381929	0.386325	0.392918	0.386813	0.388278	0.390232	0.392186	0.383394	0.387546	0.390232	0.390232	0.392186	0.390965	0.385348	0.396337	0.393651	0.397802	0.396093	0.391453	0.389011	0.389988	0.387546	0.388278
0.328205	0.327717	0.340659	0.340415	0.329426	0.335531	0.325031	0.326496	0.332601	0.332357	0.327717	0.329915	0.335043	0.33138	0.340171	0.335043	0.337973	0.343346	0.344078	0.340659	0.350427	0.342369	0.347497	0.345788	0.344078	0.357509	0.35116	0.349695	0.353114	0.35873	0.355556	0.360195	0.354579	0.363614	0.354579	0.354335	0.360684	0.359707	0.363858	0.367277	0.354579	0.365079	0.362393	0.358486	0.357509	0.352137	0.362637	0.363858	0.352137	0.352869
0.201954	0.208791	0.206838	0.218559	0.211966	0.227839	0.198779	0.212698	0.207814	0.218559	0.208059	0.216117	0.211233	0.210012	0.218315	0.231013	0.221001	0.223932	0.220757	0.21221	0.22906	0.226374	0.226862	0.225153	0.231013	0.222955	0.235653	0.232479	0.230281	0.233211	0.23663	0.237118	0.238095	0.227595	0.233944	0.238339	0.228083	0.238095	0.239072	0.23663	0.237363	0.238095	0.236386	0.239316	0.233944	0.237851	0.237118	0.239805	0.232723	0.233455
0.309158	0.306471	0.331624	0.304274	0.304274	0.312821	0.307204	0.301832	0.310623	0.323321	0.320147	0.316484	0.309646	0.319658	0.3221	0.310867	0.312821	0.319414	0.324054	0.328449	0.33138	0.32674	0.330159	0.327473	0.336752	0.339194	0.336996	0.338217	0.339194	0.33431	0.337973	0.338462	0.338706	0.336996	0.337973	0.344567	0.342613	0.344078	0.340659	0.344078	0.339438	0.336508	0.346276	0.342125	0.336752	0.336508	0.343834	0.335775	0.333333	0.336752
0.431258	0.418803	0.419048	0.40757	0.408303	0.407814	0.420024	0.398535	0.420757	0.409768	0.421245	0.419048	0.410745	0.419048	0.416606	0.413919	0.413431	0.428571	0.421245	0.425153	0.417582	0.434188	0.428571	0.438095	0.436142	0.431746	0.441758	0.434676	0.441758	0.442247	0.445177	0.444933	0.440537	0.442002	0.44591	0.447375	0.445421	0.442002	0.449573	0.443223	0.440781	0.4442	0.442735	0.442735	0.448596	0.447375	0.445665	0.447619	0.441514	0.432723
0.508181	0.499389	0.50525	0.509402	0.505495	0.510867	0.505006	0.497436	0.501587	0.498413	0.501832	0.500366	0.511844	0.517216	0.489621	0.51453	0.50525	0.509158	0.517705	0.515018	0.517216	0.514774	0.523565	0.537729	0.532357	0.531868	0.544322	0.531868	0.543346	0.539194	0.536508	0.534066	0.547253	0.542125	0.542125	0.537241	0.547741	0.535531	0.549939	0.545788	0.545788	0.54188	0.545543	0.545788	0.550916	0.547497	0.545788	0.539683	0.540171	0.525275
0.561905	0.554823	0.562882	0.557753	0.552137	0.558974	0.545299	0.542369	0.556044	0.547741	0.544811	0.548718	0.557265	0.547497	0.556777	0.563614	0.567766	0.565812	0.565568	0.568742	0.571429	0.581441	0.574847	0.577534	0.577534	0.579243	0.589255	0.587057	0.586813	0.59072	0.595604	0.597314	0.594872	0.598291	0.600977	0.598779	0.604396	0.598046	0.597558	0.596337	0.602198	0.592918	0.594628	0.608059	0.597802	0.599512	0.6	0.597314	0.590965	0.58315
0.582418	0.577289	0.583639	0.578999	0.577289	0.564835	0.559707	0.566056	0.565568	0.563858	0.571917	0.571673	0.574603	0.573138	0.584127	0.577778	0.580708	0.588034	0.582662	0.581685	0.596093	0.590476	0.596337	0.599023	0.612454	0.600244	0.610012	0.598046	0.610012	0.614652	0.608059	0.614896	0.61514	0.61978	0.61514	0.621245	0.624908	0.616606	0.621245	0.616117	0.613431	0.615629	0.61221	0.624176	0.623932	0.618559	0.617094	0.616117	0.605372	0.603907
0.558974	0.549451	0.577045	0.563858	0.5558	0.555556	0.556532	0.566056	0.547741	0.554823	0.552625	0.552625	0.559219	0.559707	0.560195	0.561905	0.584127	0.582418	0.570208	0.588278	0.579487	0.584127	0.583883	0.580952	0.59536	0.586813	0.586813	0.594383	0.591453	0.59536	0.602442	0.602198	0.600488	0.601954	0.598535	0.605372	0.608791	0.608303	0.609035	0.606593	0.601221	0.606838	0.60464	0.610745	0.608303	0.605372	0.605617	0.599512	0.59536	0.594383
0.568742	0.562637	0.561661	0.560195	0.553358	0.554335	0.557509	0.546764	0.552869	0.553846	0.549695	0.553602	0.560928	0.558974	0.565324	0.559463	0.5663	0.56337	0.574115	0.571673	0.575824	0.577045	0.587302	0.584127	0.586813	0.588034	0.585592	0.594383	0.591453	0.59072	0.595116	0.593407	0.596581	0.60464	0.599512	0.608303	0.604884	0.595849	0.605372	0.606349	0.597558	0.605372	0.6	0.605372	0.602198	0.599023	0.605128	0.597314	0.592674	0.585104
0.532845	0.517949	0.525763	0.530403	0.540171	0.542857	0.532845	0.523077	0.523565	0.530647	0.51746	0.525031	0.535531	0.526984	0.528449	0.536996	0.540171	0.550672	0.539438	0.542369	0.547985	0.552381	0.548474	0.55873	0.549451	0.554823	0.555067	0.557998	0.561661	0.564591	0.560928	0.564591	0.565324	0.559219	0.565568	0.569475	0.568254	0.56801	0.572161	0.574115	0.561172	0.568498	0.567277	0.566789	0.571184	0.565079	0.569475	0.568742	0.558486	0.559463
0.478144	0.483516	0.466667	0.475702	0.481319	0.460562	0.483761	0.471551	0.479609	0.477411	0.48547	0.477656	0.469841	0.466667	0.469841	0.483761	0.474481	0.485226	0.479853	0.504518	0.483516	0.497192	0.496459	0.493284	0.497924	0.494994	0.499389	0.494261	0.499145	0.507937	0.508913	0.503541	0.507937	0.507692	0.499145	0.510623	0.508425	0.50989	0.507937	0.513797	0.510379	0.503785	0.505006	0.50989	0.517949	0.511111	0.511355	0.508425	0.505006	0.501587
0.405128	0.41221	0.413919	0.403663	0.391697	0.399756	0.394383	0.390965	0.400733	0.398779	0.398779	0.405617	0.411722	0.404884	0.398535	0.409035	0.410256	0.408791	0.415873	0.416117	0.421978	0.419292	0.418803	0.425153	0.415873	0.419536	0.42442	0.426129	0.431746	0.433455	0.432234	0.433211	0.436874	0.431746	0.434432	0.431502	0.434921	0.440537	0.436142	0.43956	0.435165	0.435897	0.436874	0.438095	0.432234	0.435165	0.4337	0.433455	0.429792	0.420269
0.258364	0.258852	0.252015	0.252259	0.255189	0.247375	0.248107	0.25348	0.253968	0.258852	0.255922	0.252015	0.254945	0.266667	0.262027	0.264225	0.255189	0.265446	0.26398	0.264469	0.263248	0.265201	0.26569	0.261538	0.273748	0.270818	0.280098	0.274481	0.271306	0.281563	0.272772	0.279121	0.273016	0.279121	0.273016	0.274969	0.276923	0.276679	0.280586	0.273748	0.279365	0.278144	0.277167	0.28254	0.280342	0.273748	0.276435	0.275214	0.278144	0.267399
0.296459	0.318681	0.315018	0.286935	0.302076	0.299878	0.308425	0.296459	0.307448	0.30989	0.303785	0.310867	0.305739	0.304029	0.298168	0.307448	0.315751	0.312821	0.313553	0.312332	0.321368	0.316728	0.315507	0.31746	0.325275	0.319902	0.328205	0.333089	0.330403	0.330891	0.32967	0.331868	0.332357	0.335775	0.327961	0.336996	0.334554	0.339683	0.345299	0.338706	0.33431	0.337241	0.33895	0.339194	0.335287	0.340904	0.335531	0.339683	0.332601	0.331868
0.375092	0.374603	0.378999	0.39536	0.373382	0.364835	0.380952	0.378755	0.376801	0.377289	0.382662	0.382173	0.36337	0.376313	0.377534	0.389744	0.380464	0.383883	0.394872	0.399267	0.391941	0.39707	0.399267	0.402442	0.404396	0.402198	0.402198	0.408547	0.408303	0.413919	0.41685	0.421734	0.414652	0.408547	0.415385	0.411477	0.41685	0.417094	0.419048	0.417338	0.411722	0.414408	0.423199	0.415873	0.412943	0.412943	0.411966	0.41221	0.407082	0.405861
0.437363	0.438584	0.441758	0.438339	0.461294	0.434432	0.423199	0.452259	0.4442	0.434921	0.450794	0.442247	0.446886	0.437118	0.440537	0.449817	0.454701	0.45812	0.456654	0.454701	0.462515	0.459096	0.461538	0.45812	0.466667	0.472772	0.472527	0.476923	0.474725	0.47619	0.481074	0.479121	0.483761	0.478388	0.475214	0.479365	0.479609	0.484005	0.478388	0.482051	0.473993	0.484737	0.479609	0.48547	0.482295	0.476679	0.483761	0.482784	0.473748	0.475946
0.517216	0.504029	0.514774	0.494994	0.508913	0.508669	0.498901	0.506471	0.509402	0.502564	0.510134	0.51453	0.497192	0.499634	0.503785	0.514774	0.512821	0.511111	0.515263	0.5221	0.530159	0.535287	0.525275	0.532601	0.53138	0.533578	0.550427	0.540171	0.54188	0.548718	0.537241	0.547985	0.54359	0.547741	0.555311	0.550427	0.547741	0.553358	0.551648	0.555311	0.544567	0.549206	0.547741	0.547009	0.551893	0.553602	0.550916	0.539927	0.544567	0.543834
0.547497	0.530647	0.528694	0.533333	0.524298	0.540415	0.527961	0.535775	0.539438	0.531868	0.541392	0.533333	0.521612	0.514286	0.533333	0.544322	0.541148	0.550672	0.556288	0.548962	0.555556	0.551404	0.561661	0.556532	0.558974	0.5558	0.564835	0.572405	0.565324	0.562882	0.564835	0.571184	0.5663	0.573382	0.567766	0.564591	0.571184	0.577045	0.568498	0.574359	0.570208	0.57851	0.572161	0.569719	0.570696	0.571917	0.568254	0.57094	0.564835	0.565568
0.52967	0.53602	0.532601	0.533333	0.529182	0.530159	0.534554	0.52381	0.537241	0.52967	0.532601	0.530403	0.535043	0.517705	0.524054	0.533822	0.540415	0.543346	0.54188	0.545299	0.544811	0.553602	0.547253	0.556532	0.549695	0.558974	0.569719	0.55409	0.561661	0.557509	0.563858	0.56337	0.564103	0.562149	0.57094	0.572405	0.570696	0.570208	0.565568	0.566789	0.569719	0.571673	0.573626	0.575092	0.569475	0.565324	0.565568	0.57094	0.571917	0.559951
0.532357	0.538706	0.540415	0.538217	0.520879	0.529182	0.530159	0.537973	0.526984	0.527717	0.517949	0.54188	0.522589	0.53431	0.514774	0.528694	0.532357	0.537973	0.52967	0.548962	0.543346	0.547985	0.558242	0.552381	0.561416	0.5558	0.559219	0.569475	0.563614	0.562149	0.559951	0.562882	0.5663	0.565324	0.565812	0.5663	0.569231	0.569719	0.570208	0.569475	0.571429	0.570696	0.563614	0.573382	0.566056	0.569719	0.567277	0.562637	0.564835	0.558486
0.551648	0.55873	0.537729	0.543101	0.537485	0.551893	0.55116	0.535775	0.545543	0.540904	0.538462	0.552137	0.545055	0.53431	0.540904	0.549451	0.547741	0.558486	0.554823	0.548962	0.558486	0.569719	0.568498	0.570452	0.570696	0.568498	0.57094	0.580464	0.57558	0.58022	0.574603	0.579487	0.589255	0.589988	0.585104	0.576313	0.581685	0.594383	0.584371	0.581441	0.582173	0.593651	0.585348	0.588523	0.585348	0.581197	0.579731	0.58022	0.574115	0.575092
0.536508	0.53602	0.517216	0.525763	0.539927	0.53602	0.534554	0.54652	0.534066	0.542857	0.532601	0.52967	0.528694	0.527473	0.514774	0.531136	0.541148	0.547497	0.535775	0.549695	0.552625	0.547985	0.553602	0.5558	0.551648	0.557021	0.557998	0.570696	0.563614	0.56337	0.571184	0.566056	0.56044	0.566056	0.565812	0.567766	0.568254	0.568742	0.568498	0.5663	0.571429	0.571673	0.576313	0.573382	0.569963	0.568742	0.572894	0.561661	0.566789	0.565079
0.482784	0.486691	0.498168	0.471795	0.469597	0.478877	0.47326	0.46105	0.467888	0.490354	0.482051	0.4779	0.481074	0.480342	0.477656	0.476923	0.484737	0.495238	0.492308	0.498901	0.507692	0.49304	0.495238	0.497436	0.512332	0.506227	0.507448	0.517705	0.520879	0.518681	0.519658	0.518681	0.520635	0.515263	0.520635	0.517949	0.527473	0.523321	0.528938	0.525031	0.523565	0.524786	0.525275	0.517949	0.519902	0.515995	0.525275	0.515018	0.51746	0.512088
0.423443	0.418559	0.432723	0.42735	0.431746	0.429792	0.427595	0.424176	0.420269	0.41685	0.428327	0.4337	0.423443	0.423199	0.428083	0.437607	0.440293	0.436874	0.44591	0.4442	0.44591	0.451282	0.452015	0.454945	0.444444	0.453724	0.455189	0.459096	0.461538	0.460562	0.454457	0.463004	0.459829	0.461783	0.466667	0.463736	0.467643	0.466667	0.464469	0.470085	0.468864	0.469109	0.468376	0.464469	0.472283	0.466178	0.466667	0.466911	0.457875	0.46398
0.249573	0.248107	0.240781	0.250061	0.244933	0.249817	0.250549	0.24127	0.253724	0.2442	0.245421	0.24127	0.245421	0.238828	0.241026	0.245177	0.250305	0.250305	0.25348	0.255433	0.26398	0.257387	0.253724	0.258852	0.257143	0.264713	0.26398	0.261294	0.260806	0.262759	0.263248	0.260317	0.267643	0.262759	0.259341	0.266422	0.269841	0.27033	0.27033	0.267155	0.268864	0.263248	0.263492	0.267155	0.267888	0.266911	0.261538	0.264469	0.268864	0.269597
0.260806	0.253236	0.258608	0.251282	0.26862	0.266911	0.264957	0.260806	0.263004	0.268376	0.269597	0.263736	0.271551	0.252015	0.266178	0.266422	0.257631	0.270818	0.269353	0.269597	0.275702	0.280586	0.274969	0.278877	0.284005	0.284249	0.281563	0.279609	0.281807	0.281319	0.281807	0.278877	0.2779	0.283028	0.279609	0.282051	0.283272	0.28254	0.283761	0.290354	0.284982	0.292308	0.279853	0.285714	0.282295	0.284493	0.284737	0.283272	0.288156	0.281807
0.289621	0.306716	0.302076	0.301832	0.292552	0.299878	0.312821	0.303053	0.299145	0.307692	0.300855	0.300366	0.301343	0.2884	0.301587	0.3116	0.302076	0.306471	0.309646	0.315995	0.315018	0.312332	0.320391	0.31746	0.312821	0.3116	0.31746	0.315507	0.321368	0.31453	0.317705	0.319658	0.330891	0.324054	0.320635	0.320635	0.325763	0.321612	0.325519	0.324542	0.324054	0.326252	0.323565	0.323565	0.326496	0.320879	0.3221	0.329182	0.321123	0.324298
0.390232	0.397314	0.386569	0.396581	0.386325	0.398046	0.404151	0.384127	0.386081	0.394628	0.382662	0.39072	0.383883	0.382173	0.389255	0.394628	0.396581	0.401221	0.389744	0.403663	0.405861	0.399756	0.406105	0.405128	0.399756	0.403663	0.404151	0.41221	0.413187	0.415629	0.412943	0.422222	0.410745	0.419048	0.416361	0.419048	0.422222	0.420024	0.416606	0.419536	0.418803	0.416361	0.422955	0.423199	0.421734	0.416117	0.411233	0.412698	0.417582	0.413431
0.449573	0.452015	0.448107	0.45812	0.464957	0.458364	0.464469	0.465446	0.473016	0.452015	0.45177	0.454457	0.457631	0.45177	0.449817	0.453968	0.462759	0.465934	0.460317	0.462271	0.472039	0.481074	0.480098	0.482051	0.477656	0.481563	0.491331	0.485958	0.484493	0.484249	0.490598	0.491087	0.491331	0.493773	0.490354	0.488156	0.488645	0.490842	0.491819	0.49011	0.491087	0.494017	0.492796	0.489621	0.495482	0.4884	0.494261	0.491087	0.492308	0.483761
0.497924	0.504029	0.49304	0.502564	0.503053	0.49475	0.498901	0.496703	0.488645	0.487424	0.482051	0.495726	0.487424	0.484005	0.480098	0.495971	0.493529	0.504029	0.507692	0.505739	0.51917	0.512088	0.50696	0.51917	0.520391	0.515751	0.524298	0.529182	0.520391	0.516239	0.527961	0.52967	0.52674	0.518926	0.527961	0.528205	0.536264	0.53138	0.528449	0.529915	0.533822	0.530403	0.532601	0.529182	0.538462	0.528938	0.528205	0.524298	0.52674	0.519902
0.525519	0.500122	0.504518	0.514774	0.510134	0.506227	0.512332	0.521612	0.510379	0.519658	0.515995	0.511844	0.506227	0.504762	0.510623	0.514774	0.518681	0.521368	0.531136	0.530403	0.533089	0.524786	0.532357	0.54188	0.543834	0.54188	0.541148	0.549451	0.547253	0.540659	0.550672	0.546764	0.55116	0.549451	0.554823	0.550916	0.552869	0.555311	0.55873	0.5558	0.556532	0.560684	0.554579	0.556288	0.561172	0.552381	0.556044	0.55116	0.550183	0.541392
0.500611	0.480098	0.484005	0.476679	0.479121	0.491331	0.494505	0.501099	0.488645	0.492552	0.49475	0.499634	0.477411	0.482295	0.496947	0.480342	0.493529	0.493773	0.495482	0.507937	0.50989	0.499389	0.510867	0.50989	0.505983	0.51453	0.511844	0.517705	0.520879	0.513309	0.524786	0.530403	0.524542	0.526496	0.526007	0.524054	0.522344	0.524298	0.521123	0.536508	0.523321	0.527228	0.530159	0.535531	0.527473	0.529915	0.527228	0.526007	0.524054	0.523565
0.426129	0.422711	0.416117	0.423687	0.411477	0.422955	0.425397	0.430769	0.414164	0.424908	0.404151	0.42906	0.415385	0.410012	0.417827	0.422711	0.423199	0.421734	0.423199	0.435897	0.438584	0.42442	0.436874	0.438828	0.437118	0.437118	0.447619	0.443468	0.435897	0.438339	0.445177	0.447619	0.443956	0.452259	0.44884	0.442979	0.447131	0.449084	0.450305	0.450794	0.446642	0.447619	0.45177	0.438584	0.453724	0.448107	0.449084	0.44884	0.449084	0.440049
0.351648	0.364103	0.375092	0.373138	0.373382	0.370696	0.377534	0.370208	0.370696	0.360195	0.362149	0.354823	0.356044	0.35873	0.356288	0.366789	0.35873	0.375092	0.380464	0.373138	0.387546	0.38022	0.376557	0.381685	0.379487	0.38779	0.392186	0.38486	0.387302	0.39243	0.388523	0.389744	0.389011	0.390232	0.389744	0.387546	0.394383	0.389499	0.39536	0.391209	0.393651	0.39243	0.388034	0.393162	0.391453	0.391453	0.392674	0.389988	0.388278	0.38779
0.353114	0.346764	0.357265	0.353358	0.358974	0.347741	0.355311	0.352869	0.356044	0.356288	0.34652	0.348474	0.345299	0.350183	0.346276	0.349451	0.355311	0.364103	0.353846	0.359463	0.373871	0.369475	0.368987	0.362637	0.365079	0.372405	0.371673	0.376313	0.375336	0.375092	0.368742	0.37265	0.384127	0.380708	0.379243	0.376068	0.372894	0.379243	0.376801	0.381197	0.380708	0.378755	0.378266	0.376313	0.371673	0.376801	0.381929	0.378266	0.377045	0.376557
0.234432	0.233455	0.247131	0.246398	0.24127	0.248596	0.244933	0.234921	0.240049	0.24127	0.253236	0.2442	0.243712	0.239805	0.251038	0.252503	0.256166	0.252747	0.249573	0.249328	0.261783	0.250305	0.262759	0.267643	0.266911	0.262027	0.262027	0.27033	0.269841	0.266178	0.267643	0.268376	0.267155	0.269597	0.26569	0.265934	0.271795	0.265934	0.274969	0.270574	0.269841	0.27033	0.266667	0.27326	0.270818	0.265201	0.271062	0.269841	0.266667	0.264713
0.277167	0.270574	0.28547	0.290598	0.275946	0.289621	0.272772	0.277167	0.277411	0.284493	0.282295	0.276923	0.2779	0.274481	0.282295	0.280342	0.285958	0.279609	0.283761	0.286935	0.29304	0.2884	0.29011	0.296703	0.293773	0.300122	0.288889	0.297192	0.299145	0.29768	0.296703	0.305495	0.291087	0.296215	0.293773	0.302808	0.303297	0.305739	0.299145	0.301343	0.30696	0.30696	0.304274	0.300855	0.305495	0.300611	0.301099	0.297192	0.29475	0.290842
0.394383	0.393407	0.405861	0.405128	0.393651	0.400244	0.39536	0.386325	0.39536	0.395604	0.397314	0.394383	0.391209	0.389255	0.385836	0.391453	0.399756	0.405128	0.406349	0.409768	0.406593	0.409768	0.41221	0.407814	0.414896	0.419536	0.421001	0.416606	0.414164	0.412698	0.42149	0.428327	0.421001	0.418559	0.425397	0.420513	0.423687	0.423443	0.420024	0.429548	0.427595	0.430525	0.422955	0.426618	0.428816	0.423443	0.418559	0.426618	0.423932	0.413431
0.478632	0.485226	0.486447	0.474237	0.484005	0.497192	0.484493	0.473016	0.495971	0.486447	0.479121	0.483516	0.4884	0.464713	0.481807	0.479365	0.494261	0.494505	0.503053	0.498168	0.501099	0.497192	0.503541	0.508669	0.515751	0.516484	0.511844	0.51453	0.523321	0.517949	0.516239	0.521612	0.520147	0.516728	0.51746	0.524054	0.526984	0.527228	0.527961	0.528938	0.521368	0.529426	0.527961	0.534066	0.523077	0.526496	0.532845	0.523077	0.51917	0.512821
0.557265	0.551893	0.560928	0.545543	0.551648	0.540415	0.560195	0.551893	0.545543	0.540904	0.54823	0.540904	0.546764	0.543834	0.531624	0.558486	0.559707	0.558486	0.558486	0.551404	0.569475	0.567033	0.561661	0.571673	0.574603	0.58315	0.585836	0.585836	0.591209	0.582662	0.58315	0.588278	0.586081	0.596825	0.588767	0.593651	0.589255	0.593895	0.583883	0.589988	0.592918	0.594139	0.589011	0.6	0.589744	0.592186	0.589255	0.589744	0.581929	0.577534
0.580708	0.581441	0.586325	0.579976	0.578999	0.581441	0.578022	0.583394	0.577534	0.581197	0.57265	0.58022	0.563858	0.565568	0.567766	0.579731	0.584127	0.575824	0.578266	0.583639	0.582662	0.599512	0.598779	0.598291	0.600733	0.605861	0.601465	0.598046	0.615629	0.61978	0.621001	0.621734	0.623932	0.624176	0.620757	0.619048	0.618559	0.62735	0.618071	0.622955	0.620757	0.629548	0.618803	0.622711	0.615873	0.625397	0.621978	0.614652	0.613431	0.603907
0.568254	0.579976	0.579976	0.565324	0.567277	0.564347	0.576801	0.570452	0.574603	0.576068	0.576557	0.567033	0.560195	0.559463	0.561172	0.566545	0.576801	0.586081	0.580708	0.575336	0.594872	0.596581	0.593895	0.596825	0.60464	0.593162	0.605128	0.610745	0.604396	0.608791	0.614896	0.619048	0.610012	0.614408	0.613431	0.613919	0.614164	0.624908	0.61221	0.61685	0.616117	0.619536	0.61514	0.614896	0.616361	0.620757	0.617582	0.609524	0.607082	0.601465
0.575092	0.576068	0.571184	0.583639	0.568254	0.570208	0.58022	0.573626	0.574603	0.573138	0.570696	0.573626	0.568254	0.57851	0.573626	0.569963	0.575824	0.585348	0.586081	0.588034	0.588278	0.586081	0.600244	0.608303	0.602198	0.594628	0.605128	0.615629	0.612698	0.60928	0.60928	0.612943	0.608791	0.617827	0.61978	0.618071	0.620024	0.61978	0.613675	0.621978	0.620757	0.626374	0.619536	0.618315	0.61685	0.621001	0.619292	0.609524	0.615629	0.610256
0.535287	0.538706	0.533822	0.539438	0.531624	0.524542	0.546764	0.536752	0.54359	0.53895	0.536508	0.52674	0.52967	0.53602	0.523077	0.536264	0.540415	0.543346	0.544811	0.539438	0.555556	0.54652	0.548718	0.565079	0.569475	0.566545	0.561661	0.564591	0.568254	0.58022	0.562149	0.569963	0.576801	0.575092	0.571429	0.572894	0.577289	0.57558	0.57558	0.579976	0.577534	0.57851	0.576801	0.577778	0.579243	0.577045	0.572894	0.577778	0.563126	0.565568
0.478632	0.487912	0.469841	0.465446	0.475702	0.470818	0.471062	0.480586	0.47619	0.471306	0.465446	0.4779	0.469353	0.466667	0.466667	0.481074	0.475702	0.480342	0.488645	0.498901	0.492308	0.485958	0.489621	0.497436	0.499389	0.514042	0.500611	0.496947	0.510867	0.5116	0.507204	0.508181	0.50989	0.510379	0.510134	0.507937	0.511355	0.519902	0.506227	0.51746	0.516728	0.515507	0.513553	0.506471	0.512088	0.516484	0.506227	0.509158	0.508181	0.507448
0.401465	0.398779	0.394383	0.390476	0.400733	0.392186	0.399756	0.403663	0.396581	0.393651	0.39536	0.403663	0.40464	0.390965	0.395849	0.402198	0.402198	0.410012	0.407814	0.409035	0.413187	0.409768	0.414896	0.425641	0.418803	0.419536	0.42906	0.42442	0.428571	0.429548	0.424908	0.428816	0.429304	0.431502	0.43956	0.429304	0.435165	0.435165	0.433944	0.430525	0.438339	0.440781	0.433211	0.43199	0.4337	0.431746	0.430037	0.434432	0.431013	0.425885
0.206838	0.211966	0.19707	0.205617	0.195116	0.20757	0.200488	0.206593	0.203907	0.209768	0.198535	0.201954	0.201465	0.208547	0.206349	0.208059	0.205861	0.214164	0.20928	0.211233	0.213919	0.212943	0.222955	0.211233	0.213919	0.217582	0.222222	0.219292	0.224176	0.228571	0.232479	0.224908	0.220269	0.223199	0.22735	0.226862	0.229548	0.227595	0.226374	0.226129	0.224176	0.227839	0.223932	0.224176	0.227595	0.220269	0.223199	0.220024	0.220513	0.221978
0.339194	0.340904	0.340171	0.333333	0.336996	0.330403	0.340659	0.344322	0.33431	0.336996	0.342613	0.332112	0.342125	0.347253	0.340415	0.333578	0.340415	0.339927	0.339927	0.350916	0.356532	0.353358	0.351404	0.357998	0.354579	0.356777	0.361661	0.365568	0.359951	0.361416	0.363858	0.366056	0.365568	0.368742	0.368498	0.3663	0.361172	0.369475	0.371673	0.365812	0.371184	0.368987	0.376313	0.372894	0.367033	0.374603	0.366789	0.370696	0.363614	0.362393
0.406593	0.39072	0.374603	0.382418	0.379487	0.385104	0.385348	0.382418	0.380952	0.372161	0.388278	0.367033	0.378755	0.405128	0.386325	0.388278	0.380952	0.394383	0.391453	0.393651	0.390476	0.40757	0.406838	0.396825	0.404396	0.40293	0.410012	0.404884	0.414408	0.40928	0.412943	0.415629	0.416361	0.407326	0.412698	0.421245	0.410256	0.413431	0.420513	0.418071	0.415873	0.421001	0.422466	0.417827	0.415629	0.412454	0.412454	0.415629	0.40928	0.403175
0.446398	0.443468	0.444689	0.45348	0.448352	0.442247	0.439805	0.43956	0.442979	0.449328	0.450549	0.455433	0.452015	0.453968	0.45641	0.448107	0.455922	0.454701	0.46105	0.452015	0.456166	0.461538	0.47033	0.470574	0.469109	0.476679	0.476435	0.48254	0.477167	0.478877	0.483272	0.482784	0.4779	0.487179	0.481074	0.488889	0.482051	0.480342	0.488645	0.486203	0.483272	0.488645	0.487668	0.490598	0.489621	0.479121	0.486935	0.483272	0.474969	0.47619
0.513797	0.518437	0.499389	0.49011	0.485226	0.495971	0.48547	0.497924	0.49475	0.493529	0.496215	0.508669	0.509646	0.519658	0.506716	0.507937	0.502808	0.506471	0.498168	0.511844	0.508669	0.520879	0.526252	0.527473	0.518437	0.524054	0.531136	0.532112	0.525763	0.532112	0.534066	0.536996	0.531868	0.53602	0.532357	0.535043	0.533333	0.542125	0.547253	0.547741	0.544567	0.541148	0.545055	0.539927	0.541636	0.539194	0.542369	0.533333	0.538706	0.528694
0.53431	0.542125	0.522344	0.512332	0.513553	0.519902	0.51453	0.536996	0.533089	0.52967	0.533089	0.524298	0.53895	0.547985	0.538217	0.536996	0.538706	0.539927	0.545788	0.538462	0.543834	0.548962	0.553846	0.553602	0.555311	0.549695	0.56337	0.560684	0.557509	0.557021	0.561172	0.570696	0.569719	0.57265	0.558242	0.571673	0.571917	0.569475	0.569963	0.569719	0.571673	0.568498	0.570696	0.5663	0.568254	0.567521	0.563126	0.558242	0.561661	0.551404
0.564591	0.553846	0.545299	0.548962	0.533822	0.545055	0.53895	0.556044	0.54652	0.540659	0.539927	0.531624	0.543346	0.572405	0.547253	0.552625	0.54823	0.554579	0.565568	0.56801	0.564103	0.56801	0.570452	0.578266	0.579487	0.577534	0.573138	0.570208	0.57558	0.57558	0.578022	0.583394	0.580464	0.575092	0.586813	0.588523	0.590232	0.582662	0.584371	0.587057	0.592918	0.593651	0.589255	0.585348	0.588278	0.58315	0.582173	0.584371	0.576068	0.578022
0.550916	0.561905	0.54652	0.561172	0.567033	0.551893	0.552381	0.544567	0.542369	0.550672	0.547497	0.539194	0.545299	0.573382	0.553358	0.556044	0.562393	0.558486	0.554823	0.564347	0.5663	0.560928	0.569719	0.568254	0.577534	0.570696	0.579976	0.580708	0.581441	0.577289	0.58486	0.585592	0.586325	0.586813	0.586813	0.589988	0.593407	0.586081	0.588034	0.59707	0.598046	0.592186	0.59072	0.589499	0.58486	0.591697	0.592674	0.589011	0.58315	0.579976
0.553602	0.56044	0.55409	0.562393	0.557509	0.53602	0.5558	0.544567	0.54652	0.552625	0.549451	0.54823	0.571917	0.579243	0.551648	0.555067	0.552869	0.567033	0.567033	0.562149	0.561172	0.571429	0.567766	0.576313	0.576801	0.57558	0.577534	0.587302	0.579731	0.585348	0.588278	0.58486	0.594383	0.598046	0.595604	0.599023	0.59072	0.588034	0.590476	0.590965	0.595116	0.596337	0.59707	0.587302	0.589011	0.587546	0.590965	0.58486	0.58315	0.580464
0.531624	0.542125	0.523565	0.517216	0.508913	0.515507	0.523321	0.525519	0.51453	0.508425	0.5116	0.522589	0.531624	0.53431	0.515751	0.515263	0.52674	0.527473	0.521612	0.533333	0.526007	0.53895	0.54359	0.540171	0.536508	0.542857	0.551404	0.551404	0.553846	0.548962	0.547009	0.555311	0.551893	0.550916	0.55409	0.566056	0.553846	0.551893	0.554579	0.553846	0.557753	0.5558	0.55409	0.557753	0.556532	0.559707	0.55873	0.550183	0.554579	0.541392
0.490354	0.493529	0.489133	0.481563	0.474481	0.477656	0.477656	0.478877	0.463736	0.464469	0.472772	0.480342	0.483028	0.491087	0.481563	0.483761	0.474237	0.490354	0.479121	0.484493	0.500611	0.501099	0.497192	0.493284	0.505495	0.503785	0.506227	0.5116	0.508913	0.512332	0.508181	0.520147	0.513553	0.516972	0.518437	0.519414	0.522344	0.516728	0.51746	0.520391	0.521856	0.51746	0.520147	0.526252	0.51917	0.51746	0.521612	0.50989	0.508669	0.510623
0.420269	0.413187	0.416606	0.399512	0.399756	0.40464	0.408791	0.410012	0.396581	0.399267	0.403907	0.395604	0.415385	0.417827	0.412454	0.40757	0.41221	0.422955	0.411722	0.420269	0.412943	0.432723	0.418559	0.422955	0.418071	0.423687	0.424908	0.429792	0.434921	0.434188	0.435409	0.437607	0.4337	0.4337	0.438095	0.445665	0.437607	0.436874	0.440293	0.443468	0.447131	0.446642	0.443712	0.440049	0.444689	0.432723	0.439072	0.438828	0.432967	0.427839
0.247131	0.242002	0.24591	0.245177	0.251526	0.242247	0.246154	0.24884	0.263004	0.235653	0.247619	0.244689	0.249817	0.249573	0.244444	0.257143	0.244933	0.257143	0.259585	0.256899	0.269353	0.260317	0.251282	0.257631	0.259829	0.260317	0.265446	0.266178	0.265446	0.261783	0.267643	0.257875	0.26398	0.260073	0.265934	0.27033	0.265934	0.263248	0.267888	0.266911	0.268376	0.26569	0.267399	0.263248	0.26569	0.26862	0.27033	0.267643	0.268376	0.266422
0.289866	0.286935	0.267399	0.268376	0.268132	0.265201	0.269597	0.281807	0.27326	0.274725	0.260073	0.275946	0.270818	0.281807	0.284005	0.277167	0.279121	0.271795	0.27619	0.273993	0.277411	0.284249	0.284493	0.28254	0.28254	0.28254	0.289621	0.286691	0.291331	0.291819	0.29304	0.292552	0.292552	0.289621	0.289377	0.294261	0.287912	0.289133	0.292796	0.291575	0.294994	0.296703	0.288156	0.288156	0.284249	0.291087	0.29304	0.292063	0.290354	0.285714
0.322833	0.326252	0.317216	0.310134	0.305983	0.309646	0.305006	0.3221	0.309646	0.308913	0.313553	0.318193	0.32674	0.321856	0.332357	0.333578	0.318926	0.324542	0.324054	0.330891	0.33138	0.330159	0.329426	0.330647	0.335775	0.333578	0.33138	0.338217	0.338217	0.335775	0.343101	0.332112	0.339683	0.340659	0.340171	0.340904	0.342369	0.340415	0.34188	0.342369	0.339438	0.342857	0.340171	0.339927	0.339683	0.342613	0.342613	0.342369	0.336996	0.341636
0.387302	0.389499	0.373138	0.393407	0.38315	0.382906	0.375336	0.367521	0.378999	0.375092	0.384371	0.378022	0.398046	0.397314	0.394383	0.398291	0.385836	0.385836	0.395116	0.400244	0.396337	0.399023	0.393651	0.397558	0.404396	0.40293	0.39707	0.411477	0.411966	0.406593	0.407814	0.408547	0.406105	0.412698	0.419292	0.414164	0.411722	0.409524	0.420513	0.414652	0.411233	0.410989	0.416117	0.418071	0.411722	0.411233	0.412454	0.410989	0.411722	0.404396
0.447863	0.443468	0.430525	0.449817	0.44591	0.440049	0.435409	0.443956	0.442002	0.443223	0.442735	0.436874	0.442735	0.456899	0.452015	0.450549	0.437607	0.451526	0.454945	0.457143	0.467643	0.465201	0.462759	0.457143	0.46398	0.467888	0.472039	0.464957	0.471306	0.471306	0.478388	0.471062	0.473993	0.473504	0.476923	0.482295	0.473016	0.473993	0.472772	0.474969	0.477656	0.479365	0.480342	0.477656	0.477411	0.473504	0.474969	0.469597	0.472039	0.464713
0.484982	0.509158	0.486691	0.476679	0.466178	0.482295	0.488889	0.484005	0.477167	0.489377	0.469841	0.472772	0.488645	0.492063	0.480586	0.48547	0.486935	0.498901	0.494994	0.507448	0.502808	0.501832	0.500122	0.510134	0.506227	0.512088	0.516239	0.508425	0.512332	0.515995	0.508669	0.516728	0.509646	0.516484	0.518437	0.518681	0.516484	0.517216	0.520879	0.522344	0.519658	0.521368	0.51917	0.513797	0.51917	0.512821	0.524542	0.515018	0.51453	0.510623
0.51917	0.504029	0.510867	0.502564	0.499389	0.497192	0.489866	0.506471	0.506227	0.506471	0.502808	0.500366	0.514286	0.519658	0.508425	0.504518	0.505983	0.506471	0.508669	0.521368	0.517949	0.526496	0.52967	0.53138	0.529426	0.525275	0.530403	0.536996	0.528694	0.535531	0.543101	0.530403	0.54652	0.540171	0.543834	0.544811	0.542857	0.546032	0.542369	0.542857	0.544567	0.547497	0.548718	0.544811	0.545543	0.538217	0.548962	0.544811	0.531136	0.529182
0.515018	0.50525	0.504518	0.506227	0.495726	0.49475	0.477656	0.485226	0.495971	0.484493	0.499145	0.490354	0.492308	0.516728	0.494261	0.505495	0.493284	0.512821	0.508669	0.511844	0.503541	0.508181	0.513797	0.518193	0.513309	0.525763	0.51917	0.525519	0.522344	0.519902	0.526252	0.529426	0.526984	0.523321	0.52674	0.533089	0.53431	0.525031	0.527228	0.531624	0.534799	0.535531	0.532357	0.532357	0.530891	0.530891	0.527473	0.527228	0.522344	0.524298
0.43956	0.443468	0.438095	0.430037	0.432967	0.43199	0.434188	0.432234	0.427595	0.431258	0.418559	0.428816	0.437363	0.458852	0.431258	0.42906	0.430281	0.446886	0.444444	0.447619	0.450305	0.452503	0.45177	0.449817	0.455678	0.461538	0.455433	0.453968	0.461294	0.459096	0.465446	0.463492	0.470818	0.460806	0.465934	0.458364	0.464469	0.461294	0.46569	0.467399	0.463004	0.467155	0.472527	0.465201	0.466422	0.464713	0.46569	0.467399	0.458364	0.461294
0.369475	0.37094	0.370696	0.370208	0.38315	0.36801	0.37094	0.36337	0.366545	0.364103	0.363126	0.368987	0.372405	0.396337	0.371917	0.388278	0.37558	0.383394	0.383883	0.378999	0.388278	0.387057	0.390232	0.387546	0.39072	0.394139	0.39072	0.392674	0.389255	0.398291	0.394383	0.394628	0.393651	0.392918	0.400733	0.400977	0.396093	0.399267	0.398046	0.398291	0.401465	0.40464	0.396093	0.401709	0.402686	0.398291	0.399756	0.398046	0.39072	0.39536
0.366789	0.357998	0.348962	0.35409	0.349939	0.356532	0.353114	0.347497	0.351893	0.35116	0.344567	0.343101	0.352137	0.362149	0.349451	0.357753	0.351648	0.356288	0.351893	0.354579	0.371673	0.368742	0.369475	0.370208	0.366056	0.369475	0.368987	0.377534	0.378022	0.367766	0.370696	0.368987	0.378999	0.372894	0.371184	0.379976	0.380708	0.378266	0.373382	0.37851	0.374847	0.371673	0.379976	0.379976	0.374847	0.37094	0.378999	0.374359	0.37558	0.371429
0.247131	0.263248	0.262515	0.254945	0.249084	0.250305	0.250549	0.251038	0.259829	0.246642	0.257387	0.260317	0.259829	0.267155	0.254212	0.26398	0.252991	0.257143	0.264225	0.259341	0.263736	0.265934	0.263004	0.268376	0.272283	0.262271	0.269841	0.271551	0.269597	0.272039	0.269353	0.277167	0.270574	0.276435	0.27326	0.271306	0.28083	0.269597	0.272772	0.27619	0.276679	0.275702	0.276679	0.275458	0.273504	0.269109	0.273748	0.275214	0.274969	0.273016
0.225153	0.230281	0.222955	0.232723	0.224176	0.218315	0.218315	0.225641	0.226618	0.220757	0.223199	0.218071	0.224176	0.232967	0.231013	0.229792	0.228327	0.233211	0.228571	0.235653	0.229792	0.232967	0.230037	0.234188	0.233211	0.237607	0.237607	0.238828	0.239072	0.241514	0.236142	0.236874	0.233211	0.242491	0.237851	0.24127	0.240049	0.243223	0.242002	0.239072	0.242002	0.248352	0.242002	0.234432	0.235165	0.241026	0.241026	0.238095	0.235409	0.233211
0.380464	0.382906	0.371917	0.37265	0.367766	0.364591	0.353114	0.371917	0.360195	0.360195	0.363126	0.361661	0.380708	0.372894	0.37558	0.369231	0.378755	0.38022	0.376313	0.378022	0.381929	0.387057	0.37851	0.386813	0.391453	0.385836	0.393895	0.390232	0.389255	0.388034	0.392674	0.388034	0.395849	0.394628	0.398046	0.394872	0.398291	0.396337	0.403175	0.396825	0.399756	0.394628	0.398535	0.39536	0.400977	0.392674	0.394628	0.393895	0.392186	0.386813
0.46569	0.468376	0.476435	0.468132	0.459096	0.460562	0.464469	0.458608	0.462759	0.459341	0.459341	0.467399	0.468376	0.479365	0.474481	0.470574	0.455922	0.472527	0.465446	0.480098	0.480586	0.482051	0.482784	0.483272	0.492552	0.489866	0.493773	0.487912	0.493529	0.500855	0.489133	0.499634	0.498901	0.500611	0.495482	0.506716	0.503053	0.503053	0.498413	0.497924	0.508425	0.499634	0.499878	0.500122	0.497436	0.496215	0.497436	0.499878	0.493284	0.488156
0.541148	0.544811	0.545299	0.524542	0.543346	0.533822	0.527961	0.522344	0.539438	0.526496	0.530159	0.539927	0.545299	0.550916	0.547253	0.551893	0.525763	0.539927	0.547253	0.540659	0.552625	0.562393	0.557265	0.559463	0.561905	0.55873	0.567521	0.57094	0.565568	0.567521	0.564591	0.574603	0.572405	0.577778	0.571184	0.579243	0.574847	0.581685	0.570452	0.579976	0.58315	0.576801	0.580708	0.578755	0.57558	0.577045	0.577045	0.569231	0.568254	0.560684
0.568742	0.578999	0.570696	0.573626	0.569475	0.56801	0.566789	0.574115	0.568254	0.563614	0.579731	0.576801	0.576313	0.601709	0.560684	0.581685	0.581441	0.58315	0.582173	0.594628	0.589988	0.591209	0.593162	0.599023	0.591697	0.603419	0.600488	0.607814	0.611477	0.608547	0.614652	0.613431	0.612943	0.617094	0.619536	0.617338	0.614164	0.621245	0.616361	0.612943	0.620024	0.616361	0.616117	0.613431	0.621245	0.619048	0.61978	0.617582	0.605617	0.599023
0.578266	0.59072	0.571917	0.556288	0.569475	0.558974	0.566789	0.577289	0.567277	0.567766	0.573871	0.567521	0.57265	0.589988	0.56337	0.576801	0.571184	0.573138	0.584371	0.587057	0.595116	0.586813	0.593162	0.589744	0.589744	0.602686	0.608547	0.601709	0.602686	0.603907	0.611233	0.611966	0.613431	0.614408	0.620024	0.613919	0.610256	0.617338	0.610745	0.617582	0.624176	0.618803	0.612943	0.619292	0.616117	0.610256	0.616361	0.61221	0.607326	0.599023
0.594872	0.581685	0.578266	0.572405	0.568254	0.582906	0.572405	0.564591	0.564103	0.555556	0.575824	0.567521	0.576313	0.594872	0.576801	0.569231	0.579976	0.58486	0.589744	0.59243	0.584371	0.599512	0.588278	0.594383	0.600244	0.602686	0.60293	0.607814	0.600733	0.618315	0.609035	0.606838	0.614408	0.613431	0.620513	0.622466	0.61978	0.618803	0.61221	0.619536	0.618803	0.619292	0.62149	0.621001	0.611233	0.618559	0.611722	0.612454	0.609768	0.608791
0.531624	0.539438	0.526007	0.524542	0.547985	0.529182	0.528938	0.538217	0.534066	0.516484	0.525275	0.529915	0.527961	0.562637	0.54359	0.541148	0.536996	0.537485	0.542857	0.542125	0.543834	0.544567	0.553114	0.560928	0.555311	0.551648	0.562637	0.565568	0.55873	0.567521	0.562149	0.565079	0.568498	0.566789	0.571184	0.566056	0.571429	0.572405	0.580464	0.577778	0.571184	0.572161	0.577534	0.569475	0.57265	0.571917	0.56801	0.563614	0.567277	0.561172
0.472527	0.480342	0.476435	0.46569	0.464957	0.467399	0.466667	0.469353	0.458608	0.457387	0.463004	0.471062	0.471062	0.485226	0.477167	0.483028	0.476435	0.471062	0.480586	0.474969	0.493529	0.4884	0.480586	0.492063	0.489377	0.496215	0.494994	0.491575	0.493529	0.503785	0.500366	0.499145	0.497924	0.492552	0.501832	0.504029	0.508913	0.499389	0.498901	0.511111	0.504274	0.50696	0.503053	0.504518	0.50989	0.503785	0.502564	0.496947	0.495726	0.497192
0.386081	0.4	0.380952	0.395849	0.389011	0.383883	0.390965	0.388767	0.389255	0.38022	0.391209	0.386325	0.394383	0.413919	0.391697	0.397558	0.384127	0.395116	0.392918	0.393651	0.41221	0.406838	0.406838	0.408303	0.412943	0.404151	0.406838	0.417582	0.418559	0.415629	0.41685	0.417827	0.420024	0.414164	0.42149	0.422222	0.413187	0.416361	0.417582	0.423687	0.42149	0.423687	0.424176	0.421245	0.421734	0.420269	0.420024	0.419048	0.413431	0.410501
0.182662	0.18022	0.206349	0.198535	0.188523	0.191941	0.196093	0.194872	0.195604	0.193651	0.192186	0.18315	0.199512	0.197558	0.18779	0.205861	0.191697	0.203663	0.198291	0.198046	0.208303	0.209768	0.204396	0.202198	0.213187	0.203663	0.211477	0.212698	0.205128	0.214164	0.223199	0.219292	0.216606	0.212943	0.214164	0.221978	0.217094	0.217338	0.220757	0.21514	0.216606	0.220024	0.218559	0.21978	0.21685	0.214652	0.220757	0.217827	0.214164	0.21221
0.382173	0.3558	0.354335	0.349206	0.337729	0.334066	0.345055	0.354335	0.329915	0.335287	0.344078	0.347253	0.37265	0.385836	0.363858	0.366056	0.356288	0.344811	0.33895	0.337729	0.356044	0.360195	0.358486	0.356288	0.362393	0.3663	0.362149	0.368987	0.368254	0.373871	0.371184	0.375824	0.371429	0.37558	0.380464	0.377534	0.379976	0.378266	0.377045	0.374847	0.379731	0.376801	0.38486	0.376557	0.377289	0.378022	0.37265	0.378022	0.37558	0.367521
0.395849	0.379487	0.363126	0.372161	0.382173	0.385348	0.370452	0.376801	0.376313	0.367277	0.372894	0.368254	0.408303	0.418071	0.427106	0.419536	0.382906	0.385104	0.389744	0.384615	0.393895	0.392918	0.399756	0.399756	0.398046	0.404884	0.407082	0.409524	0.405128	0.407326	0.410745	0.406349	0.408547	0.406105	0.414408	0.417827	0.405128	0.417827	0.415873	0.413431	0.413675	0.416606	0.415629	0.411233	0.411722	0.416361	0.410989	0.406593	0.409524	0.40464
0.496459	0.466422	0.465446	0.469597	0.473504	0.47326	0.464225	0.459341	0.453724	0.463004	0.459829	0.450305	0.495726	0.521856	0.503053	0.504518	0.474969	0.466911	0.457631	0.460317	0.482784	0.481563	0.4884	0.479609	0.483761	0.488889	0.493773	0.4884	0.490354	0.489866	0.487912	0.493529	0.496215	0.501343	0.498901	0.499634	0.495971	0.495726	0.506716	0.503053	0.507937	0.504274	0.506227	0.499389	0.497924	0.499145	0.496947	0.493529	0.491819	0.486935
0.521368	0.494017	0.474481	0.469597	0.50232	0.493773	0.487424	0.486203	0.492796	0.49304	0.492796	0.478877	0.518681	0.555067	0.519658	0.529426	0.490354	0.493284	0.486691	0.498413	0.496459	0.502564	0.502076	0.505006	0.50525	0.513553	0.5221	0.515263	0.523077	0.516972	0.519902	0.520879	0.520879	0.528694	0.521123	0.518437	0.527717	0.528205	0.533089	0.535531	0.532845	0.536752	0.533822	0.531136	0.529426	0.527473	0.5221	0.517949	0.521368	0.515995
0.547497	0.51917	0.521856	0.531624	0.520391	0.513065	0.516972	0.517216	0.527717	0.521856	0.509158	0.511111	0.553358	0.585348	0.560195	0.569719	0.533089	0.5221	0.522344	0.516972	0.53431	0.540904	0.535043	0.540415	0.533089	0.545299	0.549206	0.552869	0.551648	0.555311	0.556044	0.557509	0.554335	0.555067	0.556777	0.559463	0.564835	0.560928	0.559219	0.565079	0.561416	0.557998	0.561172	0.554823	0.556532	0.552869	0.561416	0.551893	0.547985	0.555556
0.583394	0.545543	0.55116	0.547497	0.528938	0.540415	0.553358	0.546032	0.540171	0.530891	0.527473	0.533089	0.579243	0.60757	0.58486	0.590232	0.552625	0.540171	0.544811	0.554335	0.560928	0.55409	0.568742	0.57265	0.57265	0.57558	0.569475	0.571673	0.575092	0.571429	0.576313	0.580952	0.577534	0.586569	0.585592	0.581197	0.580464	0.58022	0.586569	0.586081	0.589011	0.59243	0.588767	0.584371	0.585592	0.583883	0.582173	0.579487	0.577289	0.569963
0.565568	0.544078	0.555067	0.55116	0.539683	0.543834	0.524786	0.531136	0.530891	0.530891	0.540171	0.524054	0.565812	0.610989	0.585836	0.581197	0.549206	0.533822	0.540171	0.540415	0.544322	0.55409	0.558486	0.557265	0.560928	0.564103	0.559707	0.565568	0.569963	0.57265	0.568498	0.571184	0.570452	0.574359	0.579487	0.571673	0.574359	0.570208	0.57558	0.568742	0.581197	0.577045	0.58315	0.578755	0.579976	0.570208	0.572894	0.569475	0.571429	0.570696
0.550427	0.552137	0.533333	0.529182	0.532357	0.522344	0.53138	0.511844	0.51746	0.519902	0.520879	0.521123	0.556288	0.590965	0.568987	0.576801	0.530647	0.536996	0.527473	0.527961	0.535775	0.549939	0.545299	0.552625	0.544811	0.548474	0.56044	0.559463	0.56044	0.551404	0.565079	0.560684	0.563614	0.570696	0.563858	0.566056	0.568254	0.563858	0.572161	0.568742	0.573871	0.575336	0.579487	0.563614	0.568742	0.571917	0.569475	0.568987	0.562882	0.556532
0.533822	0.507204	0.512821	0.512088	0.500122	0.490354	0.498413	0.498901	0.503053	0.49011	0.499634	0.505495	0.537973	0.565324	0.537485	0.549206	0.506471	0.511355	0.509646	0.513309	0.514286	0.515751	0.525519	0.530403	0.524786	0.531868	0.536996	0.537729	0.537729	0.53138	0.54823	0.539438	0.540904	0.553358	0.547497	0.549451	0.545788	0.539438	0.542125	0.546276	0.547985	0.549451	0.54823	0.547253	0.548718	0.547253	0.547009	0.543834	0.53602	0.535043
0.497924	0.486203	0.484737	0.481807	0.478388	0.476679	0.471795	0.478632	0.466911	0.467155	0.483028	0.47326	0.500366	0.535043	0.508913	0.520635	0.476679	0.483272	0.47619	0.482295	0.495726	0.487179	0.492552	0.498901	0.498657	0.508425	0.506227	0.514042	0.520635	0.512332	0.512088	0.5116	0.507448	0.513309	0.515995	0.50989	0.5221	0.521856	0.515751	0.519902	0.522833	0.521368	0.527717	0.522344	0.519902	0.512576	0.520879	0.508181	0.512088	0.504029
0.369719	0.33602	0.34652	0.336996	0.337729	0.321612	0.334066	0.338217	0.33602	0.336264	0.333333	0.343346	0.36801	0.385836	0.361905	0.366056	0.338462	0.348718	0.347253	0.347985	0.354579	0.357265	0.356532	0.356288	0.362393	0.355556	0.357753	0.36044	0.366545	0.361905	0.359951	0.363858	0.370208	0.368742	0.371673	0.370452	0.363858	0.366056	0.367521	0.364591	0.372405	0.376313	0.37851	0.37265	0.379487	0.367033	0.370208	0.364591	0.366545	0.362149
0.27033	0.243712	0.245421	0.260317	0.242735	0.253236	0.251282	0.256899	0.254701	0.246398	0.252259	0.248596	0.268132	0.278632	0.267155	0.268864	0.258364	0.257631	0.261538	0.253236	0.260073	0.265934	0.256166	0.272527	0.262271	0.266911	0.270818	0.26569	0.263492	0.268132	0.27033	0.266422	0.270818	0.273504	0.265446	0.272527	0.276923	0.267888	0.271062	0.268864	0.275702	0.265446	0.27326	0.274237	0.27033	0.271795	0.272527	0.270574	0.262759	0.267399
0.332357	0.284493	0.300611	0.284737	0.294505	0.294261	0.301099	0.303053	0.28547	0.301343	0.289866	0.302076	0.317949	0.336752	0.324542	0.326007	0.30696	0.307448	0.294994	0.307692	0.30525	0.313309	0.310379	0.322833	0.316972	0.321368	0.314042	0.318681	0.31453	0.322833	0.320635	0.328205	0.325519	0.330403	0.319658	0.315263	0.320635	0.323321	0.330403	0.324298	0.323565	0.322833	0.322344	0.32381	0.325763	0.325519	0.324542	0.328694	0.31746	0.316484
0.397314	0.360928	0.357998	0.338217	0.337729	0.352381	0.362637	0.35116	0.352625	0.351404	0.353602	0.344322	0.37851	0.393651	0.375824	0.393651	0.361905	0.36337	0.359951	0.359707	0.366789	0.3663	0.367521	0.368987	0.368254	0.38022	0.368254	0.385836	0.388767	0.380708	0.383639	0.377534	0.375092	0.382418	0.381441	0.385104	0.377778	0.384127	0.386325	0.383394	0.387546	0.387057	0.390965	0.381441	0.385104	0.378022	0.380952	0.382662	0.381441	0.377289
0.410989	0.383394	0.380952	0.390476	0.391941	0.386569	0.379243	0.385348	0.391697	0.395116	0.385592	0.390476	0.41221	0.430281	0.421001	0.41685	0.405372	0.394628	0.390476	0.392186	0.399756	0.403419	0.405861	0.405128	0.411722	0.418071	0.413675	0.419292	0.412698	0.411233	0.412943	0.417827	0.413919	0.418315	0.422222	0.425885	0.420513	0.418315	0.425885	0.422711	0.425153	0.422955	0.422222	0.419048	0.425641	0.417827	0.414896	0.415385	0.415629	0.412943
0.457875	0.432234	0.424664	0.443956	0.431502	0.433211	0.428816	0.4337	0.428816	0.441026	0.447375	0.42906	0.457143	0.491575	0.464469	0.47326	0.454701	0.438095	0.442735	0.4442	0.442002	0.455678	0.447131	0.45348	0.453236	0.46105	0.467888	0.460562	0.46105	0.457143	0.464225	0.462271	0.461294	0.472283	0.470574	0.476679	0.472283	0.474725	0.476679	0.470574	0.475946	0.473016	0.481319	0.474969	0.47619	0.474237	0.471795	0.467399	0.464957	0.460806
0.493773	0.469109	0.459096	0.451282	0.454212	0.456166	0.460806	0.452991	0.465934	0.452015	0.441514	0.442979	0.489866	0.505006	0.503053	0.508913	0.479853	0.466911	0.46569	0.469109	0.477167	0.484249	0.489621	0.49304	0.481807	0.489621	0.490842	0.489621	0.493284	0.491575	0.489133	0.494994	0.500122	0.50232	0.504029	0.508181	0.501099	0.496703	0.50232	0.497436	0.502564	0.502076	0.50232	0.505006	0.498413	0.503053	0.498901	0.497192	0.492552	0.484982
0.510379	0.478144	0.478144	0.479365	0.474725	0.457143	0.473016	0.47326	0.478388	0.474969	0.482051	0.47326	0.50232	0.545055	0.507937	0.517949	0.492796	0.486447	0.481319	0.488889	0.502076	0.489866	0.491087	0.49304	0.501343	0.495238	0.499389	0.50232	0.500366	0.507204	0.506471	0.519658	0.51453	0.519658	0.515507	0.517949	0.517705	0.513065	0.520635	0.519414	0.516728	0.524542	0.520147	0.526252	0.519902	0.517705	0.512821	0.511111	0.505739	0.50525
0.471795	0.466422	0.451526	0.447619	0.442247	0.448107	0.455433	0.449573	0.444444	0.447131	0.453236	0.453968	0.486935	0.516239	0.486203	0.492796	0.458852	0.457631	0.453724	0.454457	0.46569	0.471795	0.466422	0.470085	0.47326	0.475702	0.473016	0.475702	0.479853	0.479121	0.484493	0.485226	0.479609	0.478144	0.48254	0.49011	0.479853	0.489377	0.482295	0.484737	0.486447	0.486691	0.491087	0.481074	0.487179	0.489621	0.48254	0.484982	0.481074	0.474969
0.448352	0.425641	0.428327	0.437851	0.430281	0.410501	0.426618	0.428327	0.425885	0.41514	0.42906	0.420757	0.464957	0.471551	0.459585	0.466178	0.432234	0.43663	0.43663	0.434676	0.439072	0.442491	0.442979	0.446154	0.442979	0.454212	0.444689	0.443468	0.447619	0.449817	0.447863	0.452503	0.451038	0.453968	0.450549	0.458608	0.455189	0.455678	0.460806	0.460806	0.454701	0.45812	0.457143	0.454701	0.457875	0.454457	0.455433	0.459585	0.449084	0.446154
0.41514	0.389988	0.377289	0.379487	0.387057	0.38779	0.395849	0.373626	0.384615	0.398291	0.395116	0.38022	0.41221	0.435897	0.41514	0.426862	0.399023	0.394628	0.394872	0.398046	0.400488	0.40464	0.405861	0.407326	0.405128	0.409768	0.416361	0.411966	0.409768	0.416361	0.41514	0.41685	0.417094	0.418315	0.414896	0.41978	0.420513	0.415385	0.420757	0.414896	0.425153	0.428816	0.421978	0.41685	0.41685	0.422466	0.415629	0.418803	0.413187	0.41978
0.386325	0.357021	0.344078	0.358974	0.353358	0.363858	0.350672	0.361905	0.347497	0.345299	0.350672	0.351648	0.373626	0.400244	0.376801	0.390232	0.359463	0.350183	0.359219	0.352381	0.366789	0.360684	0.373626	0.377778	0.359707	0.375824	0.362637	0.374359	0.386813	0.372161	0.38022	0.378999	0.378999	0.377778	0.375824	0.376068	0.379487	0.377289	0.384371	0.379731	0.392186	0.378022	0.383883	0.388523	0.375824	0.381197	0.38022	0.37851	0.374847	0.376068
0.264713	0.246398	0.241758	0.254212	0.23199	0.250794	0.252503	0.240781	0.24127	0.241514	0.243468	0.235653	0.262271	0.28083	0.25348	0.265201	0.254457	0.250549	0.257875	0.248107	0.257143	0.263004	0.256166	0.261783	0.255189	0.260073	0.25812	0.26398	0.262515	0.263004	0.258608	0.26862	0.264225	0.264713	0.268132	0.265934	0.264713	0.264469	0.26569	0.260073	0.264713	0.264225	0.269109	0.266178	0.267888	0.264469	0.26398	0.260073	0.261538	0.257631
0.35873	0.32674	0.308181	0.321123	0.320879	0.31917	0.313065	0.324298	0.308181	0.327228	0.323565	0.326984	0.347741	0.348962	0.357021	0.356288	0.331868	0.334554	0.334554	0.324542	0.329426	0.335043	0.337241	0.340171	0.336996	0.343346	0.336264	0.340415	0.340171	0.345299	0.337973	0.345788	0.345055	0.345543	0.350427	0.344322	0.347741	0.343834	0.350916	0.350427	0.345543	0.347741	0.350916	0.345543	0.350183	0.347985	0.348474	0.336996	0.337973	0.337729
0.466178	0.425641	0.437363	0.440293	0.427839	0.422955	0.423443	0.425153	0.423687	0.431258	0.418315	0.423687	0.448596	0.478144	0.469353	0.466178	0.436874	0.428083	0.434432	0.438339	0.432723	0.450061	0.454701	0.448107	0.447375	0.452991	0.452015	0.457631	0.457631	0.463004	0.460806	0.458364	0.459585	0.460806	0.461294	0.463004	0.468376	0.46105	0.459341	0.464469	0.471306	0.45812	0.466422	0.469597	0.461294	0.457387	0.461294	0.453968	0.458364	0.452503
0.531136	0.505983	0.4884	0.503541	0.508425	0.500611	0.500611	0.504274	0.502076	0.50696	0.507204	0.508181	0.528449	0.574115	0.553358	0.553602	0.512821	0.510623	0.509646	0.511844	0.518681	0.527473	0.525519	0.540415	0.522833	0.526252	0.541148	0.54188	0.541148	0.534799	0.539194	0.54823	0.54359	0.542369	0.548474	0.54359	0.537729	0.54188	0.549695	0.547253	0.553602	0.5558	0.549206	0.549939	0.547741	0.548718	0.547009	0.539194	0.535531	0.533089
0.575092	0.552137	0.547253	0.559707	0.560195	0.550672	0.535775	0.553602	0.545299	0.557998	0.558486	0.537729	0.59072	0.615385	0.581929	0.598291	0.565324	0.560195	0.557265	0.555067	0.56801	0.564591	0.569963	0.575336	0.568742	0.56801	0.573871	0.586081	0.588523	0.586325	0.590965	0.583639	0.593162	0.600244	0.593407	0.59072	0.591453	0.599267	0.601221	0.593651	0.590965	0.595116	0.59072	0.590965	0.589988	0.590476	0.59243	0.583639	0.581441	0.582173
0.594383	0.565324	0.566545	0.556044	0.564835	0.55873	0.553358	0.54823	0.555556	0.549939	0.562393	0.563614	0.591697	0.63199	0.609524	0.624176	0.563858	0.561172	0.562637	0.567521	0.578755	0.581929	0.588034	0.591453	0.590232	0.587057	0.59243	0.603663	0.588523	0.597314	0.606838	0.597802	0.607082	0.599756	0.601465	0.610256	0.610989	0.605128	0.60464	0.611966	0.610256	0.615629	0.61514	0.609768	0.611477	0.607326	0.608791	0.60928	0.599267	0.596825
0.593162	0.552137	0.563858	0.564591	0.564835	0.555311	0.562393	0.564347	0.539194	0.560928	0.557509	0.555311	0.593651	0.627595	0.60757	0.618803	0.573626	0.562637	0.56337	0.57851	0.567277	0.575824	0.589255	0.591453	0.587546	0.595116	0.599023	0.594628	0.594383	0.600244	0.594872	0.601709	0.608791	0.604396	0.605617	0.608303	0.607082	0.611966	0.611966	0.611477	0.608303	0.607082	0.618315	0.611966	0.609768	0.607326	0.612698	0.606838	0.594139	0.594139
0.550427	0.534799	0.508913	0.521856	0.515507	0.509646	0.52381	0.52674	0.511355	0.527961	0.515995	0.5221	0.558974	0.590965	0.567033	0.56337	0.52674	0.533822	0.515018	0.526496	0.537973	0.54359	0.549451	0.542613	0.550672	0.548474	0.548718	0.558242	0.562149	0.561661	0.561172	0.556777	0.563614	0.570696	0.567521	0.570696	0.567766	0.567766	0.566545	0.575336	0.570208	0.564347	0.567766	0.559707	0.56337	0.574847	0.564347	0.553846	0.556532	0.559707
0.500611	0.457143	0.442491	0.469597	0.461538	0.457143	0.460806	0.463492	0.448352	0.449084	0.458852	0.450305	0.485958	0.514042	0.501099	0.491087	0.466911	0.463004	0.46569	0.466178	0.472039	0.482784	0.469841	0.488889	0.478632	0.495238	0.487668	0.484737	0.484982	0.491087	0.49011	0.491819	0.491331	0.491331	0.491331	0.495726	0.499389	0.493284	0.493773	0.498413	0.498413	0.498901	0.500855	0.498901	0.497924	0.49304	0.498901	0.490598	0.488889	0.485226
0.416606	0.374115	0.37094	0.373382	0.360684	0.374115	0.367033	0.373626	0.363858	0.367277	0.372894	0.364591	0.389011	0.425885	0.394383	0.403663	0.377289	0.377534	0.377778	0.380952	0.376801	0.383883	0.386569	0.38779	0.398046	0.392186	0.391697	0.399267	0.392674	0.399756	0.395604	0.395604	0.403663	0.403907	0.403663	0.402686	0.410012	0.403663	0.408791	0.40928	0.411966	0.403419	0.415629	0.401465	0.405128	0.400977	0.40757	0.398291	0.392918	0.393407
0.249573	0.229304	0.239072	0.233455	0.227106	0.238339	0.232723	0.237607	0.251526	0.237607	0.231013	0.228327	0.265201	0.272039	0.243712	0.267888	0.237363	0.245177	0.245177	0.239316	0.257143	0.252503	0.248596	0.254457	0.251282	0.254945	0.256654	0.262027	0.260073	0.260073	0.256899	0.265201	0.266911	0.264713	0.26398	0.26105	0.27033	0.263492	0.26569	0.273016	0.263248	0.267399	0.266911	0.263736	0.266422	0.267888	0.266178	0.261783	0.257143	0.257631
0.363614	0.362882	0.357998	0.365079	0.364591	0.353358	0.349451	0.352625	0.353602	0.351648	0.358242	0.357998	0.351648	0.371917	0.369719	0.384127	0.365324	0.359707	0.358486	0.366545	0.369963	0.374115	0.372894	0.374847	0.370696	0.383639	0.378999	0.385104	0.38022	0.392918	0.388767	0.389011	0.384127	0.391697	0.389255	0.390965	0.39707	0.389255	0.394383	0.396093	0.391209	0.394383	0.396337	0.39072	0.392186	0.389011	0.39536	0.389988	0.389744	0.380952
0.39072	0.388767	0.384371	0.377289	0.388278	0.364591	0.378999	0.373871	0.371917	0.382418	0.374603	0.3663	0.373382	0.385836	0.386813	0.405617	0.376557	0.373382	0.388523	0.391697	0.393895	0.398291	0.397314	0.40293	0.396581	0.393162	0.404884	0.408547	0.397802	0.402686	0.403419	0.404884	0.403907	0.404884	0.403175	0.409035	0.414896	0.414652	0.410745	0.411966	0.415873	0.409035	0.418315	0.406105	0.411722	0.412454	0.409768	0.406593	0.409524	0.402198
0.46398	0.447375	0.442247	0.460317	0.447375	0.455189	0.444933	0.449817	0.445177	0.458852	0.438584	0.446886	0.444933	0.457631	0.44884	0.482051	0.45348	0.441758	0.459829	0.462271	0.460317	0.463248	0.470818	0.476923	0.472283	0.477411	0.485958	0.479121	0.484005	0.484249	0.489377	0.481074	0.485226	0.488156	0.480098	0.487179	0.487179	0.489377	0.485226	0.491331	0.485958	0.490842	0.490842	0.487668	0.482051	0.485958	0.48547	0.480586	0.486203	0.482295
0.485714	0.477167	0.474969	0.460317	0.47326	0.466667	0.462515	0.465934	0.474481	0.46569	0.476923	0.461538	0.46569	0.487912	0.47033	0.501832	0.48083	0.473748	0.48547	0.490354	0.488645	0.485958	0.491087	0.484982	0.485714	0.496947	0.499389	0.49475	0.505006	0.507204	0.500122	0.506227	0.508913	0.508669	0.508669	0.499634	0.50696	0.510134	0.508669	0.505983	0.511355	0.512332	0.509646	0.510623	0.511111	0.508425	0.50696	0.507692	0.507692	0.493529
0.5116	0.512332	0.515018	0.507937	0.499389	0.499389	0.513309	0.496703	0.504029	0.51746	0.510623	0.500855	0.503541	0.524054	0.506471	0.542857	0.515995	0.501099	0.51453	0.517705	0.516972	0.522344	0.527961	0.527717	0.527228	0.53138	0.526984	0.539438	0.546276	0.533333	0.536752	0.541148	0.539438	0.53602	0.54359	0.537241	0.550427	0.54823	0.545543	0.541636	0.544811	0.54823	0.541636	0.547009	0.545299	0.544078	0.544567	0.538217	0.537973	0.527717
0.557753	0.551404	0.552869	0.547009	0.53138	0.537973	0.531868	0.538462	0.536508	0.546276	0.527717	0.530159	0.53431	0.555311	0.543346	0.573871	0.534554	0.533089	0.540171	0.556288	0.5558	0.549939	0.554335	0.5663	0.566545	0.556044	0.570696	0.571429	0.572405	0.571184	0.573382	0.571429	0.565812	0.570452	0.579976	0.576313	0.578266	0.577534	0.581685	0.57851	0.571184	0.582906	0.583639	0.575336	0.573871	0.576801	0.573382	0.573382	0.565568	0.561905
0.546764	0.557753	0.550183	0.538462	0.53602	0.54823	0.542857	0.53431	0.530403	0.53431	0.532601	0.526496	0.539683	0.557998	0.528694	0.564347	0.547253	0.533822	0.542369	0.555556	0.539683	0.555556	0.548962	0.558486	0.564103	0.560928	0.565812	0.575824	0.568987	0.572894	0.572161	0.570208	0.573382	0.573626	0.571184	0.576801	0.577289	0.572161	0.579243	0.574847	0.574603	0.576557	0.579487	0.582906	0.573382	0.571429	0.570452	0.572894	0.564591	0.568254
0.539927	0.54359	0.52381	0.525031	0.521856	0.529915	0.514286	0.511844	0.511111	0.528205	0.517216	0.51746	0.525275	0.544078	0.535775	0.558242	0.541636	0.525519	0.533333	0.540904	0.540415	0.536264	0.545543	0.545055	0.55116	0.554823	0.55409	0.564835	0.564347	0.559707	0.566056	0.557509	0.552869	0.565812	0.566545	0.570208	0.567277	0.570208	0.568987	0.567766	0.562637	0.571673	0.571429	0.567033	0.568742	0.562882	0.561416	0.5663	0.558974	0.553602
0.534554	0.512332	0.521368	0.514042	0.50525	0.491575	0.503297	0.513797	0.500122	0.509402	0.499145	0.486203	0.509158	0.523077	0.507204	0.527473	0.501587	0.499634	0.512332	0.523077	0.515507	0.52381	0.529915	0.532357	0.529182	0.526984	0.533822	0.54188	0.532845	0.531624	0.544078	0.542613	0.533578	0.548474	0.54359	0.548962	0.542125	0.541392	0.548962	0.540659	0.543346	0.550916	0.547497	0.543346	0.536508	0.544811	0.547985	0.542857	0.533822	0.533578
0.473504	0.443468	0.474969	0.470085	0.46398	0.457631	0.453724	0.459341	0.466422	0.464713	0.456899	0.454212	0.463736	0.486203	0.465934	0.498168	0.459096	0.460073	0.475702	0.489621	0.471795	0.483761	0.487668	0.493773	0.48254	0.491087	0.495726	0.501587	0.499634	0.499145	0.50232	0.503053	0.503541	0.499145	0.497436	0.508425	0.505495	0.50525	0.505739	0.508669	0.503541	0.50525	0.508669	0.507937	0.509646	0.503785	0.506471	0.501343	0.490354	0.491087
0.30525	0.293773	0.300366	0.296703	0.279365	0.278632	0.285714	0.293773	0.279365	0.299878	0.289377	0.287668	0.296459	0.297436	0.291575	0.304518	0.295726	0.289621	0.304518	0.306471	0.295726	0.301099	0.303785	0.299634	0.306716	0.308913	0.308425	0.311355	0.310379	0.302564	0.312576	0.317949	0.311355	0.319902	0.315995	0.315995	0.309402	0.312576	0.318193	0.311111	0.313065	0.315751	0.315263	0.31746	0.314286	0.311355	0.307448	0.308425	0.305495	0.299878
0.284982	0.283516	0.282784	0.282051	0.275702	0.277411	0.286691	0.278877	0.277411	0.292063	0.280586	0.278388	0.276679	0.28547	0.272527	0.30525	0.284493	0.281319	0.284982	0.278144	0.293529	0.290842	0.289377	0.291575	0.304762	0.286691	0.304029	0.303541	0.302808	0.298657	0.297436	0.296947	0.299145	0.299389	0.298413	0.298168	0.298901	0.301343	0.295971	0.298901	0.302564	0.300122	0.302808	0.302564	0.296947	0.294505	0.302808	0.304274	0.296215	0.295482
0.339194	0.33431	0.337973	0.335775	0.325519	0.321612	0.327473	0.327961	0.310867	0.327717	0.332357	0.326007	0.331868	0.349939	0.335287	0.362882	0.335775	0.341392	0.332357	0.333089	0.337241	0.333578	0.353846	0.347009	0.346032	0.348474	0.349451	0.349451	0.349939	0.346032	0.346032	0.352625	0.345788	0.352381	0.353846	0.359463	0.347009	0.357509	0.355067	0.353358	0.355311	0.35116	0.359463	0.353602	0.355067	0.353114	0.35116	0.349451	0.352381	0.348962
0.419292	0.400488	0.410745	0.394383	0.4	0.398535	0.400977	0.407082	0.399512	0.403175	0.394628	0.378999	0.406838	0.419048	0.406593	0.42442	0.410989	0.394628	0.408791	0.417582	0.408791	0.406593	0.413675	0.409524	0.418559	0.422711	0.412698	0.427839	0.422222	0.430037	0.425397	0.420269	0.425397	0.43199	0.425641	0.434921	0.4337	0.431258	0.435653	0.431746	0.425885	0.43663	0.438339	0.435409	0.431258	0.423687	0.432723	0.432479	0.426374	0.420513
0.473504	0.451282	0.443468	0.455433	0.454457	0.448352	0.442979	0.442247	0.460317	0.453724	0.454945	0.440537	0.457387	0.475214	0.446154	0.48547	0.461538	0.448596	0.465934	0.460562	0.461783	0.463248	0.470085	0.47033	0.479365	0.466667	0.479121	0.481074	0.478632	0.483761	0.482051	0.491575	0.481563	0.488156	0.492308	0.493773	0.492063	0.490842	0.4884	0.485714	0.48547	0.496215	0.495238	0.487668	0.487668	0.491575	0.486691	0.481074	0.485714	0.480342
0.472283	0.464225	0.457387	0.461538	0.443712	0.45641	0.45812	0.461538	0.458364	0.46569	0.458852	0.454212	0.453968	0.476923	0.461783	0.489621	0.466422	0.462271	0.475702	0.485958	0.471795	0.473504	0.478144	0.483761	0.489621	0.484249	0.487179	0.495971	0.491575	0.495726	0.491575	0.487668	0.495482	0.495482	0.495971	0.505739	0.502564	0.503785	0.503297	0.503053	0.506227	0.497924	0.502076	0.503541	0.498413	0.507692	0.495971	0.50232	0.496947	0.486203
0.474969	0.475946	0.474969	0.47619	0.455678	0.464225	0.47033	0.452015	0.462515	0.464713	0.468376	0.453236	0.474725	0.481563	0.475458	0.500855	0.48547	0.46398	0.478632	0.491819	0.476679	0.483028	0.491819	0.486203	0.497436	0.489377	0.506227	0.500855	0.497436	0.497924	0.501587	0.50696	0.500366	0.510134	0.505739	0.506227	0.50989	0.50232	0.514286	0.508669	0.501099	0.50525	0.512576	0.504274	0.506716	0.505495	0.506227	0.504762	0.503785	0.491819
0.485714	0.481074	0.472283	0.4884	0.475702	0.466667	0.47033	0.471062	0.477656	0.476679	0.472283	0.469841	0.474725	0.490842	0.474725	0.504274	0.481563	0.477656	0.481563	0.503785	0.49304	0.490598	0.500122	0.494261	0.496215	0.505739	0.501832	0.517216	0.507204	0.512821	0.509646	0.507448	0.507692	0.515507	0.511355	0.515995	0.517216	0.513553	0.515751	0.515751	0.515751	0.522344	0.525519	0.519658	0.521123	0.515751	0.512576	0.510623	0.509158	0.502076
0.460073	0.440781	0.444689	0.445665	0.448596	0.443956	0.446154	0.447619	0.436874	0.443956	0.451038	0.441514	0.439316	0.456654	0.447131	0.475214	0.443223	0.436386	0.452991	0.457631	0.459096	0.452747	0.462515	0.467643	0.464957	0.469841	0.462515	0.476679	0.475946	0.486691	0.471795	0.471551	0.469597	0.474481	0.476923	0.483516	0.478632	0.476679	0.475458	0.478632	0.481807	0.483028	0.481074	0.476679	0.481074	0.474481	0.479609	0.473993	0.471795	0.465934
0.455922	0.436874	0.452259	0.442002	0.454457	0.441758	0.440537	0.450794	0.442979	0.443956	0.438584	0.432234	0.451282	0.462271	0.442735	0.474237	0.447131	0.447863	0.450794	0.460562	0.456899	0.456166	0.45641	0.456899	0.463248	0.457143	0.464469	0.468864	0.464713	0.462515	0.46569	0.471062	0.474969	0.473993	0.471795	0.481563	0.473748	0.47619	0.4779	0.470574	0.475946	0.474969	0.479365	0.479853	0.477167	0.478632	0.474969	0.475214	0.463736	0.458364
0.438339	0.423932	0.438339	0.431013	0.424908	0.426862	0.432967	0.415629	0.423687	0.430037	0.423443	0.424908	0.423932	0.450305	0.42735	0.454457	0.423932	0.430525	0.43663	0.450305	0.4442	0.439805	0.442247	0.450305	0.444933	0.440781	0.452015	0.454945	0.456654	0.458608	0.455433	0.457875	0.455189	0.458852	0.453724	0.461294	0.453968	0.455189	0.459585	0.461783	0.455189	0.464469	0.465934	0.460073	0.459585	0.454701	0.454212	0.454701	0.45177	0.453724
0.381197	0.379731	0.380708	0.399267	0.385836	0.380464	0.390232	0.364347	0.388278	0.383394	0.38022	0.37265	0.382418	0.407082	0.390476	0.418559	0.387057	0.377289	0.372894	0.396093	0.390476	0.391453	0.406349	0.394872	0.400488	0.403663	0.401709	0.415873	0.413431	0.403663	0.406838	0.414408	0.40928	0.41685	0.407082	0.413675	0.409524	0.419048	0.414164	0.411477	0.410745	0.414408	0.411966	0.419292	0.410501	0.418071	0.409035	0.412943	0.410989	0.400244
0.238828	0.23663	0.251282	0.247863	0.23199	0.244689	0.242735	0.239316	0.241758	0.249328	0.242247	0.233455	0.236874	0.265201	0.247619	0.254701	0.247619	0.242491	0.246154	0.250061	0.257387	0.248107	0.254701	0.259585	0.251526	0.25348	0.259829	0.257631	0.259829	0.25812	0.254457	0.264957	0.263004	0.26105	0.262515	0.259829	0.254945	0.269109	0.265446	0.259585	0.26862	0.261294	0.262759	0.26398	0.264469	0.258364	0.255678	0.265446	0.262759	0.25812
0.264469	0.247131	0.254945	0.247863	0.244933	0.254701	0.247131	0.254212	0.247863	0.246398	0.251038	0.238095	0.248596	0.243956	0.248596	0.267643	0.252503	0.253236	0.255922	0.252991	0.259585	0.257143	0.251282	0.255433	0.255433	0.26105	0.261783	0.266178	0.262027	0.25812	0.262515	0.262759	0.259829	0.264225	0.26569	0.267399	0.264957	0.267155	0.264957	0.262759	0.268132	0.266178	0.26862	0.26398	0.262271	0.260562	0.264469	0.257387	0.262515	0.252747
0.396093	0.400488	0.391941	0.393162	0.385836	0.381685	0.396581	0.393162	0.378022	0.397314	0.384127	0.378999	0.399756	0.406105	0.391209	0.408303	0.388523	0.388523	0.390965	0.399756	0.391209	0.391453	0.400733	0.398291	0.402442	0.408059	0.401221	0.411477	0.411233	0.412454	0.415385	0.414408	0.417338	0.417338	0.415385	0.420757	0.421245	0.416606	0.418803	0.417094	0.417338	0.416606	0.418803	0.417582	0.413919	0.409035	0.409768	0.409035	0.409035	0.403419
0.485714	0.479853	0.473504	0.473748	0.475702	0.475702	0.461538	0.465934	0.460317	0.479609	0.465446	0.464225	0.467399	0.497192	0.47033	0.498168	0.477656	0.465446	0.47033	0.483761	0.482295	0.484493	0.491087	0.484982	0.492796	0.490598	0.493773	0.500855	0.497436	0.503053	0.500122	0.495971	0.499634	0.498168	0.497924	0.502808	0.498413	0.500122	0.508669	0.502564	0.507937	0.509158	0.501587	0.504762	0.504518	0.503297	0.500611	0.496947	0.498168	0.488889
0.553602	0.542369	0.542613	0.547009	0.528938	0.531136	0.531868	0.538462	0.537485	0.536264	0.524786	0.525519	0.543346	0.551648	0.549451	0.564347	0.548962	0.542857	0.549206	0.554823	0.550183	0.554823	0.562393	0.553602	0.561416	0.559219	0.5663	0.575824	0.570208	0.577289	0.567277	0.572405	0.564835	0.571673	0.574847	0.58022	0.572894	0.576068	0.579243	0.573382	0.575824	0.579243	0.580952	0.575092	0.573382	0.57265	0.573382	0.57094	0.561905	0.562149
0.557753	0.544811	0.564103	0.547009	0.557509	0.545788	0.545055	0.539438	0.546764	0.544078	0.547985	0.543101	0.551648	0.574603	0.564103	0.582418	0.547985	0.542125	0.549206	0.560195	0.561416	0.556777	0.571917	0.578999	0.574359	0.578022	0.581685	0.584127	0.578999	0.581441	0.587546	0.580708	0.585836	0.585836	0.586081	0.59536	0.588523	0.584371	0.594628	0.591697	0.59707	0.593651	0.596825	0.586325	0.58779	0.585348	0.588523	0.588034	0.58022	0.574847
0.557753	0.542369	0.533822	0.556777	0.542125	0.549206	0.549451	0.546032	0.536508	0.553114	0.532601	0.534799	0.532601	0.57265	0.550183	0.572894	0.550427	0.543834	0.552869	0.566789	0.555067	0.558974	0.566545	0.565079	0.569963	0.567277	0.565079	0.575824	0.571917	0.57851	0.581929	0.582418	0.577289	0.584127	0.585104	0.585348	0.589011	0.586813	0.582173	0.590232	0.595604	0.593651	0.593651	0.589988	0.585104	0.591453	0.584371	0.574603	0.572161	0.570696
0.515507	0.511111	0.494994	0.520147	0.506471	0.491575	0.50989	0.502076	0.504029	0.500611	0.508669	0.508181	0.511844	0.524054	0.501343	0.531624	0.510379	0.505739	0.515263	0.522344	0.516972	0.525763	0.516239	0.531624	0.531136	0.526496	0.529426	0.534066	0.535775	0.542613	0.538462	0.539927	0.536752	0.541636	0.542125	0.556532	0.549939	0.544322	0.548962	0.544322	0.549695	0.54823	0.543101	0.547009	0.545299	0.549939	0.539927	0.541148	0.537973	0.539194
0.443712	0.425153	0.422222	0.455433	0.434432	0.425885	0.432967	0.44127	0.441026	0.433944	0.440537	0.429548	0.434921	0.452015	0.440293	0.466667	0.44884	0.438095	0.441758	0.446642	0.452015	0.44591	0.453724	0.455678	0.452747	0.455922	0.459341	0.454457	0.468864	0.466667	0.470574	0.462271	0.465201	0.46398	0.467155	0.469841	0.470818	0.465446	0.472283	0.474969	0.465934	0.481319	0.470818	0.463492	0.474725	0.466178	0.465934	0.464713	0.462759	0.460806
0.374603	0.358974	0.36044	0.368742	0.353846	0.349939	0.356044	0.345055	0.366789	0.354579	0.348718	0.349695	0.359951	0.365568	0.360195	0.386813	0.363858	0.352137	0.362393	0.373138	0.367033	0.367277	0.375092	0.382906	0.375092	0.374847	0.374603	0.385592	0.376313	0.379243	0.38315	0.383394	0.385104	0.388523	0.379487	0.388278	0.382662	0.385348	0.38779	0.385836	0.389255	0.385348	0.387057	0.392186	0.388034	0.383394	0.385836	0.381197	0.38022	0.37558
0.25641	0.26398	0.258852	0.267399	0.255678	0.26398	0.260317	0.261783	0.247863	0.272039	0.252015	0.259096	0.258608	0.278144	0.262271	0.27619	0.261294	0.256166	0.265446	0.270818	0.273748	0.262515	0.268376	0.274237	0.274969	0.276679	0.268376	0.274481	0.275458	0.279365	0.275946	0.283272	0.275946	0.283272	0.278388	0.286691	0.282295	0.278877	0.282051	0.28254	0.283761	0.2884	0.283272	0.283761	0.279609	0.278877	0.280586	0.278388	0.278144	0.275458
0.34359	0.349451	0.346276	0.336264	0.339194	0.353114	0.352381	0.356532	0.341148	0.353846	0.349939	0.360195	0.345543	0.341392	0.357265	0.348718	0.353602	0.351404	0.372405	0.422222	0.35873	0.363126	0.372161	0.367521	0.368987	0.3663	0.371673	0.373626	0.372405	0.381197	0.380708	0.38486	0.389255	0.382418	0.385592	0.386081	0.385104	0.390476	0.383394	0.388767	0.383639	0.382906	0.386081	0.383883	0.383394	0.383883	0.38315	0.385592	0.378022	0.37265
0.381441	0.40293	0.371673	0.385104	0.373382	0.373626	0.384127	0.379976	0.368742	0.37265	0.385592	0.372161	0.38779	0.383394	0.381441	0.385592	0.391941	0.38022	0.432479	0.45177	0.406105	0.408791	0.408059	0.416117	0.40464	0.413675	0.408547	0.40757	0.410501	0.42442	0.420757	0.421001	0.420513	0.41685	0.419048	0.425153	0.426374	0.422955	0.419048	0.422222	0.426129	0.420513	0.430525	0.422711	0.427595	0.41685	0.421978	0.418559	0.420024	0.413187
0.451526	0.440781	0.413431	0.41685	0.425153	0.42735	0.422222	0.428083	0.414652	0.411233	0.425885	0.430281	0.420024	0.420513	0.410501	0.428571	0.426862	0.416606	0.466178	0.502076	0.445421	0.438339	0.447619	0.454701	0.441514	0.447863	0.449573	0.457387	0.452747	0.459341	0.463248	0.453236	0.455433	0.454945	0.459829	0.459341	0.466911	0.470085	0.455433	0.461538	0.467399	0.467155	0.463736	0.465201	0.459341	0.46862	0.458364	0.463492	0.456166	0.452503
0.454212	0.465446	0.466422	0.449817	0.45812	0.452503	0.459585	0.441758	0.462759	0.447863	0.458608	0.462515	0.444444	0.452259	0.45348	0.451526	0.466178	0.452259	0.508425	0.545788	0.489133	0.471551	0.473993	0.474481	0.483516	0.48083	0.484982	0.489377	0.483761	0.487424	0.485226	0.489866	0.496215	0.489133	0.497436	0.497924	0.496215	0.496947	0.49768	0.498657	0.495482	0.501587	0.498657	0.501099	0.496947	0.497436	0.495482	0.493773	0.492796	0.483028
0.512088	0.503297	0.489133	0.500122	0.496947	0.490354	0.501099	0.495238	0.495482	0.498413	0.501832	0.499634	0.4884	0.503053	0.490842	0.496215	0.507692	0.500122	0.547253	0.583883	0.524786	0.50696	0.517949	0.526252	0.528694	0.524298	0.530891	0.535287	0.52967	0.532112	0.531624	0.530403	0.53431	0.531868	0.539194	0.534554	0.545543	0.539194	0.532112	0.544567	0.541636	0.542369	0.543101	0.535531	0.547985	0.537729	0.533578	0.542125	0.527717	0.530891
0.544567	0.541148	0.542369	0.548962	0.534799	0.529182	0.541636	0.526252	0.530159	0.525275	0.541392	0.536508	0.53138	0.525275	0.526496	0.539438	0.540415	0.534799	0.585348	0.630037	0.562637	0.553358	0.564347	0.558486	0.565079	0.566056	0.570208	0.559951	0.571917	0.571184	0.568742	0.576313	0.575824	0.575824	0.579243	0.582418	0.581441	0.579487	0.581441	0.58486	0.575092	0.582173	0.581197	0.580708	0.581441	0.57851	0.579243	0.577289	0.568254	0.567766
0.522833	0.546276	0.542369	0.53431	0.526496	0.540659	0.544811	0.547497	0.545543	0.537241	0.531624	0.544811	0.522344	0.539194	0.528205	0.54359	0.549939	0.528938	0.589499	0.632723	0.565568	0.545543	0.552381	0.558486	0.5663	0.566056	0.570208	0.570208	0.571429	0.558974	0.57265	0.578022	0.573138	0.577289	0.570452	0.579731	0.579487	0.578999	0.581929	0.582906	0.581685	0.580952	0.581441	0.591209	0.584127	0.579731	0.58022	0.574847	0.57094	0.569231
0.535043	0.508425	0.533578	0.540415	0.521856	0.527961	0.516484	0.502564	0.532112	0.521368	0.5221	0.527228	0.521612	0.518437	0.508181	0.520879	0.521123	0.515263	0.570208	0.620513	0.539927	0.531136	0.544078	0.544078	0.547497	0.545055	0.550427	0.557509	0.555556	0.552869	0.561905	0.558242	0.567277	0.567521	0.562393	0.563858	0.562149	0.560928	0.5663	0.56337	0.568742	0.570452	0.569231	0.563126	0.568987	0.557509	0.567033	0.559951	0.552381	0.547497
0.502808	0.495482	0.489133	0.487668	0.492308	0.491331	0.485714	0.489866	0.497436	0.494505	0.494261	0.4884	0.481074	0.485714	0.485958	0.491331	0.50525	0.486447	0.543834	0.576068	0.5116	0.509646	0.511844	0.51453	0.518437	0.521123	0.521123	0.5221	0.522589	0.525275	0.523321	0.530403	0.532845	0.538217	0.532357	0.538217	0.542613	0.537241	0.536508	0.537973	0.528449	0.533333	0.534554	0.533333	0.536752	0.530403	0.530159	0.529182	0.524542	0.519414
0.443468	0.447131	0.443712	0.449817	0.434676	0.445665	0.428816	0.436386	0.440293	0.440049	0.440293	0.4442	0.443468	0.444444	0.436142	0.449084	0.442247	0.444689	0.488156	0.524054	0.463004	0.462759	0.469353	0.469109	0.464225	0.47326	0.47326	0.480342	0.478632	0.476435	0.475702	0.47619	0.476923	0.483761	0.482051	0.486935	0.476679	0.487179	0.484737	0.483028	0.486203	0.483516	0.483516	0.481074	0.49011	0.480586	0.48254	0.484493	0.471062	0.470818
0.270818	0.269841	0.252747	0.255433	0.244933	0.250305	0.260317	0.256166	0.260562	0.247863	0.255678	0.253968	0.257631	0.256166	0.240537	0.26398	0.258608	0.251038	0.281319	0.304518	0.262759	0.267643	0.276435	0.272283	0.270085	0.275458	0.27619	0.282784	0.265446	0.281563	0.275946	0.277167	0.281807	0.277656	0.278144	0.27619	0.287668	0.283028	0.280586	0.290354	0.276435	0.280586	0.279609	0.282051	0.283028	0.27619	0.275702	0.274969	0.277411	0.269841
0.301832	0.290842	0.284493	0.290842	0.283761	0.289133	0.28547	0.291331	0.291087	0.290354	0.289377	0.300122	0.280098	0.287179	0.276923	0.29011	0.287424	0.284493	0.334554	0.33431	0.300611	0.307692	0.306716	0.304518	0.3116	0.306471	0.310379	0.306716	0.307692	0.313553	0.313553	0.308913	0.317216	0.312332	0.317216	0.312332	0.314286	0.31746	0.315995	0.311844	0.314286	0.317705	0.316972	0.317949	0.314042	0.311355	0.315018	0.316239	0.315263	0.307448
0.357021	0.354579	0.351404	0.350916	0.345055	0.350916	0.359951	0.354335	0.346276	0.353846	0.36337	0.356532	0.353602	0.352625	0.34652	0.362637	0.359219	0.356532	0.386081	0.41514	0.368254	0.370696	0.372161	0.374115	0.376801	0.377045	0.378999	0.373626	0.380464	0.385348	0.380708	0.382173	0.380708	0.378022	0.381685	0.380464	0.383639	0.382173	0.375336	0.379976	0.384615	0.385592	0.380708	0.388278	0.385592	0.377778	0.387302	0.381441	0.379243	0.374359
0.438095	0.434188	0.447619	0.436386	0.435897	0.422955	0.433211	0.436386	0.436142	0.439072	0.435653	0.43956	0.425397	0.444444	0.435409	0.4337	0.440537	0.435409	0.484737	0.515263	0.464225	0.450794	0.457143	0.458608	0.465446	0.459341	0.46105	0.46105	0.46569	0.469597	0.472283	0.460806	0.466667	0.469597	0.465934	0.474969	0.466911	0.473993	0.475458	0.464713	0.472039	0.474481	0.475702	0.475702	0.472283	0.466911	0.474725	0.471306	0.46569	0.462027
0.526984	0.497924	0.509402	0.523321	0.512332	0.513065	0.510867	0.513309	0.505739	0.51746	0.526007	0.515263	0.504518	0.512576	0.518193	0.522344	0.519658	0.507692	0.565079	0.604884	0.545788	0.531868	0.538706	0.533578	0.538462	0.537485	0.540659	0.540171	0.550672	0.548718	0.553114	0.548474	0.542369	0.552869	0.552625	0.5558	0.559219	0.555067	0.548718	0.554823	0.559219	0.556532	0.552869	0.5558	0.553358	0.551404	0.551893	0.553358	0.552869	0.545788
0.522833	0.525519	0.510867	0.525763	0.507692	0.508669	0.516484	0.502564	0.517949	0.515263	0.5116	0.516972	0.506227	0.512576	0.501587	0.51917	0.520391	0.516728	0.566789	0.606593	0.544322	0.528938	0.544078	0.532112	0.537241	0.55409	0.545055	0.548474	0.548474	0.551648	0.553602	0.562637	0.559707	0.553846	0.556044	0.55873	0.554335	0.56044	0.550672	0.56337	0.555067	0.563126	0.559951	0.560195	0.560684	0.559707	0.557753	0.557021	0.55116	0.550183
0.501343	0.507204	0.505739	0.508669	0.495971	0.493773	0.496703	0.505983	0.505739	0.492552	0.502808	0.505983	0.500122	0.489133	0.483516	0.503785	0.508425	0.498413	0.543834	0.589255	0.527717	0.517216	0.511844	0.522344	0.520391	0.525031	0.52967	0.529182	0.53431	0.533333	0.533333	0.535775	0.538706	0.533578	0.540171	0.532112	0.547009	0.544078	0.547009	0.542125	0.542613	0.547253	0.542613	0.542613	0.540415	0.540415	0.537485	0.535043	0.541392	0.530891
0.532357	0.511111	0.513309	0.508669	0.514774	0.504029	0.502076	0.509158	0.511844	0.511355	0.501832	0.505006	0.504518	0.507204	0.492552	0.509402	0.508425	0.512821	0.57094	0.594383	0.525519	0.519414	0.535287	0.524298	0.536508	0.530647	0.536996	0.536996	0.538462	0.539683	0.544567	0.546276	0.547253	0.543346	0.543834	0.547741	0.55873	0.548474	0.55409	0.551648	0.553602	0.550427	0.552381	0.551404	0.555556	0.551404	0.545543	0.54652	0.53895	0.539194
0.489133	0.479853	0.466422	0.471795	0.467643	0.477656	0.46398	0.477167	0.470818	0.472772	0.473016	0.483761	0.469597	0.480586	0.46105	0.476679	0.483761	0.484737	0.524542	0.555311	0.498657	0.491819	0.492308	0.496703	0.499634	0.502808	0.500855	0.505006	0.502076	0.508669	0.507692	0.514042	0.506471	0.501099	0.508181	0.510623	0.518437	0.513797	0.519902	0.515507	0.517949	0.513797	0.512821	0.516484	0.518193	0.510379	0.514286	0.515507	0.506471	0.495971
0.466422	0.460317	0.466422	0.45348	0.45812	0.460562	0.468376	0.46105	0.468864	0.456899	0.465446	0.467155	0.461294	0.464225	0.452015	0.466911	0.476435	0.464225	0.512576	0.547497	0.491331	0.471062	0.486203	0.48547	0.491331	0.491575	0.497924	0.492552	0.494994	0.486691	0.494017	0.501343	0.494017	0.495238	0.501587	0.5116	0.507692	0.502076	0.496215	0.49304	0.501832	0.510623	0.497436	0.504274	0.497436	0.502564	0.498168	0.494261	0.497436	0.488156
0.446154	0.44591	0.453968	0.432723	0.451038	0.438828	0.432234	0.441758	0.444444	0.442002	0.445177	0.443223	0.450549	0.446154	0.432723	0.446642	0.448596	0.444689	0.489866	0.523077	0.46569	0.454945	0.464713	0.467888	0.463492	0.46105	0.468376	0.467155	0.472039	0.478144	0.472283	0.470085	0.467643	0.478144	0.476435	0.479853	0.48254	0.474969	0.483516	0.481319	0.477167	0.487179	0.48547	0.482784	0.474969	0.473504	0.473993	0.47326	0.467643	0.471306
0.358486	0.3663	0.370452	0.360684	0.362882	0.356532	0.374115	0.359707	0.368742	0.365812	0.359707	0.363858	0.359951	0.367033	0.359951	0.371673	0.371184	0.364103	0.39707	0.426374	0.388034	0.380952	0.377534	0.380464	0.380708	0.387302	0.382173	0.389988	0.386325	0.382906	0.393162	0.38486	0.391941	0.389744	0.392918	0.395116	0.393895	0.395116	0.391941	0.396337	0.390965	0.395116	0.397558	0.393407	0.391209	0.390965	0.389011	0.39072	0.388278	0.380952
0.202198	0.210012	0.200977	0.205372	0.213187	0.202198	0.205617	0.202686	0.206349	0.213187	0.213431	0.212454	0.200977	0.206349	0.213919	0.198779	0.216361	0.210256	0.238095	0.244444	0.221245	0.213675	0.225153	0.220513	0.223687	0.224908	0.226618	0.227839	0.228327	0.233944	0.223687	0.222466	0.226862	0.221734	0.224908	0.224908	0.232234	0.231013	0.220024	0.229792	0.226862	0.230525	0.226129	0.225641	0.227106	0.223932	0.221245	0.229304	0.221978	0.221245
0.317949	0.341636	0.312332	0.327717	0.328694	0.319902	0.334799	0.333089	0.329915	0.332112	0.324054	0.32967	0.325031	0.321612	0.329915	0.330159	0.324786	0.317949	0.360684	0.386325	0.340659	0.332601	0.34188	0.334554	0.341392	0.347985	0.337485	0.348962	0.341148	0.350916	0.348962	0.352137	0.353846	0.344078	0.358974	0.349451	0.362637	0.347497	0.359707	0.349451	0.355067	0.349695	0.356044	0.356288	0.353602	0.349451	0.346276	0.349939	0.343834	0.342369
0.423199	0.415873	0.414652	0.431502	0.420513	0.405617	0.41685	0.414164	0.412698	0.428083	0.419292	0.416361	0.411966	0.410256	0.409524	0.423687	0.412698	0.418803	0.464469	0.494261	0.441026	0.423932	0.438339	0.432479	0.43956	0.433455	0.438339	0.440049	0.443223	0.437607	0.446886	0.442979	0.445665	0.440293	0.447375	0.450794	0.445665	0.450061	0.452503	0.446642	0.451526	0.452747	0.450794	0.447375	0.452747	0.448107	0.452503	0.446398	0.438339	0.433455
0.493284	0.499389	0.510867	0.506227	0.501832	0.491331	0.505495	0.488889	0.496459	0.496459	0.486447	0.499634	0.491819	0.496215	0.495971	0.498657	0.497924	0.496215	0.547253	0.587546	0.5116	0.508913	0.515751	0.517705	0.522833	0.521123	0.521856	0.52674	0.526252	0.530891	0.525519	0.528205	0.531624	0.529182	0.532357	0.534554	0.528205	0.538706	0.537485	0.542125	0.537485	0.533822	0.535043	0.535287	0.531136	0.537729	0.540904	0.534066	0.520391	0.518926
0.526984	0.518926	0.52967	0.517216	0.515995	0.517705	0.530647	0.518681	0.503541	0.509402	0.525031	0.516239	0.515263	0.522833	0.514042	0.520879	0.522833	0.521123	0.58022	0.612698	0.548718	0.533822	0.540904	0.547253	0.550183	0.554579	0.548718	0.555067	0.551893	0.557998	0.560195	0.556532	0.550427	0.552869	0.559707	0.557265	0.5558	0.557021	0.560195	0.554335	0.556777	0.559463	0.556777	0.55873	0.562393	0.551893	0.553846	0.559951	0.544567	0.543346
0.52967	0.524054	0.524542	0.514774	0.54188	0.521123	0.530647	0.518681	0.519902	0.524298	0.528938	0.521612	0.515263	0.526252	0.520635	0.527228	0.533822	0.524298	0.591209	0.613675	0.545055	0.533089	0.546764	0.55116	0.552625	0.549695	0.566545	0.557021	0.554823	0.559707	0.568254	0.564835	0.56337	0.561661	0.559219	0.562637	0.571184	0.565812	0.570208	0.56801	0.569231	0.571917	0.567766	0.567033	0.5663	0.561416	0.567033	0.561661	0.557753	0.553846
0.477167	0.488889	0.484249	0.486447	0.476923	0.46398	0.487912	0.475946	0.481074	0.48254	0.483761	0.4884	0.466667	0.485714	0.472527	0.484982	0.483761	0.484005	0.526984	0.57265	0.507204	0.504029	0.504274	0.500611	0.50232	0.511111	0.500855	0.505739	0.507448	0.509646	0.520391	0.517216	0.515018	0.516239	0.511844	0.521123	0.522344	0.521612	0.518437	0.518193	0.517949	0.51917	0.51917	0.52381	0.5221	0.514042	0.51917	0.516728	0.507204	0.509402
0.394872	0.399023	0.391941	0.389988	0.393407	0.396581	0.408059	0.399267	0.394383	0.397314	0.390476	0.396093	0.386813	0.394628	0.389744	0.400977	0.390965	0.39536	0.440049	0.463004	0.417827	0.410745	0.410012	0.422466	0.422711	0.419536	0.420024	0.415873	0.418559	0.41978	0.424664	0.42149	0.43663	0.427839	0.42735	0.430769	0.430769	0.423443	0.430769	0.425397	0.429792	0.432723	0.428083	0.429304	0.432723	0.429792	0.423199	0.428083	0.422711	0.414164
0.33431	0.331136	0.326252	0.325275	0.312088	0.314286	0.325031	0.330891	0.336996	0.321123	0.326984	0.319414	0.314286	0.322344	0.320879	0.333333	0.324786	0.321612	0.361416	0.372405	0.337729	0.329915	0.341148	0.336508	0.337485	0.345543	0.337485	0.352137	0.344078	0.343346	0.348962	0.342369	0.346764	0.349939	0.34652	0.346276	0.343346	0.34652	0.349206	0.351893	0.349695	0.349451	0.347985	0.352381	0.344811	0.348962	0.351893	0.34652	0.345299	0.34188
0.233211	0.230769	0.208547	0.216361	0.220269	0.214896	0.222222	0.239072	0.212454	0.220024	0.218315	0.22149	0.213675	0.217582	0.222222	0.221734	0.224176	0.223932	0.2442	0.254212	0.238828	0.230281	0.229304	0.237607	0.23199	0.235653	0.23199	0.231502	0.237851	0.239072	0.245177	0.240049	0.241514	0.241026	0.236874	0.236874	0.235165	0.243956	0.235165	0.234921	0.240537	0.242491	0.238584	0.243956	0.245177	0.239316	0.235897	0.237851	0.232723	0.232234
0.338706	0.318193	0.325031	0.31453	0.323565	0.326984	0.322833	0.312821	0.320391	0.324298	0.328694	0.32674	0.326496	0.325031	0.327961	0.323077	0.330891	0.332845	0.349206	0.370208	0.337241	0.335531	0.340659	0.345543	0.340659	0.340904	0.344567	0.346032	0.355311	0.348474	0.345543	0.353114	0.353602	0.35409	0.355311	0.352137	0.360195	0.352381	0.357265	0.359463	0.359219	0.354335	0.358974	0.353114	0.353846	0.357998	0.352869	0.354823	0.349206	0.345055
0.413675	0.410745	0.414164	0.418071	0.40757	0.413675	0.399023	0.401954	0.400733	0.403663	0.400733	0.401221	0.417094	0.414164	0.410012	0.415873	0.418559	0.406349	0.449328	0.472039	0.419048	0.423932	0.423443	0.430525	0.431258	0.433944	0.43663	0.435653	0.442491	0.439805	0.441026	0.445421	0.441514	0.441026	0.443712	0.452503	0.452503	0.444933	0.448107	0.452747	0.450061	0.446398	0.449817	0.447619	0.452991	0.446398	0.455433	0.446642	0.4442	0.438095
0.444444	0.444689	0.439072	0.432479	0.432967	0.442979	0.442735	0.428327	0.434676	0.425641	0.437851	0.438339	0.43956	0.432479	0.443468	0.443712	0.440049	0.439072	0.471551	0.501343	0.464225	0.448107	0.451526	0.45348	0.464713	0.460073	0.462271	0.460317	0.466911	0.458608	0.464713	0.479609	0.468376	0.469597	0.479853	0.481563	0.4779	0.476435	0.473504	0.474969	0.478388	0.478632	0.480342	0.473016	0.481563	0.475946	0.47326	0.472283	0.472283	0.464957
0.4779	0.486203	0.475458	0.471062	0.471551	0.474725	0.468864	0.469841	0.463492	0.467155	0.470085	0.480098	0.464469	0.474969	0.465201	0.4779	0.48254	0.473748	0.494994	0.535531	0.498901	0.478632	0.493284	0.498413	0.495238	0.495726	0.500855	0.507937	0.501343	0.50525	0.507448	0.515507	0.504274	0.5116	0.505983	0.51453	0.515263	0.505739	0.51453	0.509158	0.51453	0.511355	0.516972	0.516972	0.5116	0.509402	0.510379	0.507937	0.506716	0.503297
0.526007	0.538462	0.519414	0.51917	0.508669	0.5221	0.516972	0.520635	0.513797	0.52381	0.519414	0.523565	0.51746	0.522589	0.51453	0.526007	0.529182	0.523077	0.562882	0.593162	0.543101	0.535287	0.536996	0.547009	0.547497	0.553602	0.552381	0.547009	0.55873	0.552137	0.562882	0.557265	0.562149	0.563858	0.555311	0.562149	0.562637	0.560195	0.568987	0.561172	0.5663	0.564103	0.570696	0.561172	0.563858	0.565079	0.556532	0.554579	0.557753	0.548474
0.548962	0.545055	0.545788	0.539683	0.54359	0.53895	0.559463	0.544078	0.543834	0.537729	0.539438	0.543101	0.540904	0.549451	0.537973	0.54823	0.542613	0.54359	0.580708	0.603175	0.562637	0.55873	0.555067	0.573382	0.565079	0.562393	0.572161	0.577045	0.57558	0.579243	0.574603	0.580708	0.584127	0.585592	0.58486	0.588278	0.585348	0.589255	0.59072	0.592918	0.589255	0.58779	0.593407	0.595604	0.583639	0.581441	0.593651	0.579731	0.578755	0.573382
0.564835	0.557998	0.550916	0.545788	0.541392	0.547985	0.544078	0.553602	0.553114	0.549695	0.547985	0.555311	0.550672	0.555556	0.54652	0.55873	0.558486	0.557998	0.599512	0.612454	0.571429	0.557998	0.566545	0.577289	0.580464	0.571673	0.58486	0.593895	0.583394	0.581685	0.585104	0.598046	0.589499	0.589744	0.589011	0.596093	0.592674	0.600733	0.596337	0.604151	0.593407	0.594628	0.599267	0.594872	0.600977	0.593895	0.593651	0.593407	0.591941	0.579976
0.53138	0.527961	0.540659	0.544567	0.525031	0.527717	0.528938	0.522833	0.529426	0.519902	0.513797	0.518193	0.518437	0.516484	0.52967	0.530891	0.529915	0.526984	0.571673	0.593895	0.546032	0.542125	0.547741	0.562149	0.558486	0.554823	0.562149	0.561905	0.5558	0.559463	0.5663	0.567033	0.568498	0.570452	0.567033	0.57265	0.571184	0.569963	0.577045	0.578022	0.576801	0.568987	0.573382	0.570452	0.573626	0.569475	0.567033	0.568987	0.568498	0.559951
0.497924	0.488889	0.508181	0.478388	0.491331	0.492552	0.483028	0.48254	0.494261	0.488156	0.496703	0.482784	0.486935	0.492308	0.478632	0.496703	0.495238	0.494994	0.526007	0.543834	0.510623	0.509646	0.511355	0.527961	0.511355	0.510623	0.51453	0.517949	0.518926	0.524054	0.525275	0.535531	0.526252	0.523565	0.525763	0.528938	0.533822	0.533333	0.536508	0.533822	0.533822	0.535287	0.532112	0.535287	0.531136	0.528694	0.527717	0.526984	0.51917	0.516728
0.444444	0.449817	0.446642	0.428816	0.43199	0.428327	0.428571	0.440049	0.433455	0.43663	0.432967	0.429792	0.432234	0.442735	0.436874	0.443712	0.443956	0.443468	0.469109	0.482051	0.454701	0.45177	0.459096	0.460806	0.46862	0.458852	0.464713	0.460317	0.46398	0.468132	0.474725	0.477411	0.469353	0.467888	0.473748	0.477411	0.483761	0.4779	0.480586	0.476923	0.486203	0.476923	0.475946	0.478144	0.477656	0.478632	0.473993	0.469353	0.465201	0.462515
0.267643	0.255433	0.23956	0.267399	0.272527	0.255922	0.261783	0.247131	0.25641	0.251038	0.25177	0.25348	0.252015	0.250549	0.25348	0.252747	0.254457	0.254701	0.279853	0.281563	0.262515	0.256166	0.272283	0.274481	0.263004	0.26398	0.267888	0.274969	0.263492	0.269841	0.267888	0.268864	0.28083	0.276923	0.278388	0.278144	0.279853	0.28547	0.280342	0.278877	0.276679	0.273016	0.277656	0.277167	0.280586	0.274969	0.280098	0.272527	0.269353	0.269841
0.311844	0.312821	0.312332	0.31917	0.303785	0.313309	0.309646	0.320147	0.305983	0.308425	0.312332	0.309158	0.309402	0.308425	0.306227	0.308425	0.32381	0.320635	0.344322	0.351648	0.320635	0.318437	0.333333	0.330403	0.331624	0.328449	0.326252	0.332112	0.336752	0.333089	0.327717	0.337241	0.333333	0.335775	0.33138	0.328694	0.33431	0.332601	0.339438	0.341392	0.335287	0.339927	0.337973	0.340415	0.337485	0.336508	0.33431	0.341148	0.33431	0.334066
0.374847	0.388523	0.38779	0.372405	0.372405	0.374359	0.371917	0.38486	0.387302	0.377045	0.371429	0.380708	0.376801	0.386569	0.379976	0.389011	0.386325	0.385836	0.398779	0.426129	0.395116	0.386813	0.402442	0.401465	0.396337	0.401954	0.40293	0.4	0.402686	0.399267	0.402198	0.40464	0.400244	0.406105	0.408547	0.404884	0.406838	0.403175	0.408303	0.409768	0.416361	0.409035	0.406105	0.408547	0.410256	0.409035	0.404884	0.40293	0.402686	0.396581
0.452503	0.460317	0.461783	0.445665	0.448107	0.456654	0.443956	0.446398	0.43663	0.444444	0.451038	0.453968	0.438584	0.456654	0.451038	0.455922	0.451038	0.454945	0.485226	0.503785	0.468376	0.45641	0.469109	0.479365	0.479609	0.473748	0.478144	0.478388	0.473504	0.476679	0.480342	0.478632	0.475946	0.48254	0.483516	0.475458	0.487668	0.476923	0.484005	0.485714	0.478388	0.477411	0.484493	0.488156	0.489133	0.481074	0.483272	0.481074	0.478388	0.477656
0.53138	0.516239	0.520635	0.536264	0.541392	0.53431	0.532112	0.533333	0.53138	0.535775	0.528938	0.535775	0.533578	0.544078	0.532112	0.536752	0.529915	0.535287	0.576557	0.604884	0.557753	0.551893	0.557021	0.557509	0.562393	0.565568	0.562882	0.561905	0.569231	0.565812	0.570696	0.567033	0.577778	0.573138	0.574115	0.569231	0.578999	0.574359	0.57558	0.57094	0.578266	0.572405	0.581441	0.577778	0.570208	0.573871	0.58022	0.574115	0.572161	0.568498
0.552869	0.555311	0.544567	0.550672	0.549451	0.545543	0.550672	0.545055	0.545788	0.545543	0.542369	0.547009	0.550672	0.549451	0.549695	0.554579	0.557753	0.557998	0.586569	0.620757	0.561905	0.562149	0.569963	0.574603	0.577289	0.588034	0.582418	0.581197	0.584371	0.574847	0.581929	0.588278	0.585836	0.588767	0.586325	0.599267	0.594139	0.600244	0.590232	0.59243	0.596581	0.603419	0.590232	0.59536	0.593162	0.591697	0.597314	0.587302	0.589988	0.579487
0.54359	0.530647	0.532112	0.535043	0.53895	0.514042	0.521368	0.539683	0.53138	0.527717	0.534554	0.532112	0.530159	0.523321	0.528938	0.530891	0.541148	0.537485	0.57265	0.601465	0.554823	0.545543	0.545788	0.554335	0.550672	0.563126	0.568254	0.5663	0.562882	0.567033	0.561172	0.573626	0.567033	0.564835	0.57265	0.563126	0.571184	0.57558	0.57851	0.578999	0.577289	0.572405	0.569475	0.57558	0.567766	0.568254	0.575092	0.567033	0.565568	0.563614
0.527473	0.531868	0.538217	0.530159	0.535531	0.529915	0.513553	0.530159	0.526252	0.52967	0.522344	0.518193	0.526496	0.537241	0.527228	0.527717	0.534799	0.53138	0.570208	0.593895	0.554823	0.537241	0.557021	0.560195	0.559707	0.559951	0.562882	0.560684	0.561172	0.557998	0.569719	0.567033	0.564347	0.56801	0.566056	0.574115	0.57265	0.571917	0.57558	0.570208	0.576801	0.57558	0.573382	0.579487	0.567766	0.569475	0.565324	0.565812	0.563126	0.562637
0.495238	0.495482	0.489377	0.490354	0.49011	0.481319	0.48083	0.487912	0.494261	0.489133	0.484249	0.479121	0.490598	0.481807	0.488645	0.494994	0.499145	0.493529	0.537485	0.553846	0.507692	0.497924	0.509402	0.516239	0.51453	0.521123	0.515751	0.525275	0.510867	0.525031	0.52967	0.526984	0.531136	0.528449	0.533333	0.526007	0.526496	0.532357	0.534554	0.532845	0.532845	0.530647	0.533333	0.533333	0.534066	0.532112	0.528938	0.521856	0.526007	0.518681
0.445665	0.449817	0.469353	0.462759	0.466911	0.456654	0.463492	0.463492	0.469597	0.446398	0.455922	0.466178	0.463736	0.464469	0.45177	0.462515	0.477167	0.457875	0.493529	0.518681	0.473504	0.473016	0.476435	0.474725	0.488645	0.478877	0.486203	0.486691	0.486203	0.49475	0.488156	0.484493	0.498901	0.489377	0.486447	0.49304	0.494994	0.495238	0.491575	0.497924	0.49768	0.495726	0.492063	0.490842	0.492552	0.491331	0.491087	0.488889	0.487424	0.482051
0.428327	0.418559	0.431502	0.409524	0.419048	0.430769	0.418803	0.417827	0.434676	0.425641	0.432967	0.423443	0.425153	0.433211	0.417582	0.429792	0.428083	0.424664	0.459096	0.465446	0.442247	0.430281	0.432234	0.441026	0.447375	0.446886	0.445177	0.442735	0.447131	0.451038	0.447619	0.448596	0.45177	0.450305	0.45177	0.454945	0.457387	0.460562	0.452747	0.454945	0.457875	0.454457	0.456899	0.450549	0.453968	0.458852	0.455922	0.452503	0.452991	0.446642
0.309158	0.318193	0.316239	0.31453	0.326007	0.308913	0.321612	0.312821	0.314042	0.3116	0.31917	0.323077	0.310379	0.311111	0.307937	0.317216	0.322344	0.312332	0.336752	0.361661	0.329182	0.322589	0.334799	0.327961	0.328449	0.334066	0.329182	0.335043	0.33138	0.332112	0.341148	0.334554	0.333333	0.340415	0.344811	0.339194	0.342125	0.342857	0.342125	0.34188	0.340904	0.337729	0.33895	0.336508	0.340171	0.338217	0.333822	0.337973	0.334799	0.332601
0.174115	0.176068	0.166789	0.151893	0.165324	0.169231	0.165812	0.166545	0.17094	0.162637	0.182418	0.167033	0.169475	0.1663	0.173138	0.16801	0.167521	0.168254	0.17851	0.191209	0.177045	0.169231	0.178755	0.182906	0.177778	0.177289	0.177778	0.181197	0.177045	0.18022	0.188034	0.181929	0.182173	0.181685	0.184615	0.180952	0.183394	0.182173	0.188034	0.18315	0.183394	0.180464	0.184127	0.181929	0.181929	0.179731	0.183394	0.19072	0.185592	0.181441
0.25177	0.260806	0.244689	0.236142	0.263004	0.257143	0.249817	0.266178	0.25641	0.250061	0.252503	0.250794	0.243956	0.259096	0.262759	0.254457	0.258364	0.249328	0.273993	0.279121	0.270574	0.259585	0.270818	0.260073	0.269597	0.271551	0.267399	0.270085	0.268864	0.267643	0.269109	0.268376	0.270085	0.270085	0.271795	0.273504	0.26862	0.267643	0.27326	0.271062	0.278144	0.267155	0.273016	0.273504	0.270574	0.271795	0.268132	0.267643	0.261294	0.262027
0.381441	0.378022	0.3663	0.373382	0.372405	0.374359	0.364347	0.368987	0.371673	0.381929	0.373138	0.374115	0.377534	0.373382	0.374115	0.379243	0.379243	0.379731	0.406105	0.417827	0.380708	0.377778	0.390476	0.38779	0.389744	0.385836	0.39243	0.388767	0.397314	0.394139	0.397558	0.391697	0.393407	0.393651	0.396825	0.396825	0.399023	0.402686	0.394139	0.4	0.401709	0.394139	0.393651	0.394628	0.394383	0.394872	0.396093	0.396581	0.385104	0.384371
0.45641	0.457631	0.447863	0.457875	0.46569	0.454457	0.454701	0.452747	0.466422	0.467155	0.454945	0.456899	0.464469	0.456654	0.45348	0.448596	0.454945	0.46398	0.497436	0.510379	0.471306	0.468132	0.47033	0.48254	0.482784	0.476923	0.480098	0.489866	0.482784	0.481563	0.485226	0.484005	0.489866	0.48254	0.484493	0.484982	0.491575	0.491819	0.491575	0.494994	0.492308	0.490842	0.492063	0.489866	0.492552	0.490598	0.492063	0.489133	0.484493	0.477656
0.476679	0.479853	0.473016	0.475946	0.484249	0.458852	0.472283	0.480342	0.479853	0.47326	0.468132	0.468864	0.48083	0.482784	0.479609	0.482051	0.4779	0.482295	0.512332	0.536264	0.494505	0.488156	0.497192	0.494994	0.490598	0.503053	0.507692	0.503541	0.502076	0.502564	0.498657	0.508425	0.509158	0.510623	0.508913	0.51746	0.508913	0.513553	0.50989	0.515018	0.518681	0.509158	0.514774	0.514042	0.511111	0.510379	0.510867	0.510379	0.513309	0.504029
0.479365	0.479853	0.488156	0.484249	0.502808	0.485958	0.483028	0.477167	0.49011	0.484005	0.483272	0.472527	0.48083	0.485226	0.484493	0.486203	0.498413	0.492796	0.5221	0.537973	0.503297	0.495238	0.495238	0.500366	0.510134	0.511844	0.512576	0.509646	0.505006	0.518926	0.516484	0.519902	0.517705	0.518437	0.518681	0.526984	0.512332	0.5221	0.525031	0.524542	0.528449	0.521368	0.516972	0.51917	0.521123	0.522344	0.518437	0.518193	0.510379	0.508669
0.4337	0.431502	0.441758	0.434921	0.44591	0.435165	0.441758	0.432723	0.441758	0.43956	0.433944	0.434432	0.433211	0.444444	0.432723	0.435653	0.441514	0.446642	0.463248	0.486935	0.451038	0.448107	0.446886	0.45812	0.455189	0.453724	0.461783	0.461538	0.462271	0.45348	0.469109	0.462759	0.46398	0.45812	0.463004	0.472527	0.469109	0.469109	0.466911	0.466178	0.476679	0.469353	0.46569	0.465446	0.4779	0.473504	0.464713	0.466178	0.459585	0.457143
0.334554	0.337729	0.353846	0.340904	0.356288	0.351648	0.335775	0.356288	0.35116	0.340171	0.340904	0.34823	0.340904	0.352625	0.347253	0.356532	0.350672	0.343346	0.367766	0.386081	0.364103	0.357021	0.356777	0.360195	0.356777	0.360195	0.359951	0.36044	0.365812	0.365812	0.368742	0.367277	0.369719	0.368498	0.364103	0.375336	0.374603	0.368254	0.372894	0.373626	0.373626	0.376801	0.373626	0.372405	0.368498	0.368742	0.363614	0.37265	0.367766	0.359707
0.287912	0.297192	0.305006	0.29768	0.289866	0.29768	0.283516	0.300122	0.299634	0.290598	0.286691	0.287912	0.285226	0.293773	0.290354	0.292796	0.300122	0.295726	0.318926	0.329182	0.299389	0.302564	0.311111	0.312088	0.308425	0.314042	0.306471	0.3116	0.3116	0.305983	0.315507	0.309158	0.314042	0.324298	0.318681	0.317705	0.314774	0.312332	0.320391	0.318681	0.318437	0.320635	0.314042	0.315018	0.316728	0.317705	0.321612	0.313553	0.314774	0.308181
0.137973	0.12381	0.129182	0.124054	0.126984	0.133089	0.138462	0.125031	0.131868	0.136996	0.135775	0.132845	0.130159	0.140415	0.139683	0.134554	0.131868	0.133333	0.138706	0.15116	0.137729	0.140904	0.143101	0.141636	0.140904	0.139927	0.138462	0.141392	0.139683	0.142369	0.144322	0.140171	0.142613	0.145299	0.143346	0.144811	0.14359	0.141392	0.147497	0.144811	0.145055	0.148718	0.141392	0.147253	0.14652	0.145055	0.146764	0.147253	0.140171	0.143346
0.267643	0.258364	0.264713	0.254945	0.274969	0.259829	0.256654	0.262515	0.259829	0.267888	0.25177	0.267643	0.267643	0.260073	0.262515	0.269841	0.27326	0.264957	0.258608	0.261538	0.266422	0.270574	0.276435	0.272527	0.274725	0.282051	0.284982	0.2779	0.280342	0.28254	0.287179	0.288156	0.28547	0.286935	0.284737	0.286691	0.294017	0.289621	0.289621	0.290598	0.291819	0.2884	0.28547	0.294994	0.289377	0.289621	0.288156	0.284493	0.283028	0.28083
0.399512	0.402198	0.396581	0.41514	0.411722	0.401709	0.40293	0.401709	0.396337	0.408059	0.405861	0.40464	0.414408	0.400488	0.401954	0.411477	0.41685	0.398046	0.418559	0.420513	0.417094	0.413431	0.421978	0.425153	0.426618	0.437118	0.434188	0.434432	0.428816	0.434921	0.441514	0.440537	0.443223	0.439072	0.443223	0.437607	0.446886	0.448107	0.446398	0.449817	0.443956	0.446642	0.448352	0.447375	0.443468	0.444933	0.444933	0.444444	0.438095	0.437851
0.445665	0.463492	0.460562	0.447863	0.442002	0.449573	0.446398	0.454945	0.46398	0.445665	0.454457	0.448107	0.451282	0.459096	0.452747	0.46105	0.463004	0.452747	0.45641	0.458852	0.463736	0.472039	0.468864	0.478877	0.479853	0.474725	0.486203	0.478632	0.487668	0.479365	0.484249	0.487912	0.492796	0.495238	0.484982	0.488645	0.492308	0.490842	0.491087	0.494017	0.498413	0.496215	0.497436	0.49304	0.490598	0.491087	0.489866	0.490354	0.481319	0.482295
0.501343	0.488156	0.480586	0.484249	0.481319	0.471062	0.475946	0.486691	0.474237	0.475214	0.480342	0.485226	0.47619	0.496459	0.488645	0.491819	0.504274	0.487179	0.490354	0.49011	0.495238	0.496947	0.5116	0.504518	0.505983	0.510867	0.519414	0.512332	0.51453	0.512821	0.51917	0.519658	0.520391	0.515507	0.514042	0.524542	0.525763	0.525031	0.52967	0.52381	0.534554	0.528205	0.524054	0.531868	0.524542	0.52381	0.520879	0.520147	0.517705	0.512088
0.528449	0.537973	0.523321	0.539927	0.520879	0.519902	0.527228	0.519658	0.507204	0.527717	0.522589	0.52674	0.527228	0.532357	0.528449	0.528205	0.526007	0.537973	0.530403	0.542369	0.536264	0.541148	0.544078	0.552869	0.552381	0.557265	0.556044	0.553602	0.560684	0.56044	0.56337	0.564835	0.563614	0.569719	0.567521	0.571917	0.57265	0.563614	0.569231	0.571673	0.570208	0.57558	0.568254	0.57558	0.573382	0.572405	0.562637	0.56337	0.559463	0.556777
0.550183	0.547009	0.549451	0.547253	0.538217	0.536996	0.533822	0.548474	0.53895	0.545543	0.534066	0.540659	0.541636	0.54188	0.545543	0.551404	0.544322	0.550916	0.546032	0.559219	0.544567	0.545788	0.568498	0.565568	0.56337	0.568498	0.573382	0.579487	0.574115	0.574847	0.582173	0.577778	0.573871	0.582173	0.586813	0.579976	0.586569	0.584615	0.584371	0.591209	0.593162	0.588034	0.586081	0.595849	0.583883	0.585592	0.58779	0.577045	0.580464	0.57265
0.562393	0.561416	0.572161	0.564347	0.563858	0.558486	0.559951	0.564347	0.555556	0.555311	0.564591	0.553602	0.557753	0.571673	0.562393	0.570452	0.552137	0.569231	0.558486	0.572894	0.562882	0.586569	0.578022	0.583883	0.589255	0.580464	0.590965	0.592674	0.588278	0.596825	0.594383	0.594139	0.602442	0.592674	0.598535	0.600244	0.594383	0.596337	0.594139	0.60928	0.601954	0.608303	0.60293	0.603419	0.601221	0.598291	0.596825	0.598779	0.588034	0.588523
0.539438	0.54823	0.535775	0.552137	0.542857	0.561905	0.530647	0.540904	0.53895	0.547497	0.531136	0.548962	0.543346	0.55409	0.545543	0.543834	0.561661	0.549451	0.551893	0.555556	0.555067	0.570696	0.565812	0.566789	0.572894	0.582173	0.58486	0.579976	0.574847	0.580952	0.583883	0.577289	0.576557	0.585836	0.582173	0.584615	0.587057	0.585104	0.592186	0.597558	0.590965	0.587546	0.593651	0.59243	0.591941	0.586813	0.583883	0.581685	0.576068	0.582418
0.497192	0.50525	0.503053	0.494017	0.50232	0.495971	0.496703	0.494261	0.491819	0.500122	0.49475	0.494505	0.488889	0.502564	0.496947	0.505006	0.502808	0.50696	0.503785	0.504762	0.50696	0.512821	0.515018	0.523077	0.520635	0.532112	0.527228	0.532601	0.525031	0.533333	0.536264	0.540904	0.53431	0.540659	0.536508	0.538706	0.537973	0.535531	0.537729	0.543834	0.538706	0.541636	0.537485	0.54823	0.536264	0.536508	0.537485	0.535043	0.529182	0.533089
0.442979	0.45177	0.442979	0.440537	0.445421	0.450549	0.437851	0.431502	0.433211	0.450549	0.431502	0.438828	0.440537	0.439805	0.438339	0.442979	0.444689	0.452747	0.44884	0.453968	0.446398	0.463736	0.462759	0.457631	0.460317	0.462759	0.468376	0.460806	0.465446	0.46569	0.473748	0.475458	0.473016	0.470818	0.478877	0.476435	0.479609	0.476923	0.476923	0.486935	0.481807	0.479853	0.481319	0.48547	0.480342	0.481319	0.482784	0.476435	0.469597	0.46569
0.274481	0.275458	0.264713	0.282784	0.27033	0.270085	0.284982	0.267888	0.272039	0.272772	0.270818	0.275946	0.276679	0.279121	0.2779	0.284005	0.285226	0.283028	0.288889	0.275946	0.286691	0.287668	0.291331	0.294261	0.296215	0.294017	0.290598	0.299634	0.294505	0.295726	0.293284	0.294017	0.304762	0.297924	0.301099	0.307937	0.306227	0.296947	0.303785	0.295726	0.30696	0.303785	0.30232	0.299878	0.307448	0.304029	0.297924	0.300366	0.297924	0.29475
0.323321	0.336752	0.32381	0.328938	0.316728	0.348474	0.328694	0.342125	0.338706	0.321123	0.335043	0.327717	0.32674	0.331624	0.342369	0.337729	0.341148	0.336264	0.342125	0.339927	0.332601	0.337485	0.355067	0.34652	0.347741	0.351404	0.347741	0.353602	0.349206	0.347985	0.35409	0.347497	0.347253	0.350427	0.357021	0.356777	0.356777	0.351404	0.356288	0.361416	0.354579	0.359951	0.363858	0.36044	0.358974	0.361172	0.356777	0.359463	0.357753	0.355311
0.392674	0.390232	0.396581	0.388278	0.400244	0.392674	0.401709	0.39536	0.396337	0.404151	0.4	0.4	0.399267	0.405861	0.407814	0.403175	0.399267	0.407082	0.414164	0.416117	0.408547	0.427839	0.420024	0.424664	0.418315	0.423443	0.426618	0.426618	0.424176	0.429304	0.430525	0.43199	0.435897	0.427106	0.433455	0.430037	0.430769	0.431258	0.428816	0.435409	0.436142	0.433944	0.432723	0.435409	0.425641	0.427106	0.430281	0.433211	0.422711	0.42906
0.4442	0.452991	0.445421	0.450305	0.438584	0.463004	0.449817	0.435653	0.439316	0.435653	0.439316	0.435165	0.440537	0.438095	0.439316	0.452747	0.447131	0.449817	0.442247	0.450305	0.458852	0.45348	0.460806	0.466911	0.45641	0.462271	0.463492	0.460806	0.467399	0.474237	0.469841	0.477656	0.474237	0.473016	0.47326	0.469353	0.474725	0.470085	0.478877	0.477656	0.471795	0.472772	0.475458	0.480098	0.481563	0.475946	0.471551	0.46862	0.468376	0.472039
0.537973	0.54188	0.528205	0.535287	0.540659	0.530159	0.531624	0.534554	0.533822	0.531624	0.524298	0.535287	0.542613	0.537485	0.547253	0.552869	0.540171	0.54652	0.534799	0.547497	0.546032	0.556288	0.558974	0.546276	0.556288	0.562882	0.565812	0.563858	0.566056	0.567277	0.566789	0.572405	0.573138	0.570208	0.573626	0.573382	0.57558	0.576068	0.574359	0.579487	0.577289	0.57558	0.581197	0.583394	0.577778	0.572405	0.574359	0.573382	0.571184	0.564835
0.561172	0.592674	0.56337	0.564347	0.561416	0.565324	0.554579	0.5663	0.552381	0.5663	0.561661	0.556532	0.573871	0.563614	0.565079	0.571184	0.573626	0.574603	0.577778	0.584615	0.581685	0.579731	0.583394	0.593162	0.595116	0.59536	0.601465	0.592674	0.599267	0.608791	0.600977	0.601221	0.597802	0.604151	0.599023	0.614408	0.614408	0.613675	0.606838	0.614408	0.614652	0.608791	0.617338	0.613187	0.605372	0.604884	0.607326	0.60293	0.607082	0.598779
0.56801	0.55873	0.559707	0.550916	0.563858	0.54359	0.558974	0.554823	0.569719	0.545543	0.557021	0.552869	0.565812	0.5558	0.545543	0.555556	0.566545	0.563126	0.562882	0.577289	0.562882	0.579731	0.569719	0.579976	0.576557	0.594139	0.586813	0.586569	0.585348	0.595849	0.587057	0.594139	0.593407	0.596337	0.586813	0.600733	0.601221	0.599023	0.600733	0.605128	0.598779	0.600733	0.603907	0.604151	0.605372	0.597314	0.601954	0.58779	0.584615	0.587302
0.536752	0.54188	0.535775	0.53895	0.544078	0.541392	0.549206	0.535531	0.531868	0.554335	0.538706	0.547253	0.544322	0.547985	0.552137	0.55873	0.553846	0.541148	0.552625	0.559219	0.549451	0.549451	0.567033	0.563614	0.576557	0.572894	0.571429	0.571673	0.581197	0.578755	0.579976	0.583394	0.587546	0.587057	0.578755	0.585592	0.58315	0.584615	0.591697	0.587546	0.589988	0.588034	0.586081	0.585348	0.584127	0.586813	0.581441	0.582173	0.574359	0.575824
0.498657	0.511844	0.476679	0.494017	0.50696	0.495971	0.492308	0.489866	0.495971	0.492063	0.498657	0.492552	0.504029	0.491331	0.496947	0.505006	0.498901	0.501587	0.495482	0.50989	0.506227	0.507204	0.510867	0.506716	0.521368	0.5221	0.521856	0.516972	0.523321	0.523565	0.525275	0.524054	0.525763	0.526007	0.524786	0.537729	0.529182	0.535043	0.529182	0.534066	0.527228	0.536752	0.533089	0.524786	0.532357	0.533089	0.528938	0.524786	0.521368	0.523321
0.455189	0.44127	0.434188	0.442979	0.424664	0.446154	0.449817	0.448352	0.435409	0.440781	0.437363	0.443468	0.435897	0.446886	0.441026	0.444444	0.440537	0.448352	0.454701	0.45177	0.442735	0.44591	0.453968	0.463736	0.459585	0.467155	0.469597	0.472772	0.459585	0.461538	0.467155	0.467399	0.472527	0.469841	0.471795	0.469353	0.47619	0.478388	0.474481	0.473993	0.482295	0.48254	0.472772	0.480586	0.469841	0.469597	0.473993	0.476435	0.47033	0.464713
0.39536	0.399512	0.390232	0.382173	0.388523	0.38022	0.386569	0.389988	0.383883	0.371429	0.381929	0.376801	0.382173	0.38315	0.378022	0.381685	0.397558	0.388034	0.391941	0.388523	0.391209	0.396093	0.388767	0.392186	0.401709	0.399512	0.400488	0.404396	0.402442	0.410501	0.405128	0.404151	0.404884	0.40928	0.407082	0.413919	0.400244	0.415873	0.411477	0.407326	0.410501	0.408791	0.407326	0.413919	0.412698	0.408059	0.407326	0.408303	0.403419	0.399267
0.266422	0.252015	0.24591	0.258608	0.25641	0.246398	0.246642	0.25812	0.258608	0.252015	0.25641	0.254701	0.255922	0.261783	0.256654	0.26569	0.256654	0.258852	0.258608	0.26569	0.264957	0.262271	0.267643	0.26862	0.279609	0.275214	0.272772	0.27619	0.274481	0.268376	0.275702	0.276679	0.274969	0.277167	0.273993	0.273993	0.272527	0.282051	0.276923	0.275458	0.27619	0.276679	0.275214	0.276923	0.281074	0.274237	0.273993	0.277411	0.271306	0.272772
0.134554	0.130647	0.121612	0.127473	0.133333	0.135043	0.133089	0.127473	0.127228	0.127473	0.134066	0.137973	0.142369	0.138706	0.129182	0.138217	0.14188	0.137729	0.134799	0.133578	0.132601	0.140171	0.138217	0.138217	0.136752	0.14188	0.141636	0.13895	0.137241	0.140904	0.143346	0.141148	0.137485	0.145299	0.147253	0.144811	0.141636	0.143834	0.142125	0.147985	0.142369	0.146032	0.142613	0.150183	0.146276	0.14652	0.144078	0.145055	0.147253	0.145299
0.285226	0.313309	0.312332	0.316728	0.313309	0.308669	0.313309	0.300855	0.296703	0.298413	0.29475	0.311111	0.309646	0.307204	0.303297	0.324542	0.320391	0.306716	0.304518	0.318193	0.303297	0.31746	0.325275	0.312088	0.321612	0.324542	0.320635	0.324054	0.319414	0.325275	0.316484	0.327961	0.325031	0.324542	0.324054	0.323077	0.331624	0.326252	0.327717	0.326984	0.328938	0.325275	0.325275	0.32674	0.324054	0.320879	0.323321	0.321123	0.315018	0.315018
0.394139	0.407326	0.392674	0.385836	0.392186	0.404151	0.408303	0.39536	0.386081	0.408059	0.386569	0.402686	0.403663	0.418803	0.405372	0.397314	0.410256	0.405617	0.394139	0.402442	0.405861	0.407814	0.411233	0.411966	0.41514	0.415873	0.418071	0.420513	0.424176	0.419536	0.421734	0.421001	0.420269	0.416117	0.427839	0.42442	0.423932	0.425885	0.426618	0.423687	0.426374	0.431258	0.430525	0.421001	0.422222	0.423687	0.425641	0.423687	0.416606	0.418071
0.436142	0.421734	0.417827	0.440537	0.429304	0.420024	0.443223	0.4337	0.423932	0.427839	0.428816	0.416606	0.435897	0.43199	0.450305	0.43956	0.446154	0.441514	0.439316	0.442247	0.447619	0.447863	0.458608	0.45641	0.451282	0.458364	0.463004	0.460806	0.458608	0.46105	0.462027	0.466178	0.46569	0.460317	0.472772	0.459829	0.462027	0.470574	0.469353	0.46569	0.468132	0.468132	0.473748	0.475702	0.466911	0.46862	0.469597	0.471062	0.468376	0.459585
0.391209	0.392918	0.397802	0.394383	0.395604	0.40293	0.399512	0.386813	0.39536	0.404151	0.400977	0.39072	0.409035	0.400488	0.405372	0.405617	0.41514	0.393407	0.404396	0.410989	0.408547	0.410745	0.411966	0.420024	0.406349	0.426618	0.424908	0.414652	0.416361	0.421734	0.420513	0.417094	0.423443	0.422955	0.426374	0.421978	0.422222	0.422466	0.424176	0.425641	0.428816	0.428571	0.425153	0.428083	0.41978	0.427106	0.422711	0.416606	0.417094	0.41514
0.273016	0.294994	0.277411	0.293773	0.277167	0.2884	0.273016	0.296459	0.278144	0.293529	0.29475	0.286935	0.289133	0.279121	0.287179	0.280586	0.29475	0.289866	0.296215	0.286935	0.285958	0.293284	0.292796	0.292308	0.296215	0.296459	0.297436	0.29304	0.295482	0.303541	0.301587	0.302808	0.298413	0.298413	0.300122	0.295238	0.300366	0.299878	0.297192	0.298168	0.296947	0.299634	0.296947	0.301343	0.294505	0.298901	0.292308	0.294994	0.294261	0.29475
0.22149	0.238828	0.233455	0.230525	0.239072	0.228083	0.224908	0.236874	0.224908	0.221245	0.233455	0.229548	0.241758	0.231258	0.227595	0.235165	0.242247	0.235165	0.228816	0.241758	0.244689	0.237363	0.239805	0.240781	0.241514	0.247619	0.24591	0.242735	0.25177	0.250794	0.244689	0.253236	0.246642	0.255189	0.245421	0.24884	0.249328	0.25177	0.257143	0.249817	0.248352	0.251038	0.252015	0.25177	0.251282	0.241758	0.248107	0.246886	0.251282	0.245421
0.214652	0.208791	0.208303	0.218559	0.214652	0.217827	0.213919	0.208303	0.211477	0.217338	0.222955	0.225885	0.221978	0.220757	0.210745	0.221734	0.222222	0.216117	0.22149	0.222955	0.225885	0.22906	0.225641	0.228083	0.227595	0.230037	0.226862	0.224664	0.229548	0.230281	0.237363	0.231013	0.235409	0.231746	0.231746	0.231258	0.2337	0.23199	0.228327	0.226129	0.230525	0.234432	0.232479	0.232234	0.229548	0.230769	0.230037	0.225153	0.22442	0.22149
0.20928	0.215385	0.207082	0.205861	0.206105	0.221245	0.210501	0.214896	0.202686	0.221734	0.20464	0.217338	0.215385	0.21685	0.21221	0.214652	0.217827	0.21514	0.220757	0.219048	0.221245	0.226374	0.218803	0.229792	0.231502	0.233211	0.230281	0.235653	0.229548	0.232967	0.224908	0.230769	0.235409	0.240293	0.231502	0.239805	0.233455	0.237851	0.23663	0.233455	0.236142	0.236142	0.239072	0.240781	0.237363	0.234921	0.241026	0.237118	0.229792	0.231746
0.382662	0.376068	0.382173	0.369231	0.376068	0.377045	0.369231	0.379487	0.378755	0.382662	0.38779	0.382173	0.371184	0.376801	0.382662	0.391453	0.384615	0.379976	0.38486	0.396337	0.395116	0.399267	0.406349	0.399512	0.407326	0.403175	0.410745	0.401221	0.410745	0.409768	0.405861	0.406593	0.413431	0.416117	0.416117	0.413675	0.410256	0.410989	0.422711	0.419048	0.417338	0.421978	0.414408	0.418071	0.414164	0.40757	0.409035	0.412698	0.408547	0.408547
0.438584	0.439805	0.441758	0.433455	0.443468	0.439316	0.430769	0.434921	0.4442	0.442247	0.440781	0.429304	0.441514	0.443223	0.445421	0.441026	0.440781	0.44591	0.453968	0.449084	0.449573	0.469353	0.462515	0.463736	0.468132	0.467643	0.472772	0.465201	0.472039	0.472527	0.471795	0.470574	0.472772	0.476923	0.476679	0.473993	0.478388	0.476679	0.484249	0.479609	0.479853	0.482295	0.479365	0.481074	0.484249	0.478877	0.477656	0.476435	0.470574	0.469841
0.481319	0.486447	0.478877	0.462515	0.486691	0.47619	0.472039	0.476923	0.468864	0.477167	0.48254	0.478144	0.489133	0.483272	0.477411	0.484737	0.487179	0.485958	0.483761	0.493773	0.4884	0.50696	0.50232	0.500611	0.505983	0.500611	0.512821	0.508425	0.510623	0.505983	0.515995	0.516728	0.505983	0.5116	0.520635	0.51453	0.518681	0.515751	0.521123	0.524054	0.518926	0.527717	0.519658	0.522833	0.51917	0.516972	0.519414	0.516239	0.515018	0.513553
0.518681	0.530403	0.508669	0.52674	0.530891	0.526252	0.505495	0.5116	0.510867	0.520879	0.527961	0.518926	0.521612	0.51917	0.528449	0.529426	0.530403	0.520147	0.52967	0.537241	0.536508	0.54652	0.545788	0.53895	0.548962	0.549695	0.552869	0.552137	0.550916	0.550672	0.557021	0.546032	0.555311	0.559463	0.559951	0.562393	0.554579	0.563858	0.569231	0.556288	0.561661	0.571184	0.561172	0.56337	0.563126	0.558974	0.562882	0.559951	0.557509	0.550916
0.550672	0.53431	0.527228	0.535043	0.526252	0.528449	0.518437	0.532601	0.526007	0.530891	0.529915	0.527228	0.541392	0.528938	0.533578	0.537485	0.544078	0.543346	0.555067	0.541636	0.548474	0.548718	0.565324	0.561416	0.569475	0.56337	0.561416	0.562882	0.570696	0.569719	0.577045	0.57265	0.576313	0.576068	0.570696	0.573382	0.568987	0.57558	0.579731	0.578755	0.581197	0.57851	0.580708	0.573626	0.572161	0.577289	0.578266	0.575336	0.569719	0.5663
0.55873	0.549939	0.553358	0.538706	0.542613	0.532845	0.534554	0.551404	0.535287	0.539683	0.541148	0.543834	0.551404	0.54359	0.550427	0.546764	0.532112	0.550427	0.545299	0.552381	0.547009	0.563858	0.564591	0.566056	0.5663	0.571917	0.573626	0.570696	0.576557	0.574847	0.575336	0.584615	0.574847	0.578266	0.582906	0.585348	0.574359	0.576068	0.594872	0.58486	0.585348	0.585592	0.590476	0.588034	0.582173	0.580952	0.585836	0.58315	0.572161	0.569231
0.569231	0.547253	0.5558	0.542369	0.549451	0.549451	0.544322	0.538706	0.54359	0.545788	0.543101	0.548474	0.542369	0.550672	0.549451	0.541636	0.549695	0.548718	0.551893	0.558974	0.557509	0.570208	0.568742	0.570696	0.574847	0.570208	0.567521	0.576068	0.578266	0.581197	0.57851	0.576068	0.579487	0.576801	0.585348	0.584127	0.582173	0.587546	0.586813	0.587057	0.58315	0.590232	0.57851	0.589744	0.582906	0.588523	0.586325	0.581929	0.578022	0.577289
0.506716	0.504518	0.514774	0.505983	0.52381	0.510623	0.503297	0.508425	0.507692	0.505983	0.510867	0.514286	0.505495	0.520147	0.513309	0.515995	0.512088	0.512332	0.514774	0.520635	0.53138	0.520147	0.527473	0.528449	0.542613	0.539194	0.526007	0.538217	0.535043	0.544322	0.542125	0.545543	0.543101	0.54652	0.543101	0.547253	0.549695	0.546032	0.547497	0.546032	0.545299	0.550672	0.539927	0.549939	0.547985	0.545299	0.541636	0.541148	0.540904	0.53602
0.438584	0.435897	0.432967	0.434676	0.44127	0.447131	0.450305	0.440293	0.443223	0.444444	0.443712	0.44591	0.440537	0.443956	0.445421	0.441758	0.441514	0.455922	0.451038	0.458364	0.455922	0.462515	0.466422	0.466911	0.470818	0.468864	0.472772	0.474237	0.479609	0.467399	0.482295	0.476679	0.477411	0.473748	0.475702	0.484493	0.483761	0.480342	0.479853	0.478632	0.481563	0.483516	0.482051	0.484737	0.487179	0.485226	0.483028	0.475214	0.474237	0.473016
0.285226	0.286691	0.290354	0.277167	0.288645	0.281319	0.284005	0.289377	0.278388	0.284249	0.283516	0.285958	0.278388	0.280586	0.277656	0.282295	0.284493	0.291087	0.285958	0.292796	0.284005	0.303541	0.291819	0.289866	0.303297	0.29768	0.302564	0.293773	0.303785	0.303541	0.304518	0.296459	0.302564	0.304762	0.304029	0.305006	0.305983	0.310623	0.304274	0.309158	0.309158	0.315263	0.308425	0.30525	0.301587	0.310867	0.305006	0.304518	0.301343	0.304518
0.334554	0.321612	0.333822	0.324542	0.341148	0.336996	0.334799	0.344811	0.327473	0.33895	0.343101	0.339438	0.339683	0.339927	0.327228	0.334554	0.344567	0.346764	0.352137	0.341392	0.348474	0.345055	0.35409	0.350183	0.362393	0.350427	0.34823	0.352869	0.3558	0.35116	0.349451	0.355556	0.354335	0.361416	0.358974	0.359463	0.351648	0.36044	0.363858	0.358242	0.361416	0.360684	0.357021	0.362882	0.359219	0.362149	0.360195	0.357998	0.351893	0.358974
0.430769	0.425397	0.432967	0.433455	0.432967	0.4337	0.441758	0.42149	0.431013	0.434432	0.433211	0.440293	0.444933	0.438828	0.447131	0.436874	0.446398	0.440293	0.442002	0.443956	0.452991	0.451282	0.448107	0.449084	0.452259	0.456654	0.456166	0.45812	0.465446	0.461294	0.460073	0.455922	0.459096	0.459585	0.46569	0.465201	0.45812	0.469353	0.467643	0.464225	0.463248	0.466911	0.466667	0.467155	0.462271	0.466911	0.465201	0.457631	0.46398	0.460073
0.458608	0.472039	0.46398	0.479365	0.483028	0.472772	0.46862	0.455922	0.463736	0.471062	0.48254	0.469109	0.473016	0.479121	0.480586	0.483028	0.473504	0.478388	0.476923	0.475702	0.48547	0.48547	0.493529	0.482784	0.486935	0.49011	0.498901	0.495726	0.493529	0.501343	0.496703	0.496703	0.50232	0.505006	0.50696	0.500611	0.503053	0.503053	0.508181	0.503541	0.506716	0.505739	0.505006	0.50696	0.507448	0.503785	0.50232	0.499878	0.497924	0.493773
0.533333	0.530403	0.532357	0.552137	0.536752	0.545055	0.539927	0.537729	0.540415	0.546764	0.536508	0.535531	0.532357	0.535043	0.539438	0.550672	0.539194	0.550427	0.540171	0.542369	0.55116	0.558974	0.557265	0.557509	0.560684	0.564591	0.560684	0.569475	0.567766	0.57094	0.566545	0.568987	0.573871	0.57094	0.580708	0.574359	0.576313	0.57265	0.574603	0.581929	0.585348	0.57851	0.585104	0.582418	0.578266	0.573382	0.579976	0.572894	0.570696	0.568498
0.574603	0.575824	0.570696	0.573871	0.562393	0.575092	0.559463	0.561905	0.563858	0.568498	0.557265	0.55409	0.562149	0.553358	0.567033	0.564103	0.568987	0.57265	0.577289	0.577778	0.585104	0.574359	0.589744	0.58779	0.598535	0.596825	0.596581	0.60293	0.593407	0.603175	0.604151	0.60757	0.601709	0.603663	0.612943	0.608059	0.605861	0.608791	0.615629	0.61221	0.613675	0.611233	0.61514	0.60464	0.606593	0.606349	0.603419	0.605128	0.605617	0.601221
0.573382	0.573382	0.56337	0.573871	0.57851	0.569475	0.56801	0.556532	0.559951	0.557753	0.568742	0.568987	0.565812	0.566545	0.564591	0.573871	0.570452	0.570452	0.575824	0.582906	0.584371	0.587546	0.586325	0.579243	0.593895	0.596825	0.596093	0.600488	0.601709	0.601465	0.591941	0.597802	0.603419	0.604151	0.603663	0.600244	0.602442	0.599023	0.605372	0.60293	0.602686	0.608547	0.611233	0.606349	0.604151	0.607326	0.605128	0.603907	0.595604	0.596093
0.52674	0.544811	0.537241	0.532601	0.537729	0.52381	0.536752	0.53138	0.54359	0.549695	0.534554	0.542125	0.541392	0.544567	0.54359	0.540904	0.54652	0.540904	0.540904	0.549451	0.546276	0.557753	0.557998	0.546276	0.565079	0.576313	0.563126	0.564103	0.570208	0.57265	0.567521	0.574359	0.569475	0.577778	0.568987	0.575336	0.574359	0.578022	0.581685	0.578266	0.58315	0.58486	0.582418	0.583639	0.57851	0.579731	0.579243	0.575824	0.573382	0.567277
0.501343	0.487668	0.494994	0.479365	0.488889	0.484982	0.484982	0.493773	0.490354	0.497924	0.49768	0.490354	0.506227	0.492063	0.497436	0.49304	0.489621	0.490598	0.495482	0.511111	0.495482	0.509646	0.511111	0.50989	0.511844	0.517949	0.513309	0.519658	0.523321	0.518437	0.515018	0.525031	0.514042	0.526252	0.530891	0.528449	0.525031	0.52674	0.527717	0.528205	0.533089	0.532112	0.528938	0.532357	0.527473	0.528938	0.528205	0.521123	0.515995	0.521612
0.440049	0.425397	0.4442	0.43956	0.429548	0.449328	0.441758	0.434921	0.432967	0.420513	0.435897	0.444933	0.43956	0.437851	0.444689	0.44591	0.451038	0.43663	0.4442	0.441758	0.450061	0.447863	0.458364	0.453724	0.462515	0.456654	0.464225	0.45812	0.462027	0.464225	0.46398	0.462027	0.458608	0.463248	0.46862	0.470085	0.466422	0.469353	0.471306	0.471795	0.468864	0.475458	0.472772	0.462759	0.468376	0.46398	0.467643	0.467399	0.460073	0.46398
0.362637	0.345055	0.357265	0.33895	0.347985	0.353846	0.332601	0.33431	0.338706	0.347985	0.356288	0.345055	0.349451	0.340904	0.340659	0.345055	0.349451	0.361416	0.357998	0.357265	0.359707	0.355556	0.362149	0.363858	0.368254	0.366545	0.368254	0.358242	0.359219	0.37094	0.363858	0.366545	0.369719	0.367033	0.372161	0.370452	0.365079	0.37094	0.373871	0.371673	0.374115	0.368498	0.369963	0.374359	0.368742	0.369475	0.370696	0.368254	0.363614	0.361416
0.2	0.202442	0.20464	0.202198	0.207326	0.206838	0.199756	0.200244	0.20464	0.209768	0.200977	0.208059	0.207326	0.208059	0.201221	0.215629	0.205861	0.200488	0.211722	0.209768	0.207814	0.206838	0.209768	0.206838	0.21685	0.217827	0.211966	0.213431	0.225397	0.222222	0.213675	0.211233	0.220024	0.220024	0.217338	0.223443	0.221734	0.219536	0.223932	0.217094	0.221734	0.217827	0.227106	0.215873	0.217094	0.222222	0.220757	0.220757	0.218803	0.212698
0.172161	0.17094	0.182662	0.171184	0.183639	0.182662	0.181685	0.172894	0.171917	0.169719	0.174847	0.181197	0.176068	0.17558	0.178755	0.172894	0.186569	0.179976	0.182418	0.189744	0.186813	0.188278	0.18779	0.194383	0.189255	0.194628	0.18315	0.191941	0.189988	0.187302	0.193895	0.194383	0.192918	0.194139	0.199512	0.193895	0.194872	0.200977	0.198046	0.202686	0.195604	0.196825	0.197558	0.200488	0.197314	0.194872	0.198046	0.195849	0.193162	0.19072
0.37558	0.361416	0.370452	0.357021	0.369719	0.371184	0.359951	0.374115	0.374603	0.355067	0.377778	0.379243	0.369963	0.365324	0.380708	0.382418	0.375092	0.377045	0.379976	0.379487	0.383394	0.384127	0.391209	0.396093	0.392918	0.394383	0.393407	0.395849	0.392186	0.394139	0.397802	0.399512	0.403419	0.402442	0.410745	0.407814	0.407814	0.40293	0.403907	0.403663	0.408303	0.414408	0.401709	0.405372	0.40464	0.41221	0.407326	0.404884	0.398291	0.400244
0.438828	0.429792	0.424176	0.427839	0.438339	0.4337	0.432234	0.427839	0.434188	0.419536	0.42906	0.431013	0.430525	0.439072	0.437851	0.438828	0.442491	0.438339	0.438339	0.445421	0.448352	0.446886	0.45812	0.452991	0.449817	0.453724	0.460073	0.460562	0.459341	0.461538	0.459096	0.462271	0.461538	0.463004	0.467155	0.466911	0.475458	0.466422	0.467399	0.47033	0.46862	0.475214	0.466422	0.47033	0.470085	0.46862	0.471306	0.465201	0.459341	0.459096
0.471062	0.483516	0.488156	0.464469	0.48254	0.467643	0.476923	0.468864	0.475214	0.474237	0.467643	0.478877	0.491819	0.489866	0.484737	0.489621	0.487912	0.491819	0.489866	0.489377	0.49475	0.502808	0.496215	0.503297	0.50525	0.507204	0.503053	0.512088	0.510134	0.505983	0.512821	0.514286	0.51917	0.510867	0.513309	0.52967	0.522589	0.520391	0.518437	0.517216	0.524054	0.523077	0.52674	0.525275	0.519902	0.515995	0.51746	0.516972	0.50696	0.512576
0.502076	0.511111	0.503053	0.515995	0.510379	0.507448	0.501099	0.491087	0.513309	0.505006	0.49475	0.492063	0.491819	0.503053	0.504274	0.505495	0.521123	0.508181	0.527717	0.518681	0.523077	0.529182	0.531136	0.536264	0.53138	0.53431	0.53431	0.535287	0.535287	0.540171	0.53138	0.537729	0.543834	0.538706	0.545055	0.545055	0.545788	0.54652	0.548718	0.54652	0.546276	0.547253	0.549939	0.552381	0.548962	0.54188	0.546032	0.543346	0.542369	0.532357
0.545055	0.538706	0.531868	0.530647	0.543101	0.523321	0.538217	0.532112	0.531868	0.52967	0.532357	0.53138	0.548718	0.53895	0.546764	0.545299	0.547009	0.544322	0.541148	0.545055	0.55873	0.571917	0.574847	0.563614	0.578999	0.565324	0.572405	0.57265	0.576313	0.569963	0.571429	0.568254	0.576801	0.578266	0.585104	0.577289	0.581441	0.580952	0.578755	0.587057	0.579731	0.587302	0.583639	0.585348	0.579731	0.575092	0.582662	0.581441	0.574603	0.567521
0.533089	0.521612	0.547009	0.528205	0.514042	0.519902	0.527473	0.531136	0.53602	0.516972	0.522589	0.524054	0.540659	0.534799	0.539927	0.534554	0.53895	0.549939	0.547253	0.536264	0.546764	0.554335	0.555067	0.54823	0.558974	0.557998	0.562393	0.560684	0.562149	0.557998	0.562637	0.575336	0.561905	0.558486	0.570208	0.576801	0.571917	0.577289	0.572894	0.580952	0.574603	0.581441	0.579976	0.580952	0.575336	0.570452	0.579731	0.576068	0.560684	0.563126
0.551893	0.53602	0.524298	0.525763	0.523321	0.519902	0.524054	0.537485	0.531868	0.535775	0.517949	0.532357	0.52967	0.530403	0.532357	0.527961	0.53895	0.546764	0.547253	0.54359	0.538217	0.549451	0.555067	0.562882	0.558486	0.562393	0.553358	0.564347	0.561172	0.569475	0.567033	0.562882	0.573138	0.563614	0.569719	0.578755	0.572894	0.574359	0.575824	0.574847	0.576068	0.585104	0.57558	0.577045	0.571917	0.580708	0.572894	0.573138	0.566056	0.558974
0.499389	0.492796	0.503053	0.491331	0.505739	0.491575	0.498901	0.486935	0.507204	0.503053	0.499634	0.500366	0.486447	0.494261	0.502564	0.50696	0.513065	0.512088	0.509402	0.504762	0.519658	0.510379	0.510623	0.525031	0.523077	0.514042	0.520147	0.532357	0.527228	0.534066	0.535775	0.525763	0.525519	0.532845	0.537973	0.524054	0.537973	0.535531	0.541636	0.53431	0.536752	0.537729	0.528694	0.540659	0.543346	0.539683	0.53602	0.536508	0.528694	0.523077
0.433455	0.437607	0.432967	0.424176	0.425641	0.42442	0.428816	0.432967	0.422955	0.434432	0.422222	0.425397	0.432234	0.439072	0.420757	0.432234	0.43663	0.4337	0.442735	0.437363	0.450549	0.450549	0.441026	0.449817	0.45641	0.455678	0.458364	0.460562	0.463004	0.460806	0.460806	0.459585	0.460562	0.464469	0.468132	0.467888	0.465446	0.468864	0.467399	0.465934	0.470085	0.472527	0.465201	0.475214	0.465201	0.466911	0.46569	0.46105	0.461783	0.459096
0.293284	0.285226	0.295482	0.285958	0.2884	0.2884	0.2779	0.289866	0.28083	0.290598	0.288889	0.279853	0.287912	0.289621	0.306716	0.303297	0.297924	0.310379	0.294505	0.299634	0.30232	0.304029	0.299634	0.305006	0.31453	0.309402	0.310623	0.314774	0.313309	0.313553	0.309402	0.313309	0.310379	0.314774	0.315995	0.317705	0.325519	0.321856	0.322833	0.314774	0.320147	0.317949	0.317705	0.319902	0.323077	0.321368	0.316972	0.315018	0.316972	0.313553
0.317705	0.308913	0.331624	0.311844	0.330159	0.318926	0.332601	0.30989	0.319902	0.320391	0.327473	0.32674	0.327717	0.33895	0.322833	0.322589	0.332845	0.330647	0.335287	0.328205	0.339927	0.328449	0.339194	0.345788	0.340171	0.337241	0.336996	0.343101	0.335531	0.348474	0.344078	0.342369	0.344567	0.343834	0.34359	0.353114	0.34823	0.347985	0.347985	0.348474	0.347253	0.349451	0.348962	0.357265	0.350427	0.348718	0.346032	0.348718	0.341636	0.346764
0.414652	0.425641	0.425641	0.407082	0.430281	0.409768	0.420024	0.437363	0.423932	0.418559	0.418315	0.425397	0.41978	0.422222	0.43956	0.42735	0.439072	0.436874	0.439072	0.4337	0.444689	0.437851	0.442979	0.443712	0.433211	0.453236	0.447375	0.448107	0.446642	0.447863	0.450305	0.442735	0.447619	0.455678	0.452747	0.451526	0.453236	0.455433	0.454945	0.452991	0.447131	0.463492	0.455678	0.454212	0.458364	0.458608	0.452747	0.451282	0.451526	0.44591
0.463004	0.461294	0.476923	0.459585	0.475702	0.467643	0.455189	0.473016	0.483516	0.484005	0.477411	0.466667	0.466667	0.475946	0.482051	0.486203	0.478877	0.487912	0.480586	0.486447	0.484737	0.49304	0.495482	0.49475	0.489133	0.497924	0.493773	0.494994	0.496703	0.502564	0.501587	0.499389	0.505983	0.504274	0.500122	0.503785	0.495971	0.506227	0.507692	0.497192	0.508913	0.512576	0.508913	0.508181	0.507692	0.508181	0.512332	0.502564	0.503785	0.500855
0.533089	0.515018	0.525763	0.531868	0.512821	0.5221	0.51746	0.521612	0.52674	0.52967	0.533333	0.535287	0.530647	0.523321	0.527228	0.540415	0.542125	0.523077	0.538217	0.536996	0.540904	0.541148	0.552869	0.553602	0.551404	0.554335	0.544811	0.555311	0.561172	0.556777	0.557021	0.550672	0.559219	0.562149	0.563614	0.566789	0.568498	0.569963	0.564835	0.565079	0.565568	0.567521	0.566545	0.567277	0.56337	0.554823	0.564591	0.559463	0.557021	0.556288
0.5558	0.563614	0.571917	0.557509	0.568498	0.562882	0.544811	0.553114	0.559707	0.559463	0.553602	0.564347	0.550427	0.567277	0.55873	0.569475	0.572161	0.564103	0.579976	0.577289	0.588034	0.577289	0.579487	0.594628	0.585348	0.591453	0.589499	0.593407	0.595604	0.593407	0.596581	0.600488	0.598779	0.594383	0.597314	0.593651	0.598046	0.601465	0.60757	0.606105	0.602442	0.604396	0.60757	0.60464	0.602442	0.608791	0.597802	0.592674	0.596093	0.586081
0.570696	0.551893	0.578266	0.54652	0.544078	0.550427	0.558974	0.568987	0.560684	0.559463	0.56044	0.562393	0.572161	0.561905	0.563126	0.570208	0.569719	0.571184	0.577534	0.577289	0.573138	0.586569	0.589744	0.588523	0.591697	0.586569	0.595604	0.589744	0.589744	0.600244	0.594872	0.594383	0.605128	0.598046	0.60757	0.600733	0.609035	0.608303	0.608059	0.602686	0.606105	0.605372	0.601954	0.603663	0.603663	0.610501	0.607082	0.596093	0.589499	0.589744
0.553114	0.547985	0.545788	0.55873	0.538462	0.534554	0.544811	0.536264	0.541148	0.548718	0.536264	0.542613	0.542369	0.545299	0.557998	0.552869	0.557509	0.549939	0.553358	0.561172	0.565812	0.564103	0.575336	0.567521	0.566789	0.561661	0.574847	0.576068	0.576801	0.578999	0.578266	0.584615	0.580708	0.577289	0.584127	0.581197	0.587302	0.588767	0.587302	0.586081	0.590232	0.591941	0.58486	0.59072	0.59243	0.581197	0.584615	0.581929	0.580464	0.571917
0.489866	0.49011	0.496947	0.484005	0.4779	0.483516	0.489133	0.484737	0.487668	0.481074	0.489866	0.48083	0.494505	0.486447	0.490598	0.493773	0.491819	0.487912	0.498901	0.498168	0.498901	0.512576	0.494994	0.505983	0.5116	0.504029	0.503053	0.518193	0.517216	0.511111	0.513309	0.524542	0.521368	0.519902	0.528205	0.524054	0.527228	0.517949	0.524542	0.519414	0.524542	0.5221	0.519658	0.526007	0.525031	0.528694	0.520391	0.521612	0.514774	0.513797
0.403663	0.420513	0.432967	0.426618	0.431502	0.426862	0.422222	0.420513	0.420757	0.418559	0.419292	0.41978	0.427839	0.432723	0.430037	0.430525	0.440049	0.435165	0.430769	0.4337	0.436874	0.434432	0.448352	0.445177	0.447375	0.440781	0.446154	0.436386	0.447131	0.45177	0.44591	0.450794	0.454701	0.448352	0.452259	0.45348	0.458608	0.451038	0.458852	0.454945	0.455922	0.456654	0.459829	0.463004	0.457387	0.457143	0.454457	0.44884	0.451526	0.44591
0.290598	0.312821	0.305495	0.304518	0.301099	0.301832	0.299878	0.298168	0.301343	0.29475	0.311111	0.307937	0.300611	0.303785	0.306716	0.312576	0.318926	0.308669	0.309646	0.312088	0.3221	0.313065	0.313309	0.3221	0.318437	0.315507	0.324054	0.320147	0.320879	0.320391	0.322344	0.319902	0.324786	0.316728	0.327228	0.323321	0.325519	0.324786	0.322344	0.326496	0.324786	0.324786	0.326984	0.324786	0.324054	0.325275	0.320635	0.320879	0.315018	0.320879
0.152137	0.164347	0.176557	0.158974	0.17094	0.158974	0.170696	0.174847	0.171917	0.177534	0.172894	0.181197	0.173382	0.166789	0.176313	0.163858	0.163858	0.170452	0.17558	0.172894	0.173138	0.166056	0.17265	0.171917	0.180952	0.175336	0.176557	0.186081	0.177045	0.181685	0.182662	0.182418	0.181685	0.180464	0.185104	0.181441	0.17558	0.181929	0.189988	0.180464	0.178999	0.185104	0.181441	0.180708	0.181685	0.182662	0.18315	0.181929	0.181197	0.178755
0.154579	0.152137	0.139438	0.156777	0.142613	0.137973	0.149695	0.140904	0.142125	0.156044	0.151893	0.155067	0.150183	0.147741	0.153358	0.150183	0.144567	0.155067	0.149695	0.160195	0.154335	0.159219	0.159463	0.165324	0.157509	0.158486	0.158974	0.16801	0.159951	0.159707	0.162637	0.162882	0.172405	0.163126	0.163126	0.164103	0.167521	0.171184	0.173626	0.171429	0.169475	0.171184	0.169719	0.167277	0.172405	0.167033	0.167277	0.167766	0.167033	0.162149
0.353602	0.355556	0.364103	0.363614	0.354335	0.361661	0.365079	0.360684	0.352381	0.355311	0.372894	0.351893	0.36337	0.359219	0.369231	0.365812	0.362393	0.371673	0.368498	0.368498	0.364591	0.369231	0.377045	0.393162	0.381685	0.386813	0.385348	0.389499	0.388523	0.388278	0.393162	0.382906	0.392674	0.390232	0.393651	0.396825	0.397558	0.392674	0.388278	0.397314	0.397802	0.4	0.403175	0.404396	0.399756	0.404884	0.396581	0.391209	0.391941	0.392674
0.42735	0.427839	0.424664	0.424664	0.438339	0.43956	0.421978	0.428083	0.426374	0.422955	0.429304	0.430281	0.430769	0.439805	0.431258	0.42735	0.44127	0.429792	0.445421	0.446642	0.442979	0.439805	0.444689	0.450794	0.443468	0.449084	0.449817	0.457387	0.445177	0.455189	0.454701	0.457875	0.453968	0.451282	0.462027	0.460317	0.459341	0.462515	0.464225	0.470085	0.466178	0.471062	0.462515	0.465201	0.464469	0.464713	0.467155	0.457875	0.454212	0.448352
0.495971	0.497436	0.487668	0.491575	0.491331	0.483516	0.488645	0.47326	0.473993	0.485714	0.487668	0.480098	0.494505	0.490354	0.495238	0.49304	0.495726	0.500366	0.504518	0.497924	0.508181	0.501343	0.508425	0.515751	0.508669	0.512332	0.515018	0.518681	0.512821	0.516484	0.524054	0.526007	0.520391	0.518681	0.526007	0.536752	0.52967	0.532601	0.527717	0.530403	0.537485	0.534554	0.536996	0.526007	0.532845	0.526984	0.530403	0.524298	0.515995	0.517705
0.520147	0.510379	0.503785	0.520391	0.508669	0.516484	0.497192	0.504762	0.516728	0.507448	0.522833	0.507937	0.522589	0.512332	0.523565	0.523321	0.523565	0.530647	0.533333	0.528449	0.537973	0.535287	0.534554	0.539927	0.534799	0.537241	0.541148	0.537973	0.548962	0.54652	0.547985	0.559219	0.553602	0.548718	0.560195	0.552137	0.559219	0.559463	0.557509	0.556288	0.562637	0.557509	0.563858	0.559951	0.560684	0.557021	0.554579	0.554823	0.549451	0.547985
0.552381	0.548962	0.545788	0.536996	0.543101	0.545788	0.540904	0.537241	0.544078	0.537729	0.543101	0.553114	0.545055	0.540171	0.543101	0.543101	0.550672	0.557021	0.552137	0.553358	0.56337	0.563126	0.569231	0.57094	0.585836	0.575336	0.577045	0.57094	0.577778	0.571673	0.581929	0.575336	0.585592	0.578755	0.575336	0.578266	0.581441	0.589988	0.581197	0.586569	0.589011	0.590965	0.592674	0.585104	0.589988	0.581197	0.581685	0.584371	0.576313	0.573382
0.555067	0.559219	0.557998	0.550183	0.55116	0.544567	0.547497	0.553114	0.544078	0.550427	0.550672	0.554823	0.556777	0.547985	0.55409	0.559463	0.556288	0.560195	0.571917	0.559951	0.565568	0.561661	0.571429	0.573382	0.574359	0.573382	0.579976	0.582173	0.580708	0.581929	0.586813	0.581197	0.59243	0.576801	0.58779	0.593162	0.591697	0.59536	0.58779	0.589499	0.588034	0.596337	0.599756	0.598535	0.594139	0.588767	0.588767	0.586813	0.584371	0.576801
0.564591	0.526984	0.54188	0.545543	0.532845	0.540171	0.535531	0.540415	0.535043	0.554579	0.537241	0.541148	0.543101	0.549939	0.540415	0.550427	0.551404	0.550916	0.553602	0.549695	0.547009	0.562393	0.561905	0.565568	0.569231	0.567277	0.573871	0.566789	0.567521	0.571184	0.575824	0.578999	0.584615	0.568987	0.57265	0.581197	0.582906	0.586569	0.590476	0.587546	0.586813	0.585104	0.584371	0.582906	0.583883	0.587546	0.579731	0.578022	0.57094	0.566056
0.506716	0.508913	0.502564	0.498901	0.495971	0.486935	0.499389	0.495238	0.502564	0.493529	0.517216	0.490354	0.507204	0.499145	0.515018	0.502076	0.504274	0.519902	0.521856	0.522589	0.51746	0.524298	0.527717	0.528205	0.527717	0.521123	0.531868	0.522589	0.525031	0.530159	0.546276	0.534066	0.537729	0.537729	0.532357	0.540171	0.544567	0.537973	0.537729	0.539683	0.540659	0.543101	0.548474	0.539438	0.54359	0.540171	0.542125	0.530159	0.532845	0.527717
0.43956	0.423932	0.43199	0.421001	0.409768	0.423687	0.421978	0.434188	0.409035	0.426862	0.423443	0.434921	0.429792	0.431013	0.423687	0.428327	0.42149	0.432967	0.438828	0.439316	0.446642	0.434188	0.445421	0.446886	0.454457	0.450794	0.454701	0.440781	0.454945	0.45641	0.454701	0.459585	0.459096	0.462759	0.457875	0.460317	0.462027	0.464957	0.464713	0.466911	0.466178	0.468132	0.469597	0.465201	0.463492	0.457387	0.460317	0.459585	0.458608	0.446642
0.296947	0.298901	0.291331	0.305006	0.288889	0.292552	0.285226	0.305006	0.285226	0.293529	0.289621	0.286203	0.304029	0.296215	0.301832	0.306716	0.308181	0.306471	0.305495	0.302564	0.311355	0.313065	0.318926	0.3116	0.320391	0.3116	0.319658	0.322833	0.321368	0.322344	0.321368	0.320635	0.32674	0.320635	0.319658	0.321123	0.323321	0.321856	0.329182	0.319902	0.325275	0.326252	0.327228	0.323565	0.323321	0.32381	0.318926	0.316728	0.31917	0.320147
0.294261	0.292552	0.302564	0.296703	0.284249	0.298413	0.297192	0.294505	0.295482	0.295482	0.296459	0.292796	0.29768	0.299878	0.298413	0.302808	0.301587	0.305739	0.308669	0.305495	0.308669	0.299145	0.313553	0.319658	0.317705	0.312821	0.3116	0.314042	0.309158	0.313553	0.315995	0.321123	0.319902	0.316484	0.315018	0.320147	0.321856	0.320391	0.321612	0.327228	0.323077	0.322344	0.320147	0.327961	0.325763	0.318437	0.319902	0.319414	0.316728	0.31453
0.391209	0.390476	0.385104	0.398291	0.39243	0.381929	0.386813	0.396337	0.391941	0.386569	0.390965	0.386813	0.382173	0.396093	0.392918	0.383883	0.396581	0.396337	0.406838	0.397558	0.401221	0.401709	0.403175	0.408791	0.405861	0.404884	0.409035	0.404884	0.406838	0.409035	0.410256	0.414896	0.416361	0.407326	0.410256	0.417338	0.416117	0.414408	0.413187	0.41514	0.414652	0.416117	0.421734	0.418803	0.418315	0.416361	0.417094	0.414408	0.410256	0.402198
0.446154	0.448352	0.449328	0.443712	0.455678	0.445177	0.440537	0.452259	0.44884	0.448596	0.457875	0.447863	0.446886	0.451038	0.463736	0.445421	0.461294	0.456899	0.463004	0.463492	0.462759	0.464713	0.459585	0.461294	0.467888	0.472527	0.464469	0.467888	0.470574	0.473748	0.473504	0.477167	0.486447	0.473504	0.474969	0.475702	0.483028	0.481319	0.474481	0.479365	0.487424	0.484982	0.484493	0.483028	0.476923	0.477411	0.482784	0.473993	0.471795	0.47033
0.508181	0.507692	0.486447	0.496459	0.493773	0.495971	0.502808	0.491087	0.508669	0.502564	0.507692	0.503297	0.491087	0.50525	0.50989	0.516728	0.5116	0.505739	0.518193	0.51453	0.516728	0.515263	0.515018	0.523565	0.519414	0.528694	0.524542	0.528694	0.534799	0.525031	0.534799	0.533089	0.535043	0.530647	0.532845	0.538706	0.542613	0.540171	0.534066	0.536752	0.53602	0.54188	0.542125	0.53431	0.539927	0.538706	0.535043	0.530891	0.533089	0.527717
0.533578	0.546276	0.54823	0.544322	0.545543	0.549206	0.525763	0.545788	0.545299	0.539683	0.544078	0.542857	0.548474	0.540171	0.547253	0.547985	0.549939	0.561661	0.557509	0.560684	0.557021	0.560195	0.561172	0.572894	0.571673	0.57094	0.571429	0.570452	0.574847	0.575092	0.590232	0.577534	0.586081	0.585592	0.574847	0.586325	0.588767	0.58022	0.585348	0.58486	0.585836	0.587302	0.589255	0.579976	0.581685	0.593162	0.583883	0.579243	0.571673	0.572405
0.569963	0.581197	0.576557	0.575336	0.567277	0.570696	0.567277	0.576313	0.567521	0.577045	0.566056	0.568742	0.581929	0.58315	0.569475	0.591453	0.585836	0.580952	0.579487	0.587057	0.585348	0.59072	0.596825	0.599756	0.599267	0.598291	0.605617	0.602198	0.598291	0.603175	0.60293	0.604884	0.613675	0.610256	0.611966	0.620513	0.618071	0.620757	0.61514	0.616606	0.617094	0.623199	0.620024	0.612454	0.613919	0.614652	0.614164	0.60757	0.605128	0.599756
0.598046	0.572161	0.577778	0.582418	0.568498	0.565079	0.579243	0.568987	0.562393	0.577045	0.58022	0.579976	0.585348	0.58315	0.582173	0.589011	0.581685	0.587302	0.589988	0.58779	0.598046	0.59072	0.601465	0.599756	0.599267	0.59072	0.605617	0.6	0.600733	0.604884	0.609035	0.600488	0.614652	0.610256	0.609524	0.614896	0.619048	0.616117	0.618803	0.614408	0.613431	0.619536	0.613919	0.618071	0.611233	0.61685	0.616361	0.611722	0.608059	0.604884
0.487912	0.482051	0.484005	0.478388	0.482051	0.485958	0.483028	0.485714	0.477167	0.479853	0.486691	0.485714	0.480098	0.48254	0.492796	0.488889	0.4884	0.490354	0.494017	0.505739	0.498168	0.507692	0.494261	0.504518	0.501587	0.505495	0.508181	0.5116	0.515751	0.508669	0.509158	0.520635	0.515507	0.516484	0.512821	0.514286	0.527228	0.518681	0.521612	0.514774	0.521123	0.527473	0.518926	0.515995	0.519658	0.517705	0.51453	0.516728	0.514042	0.511111
0.401954	0.408547	0.393895	0.39243	0.407326	0.406838	0.410989	0.41221	0.395849	0.401465	0.402442	0.403419	0.398291	0.409035	0.408303	0.410989	0.414164	0.418071	0.408547	0.411477	0.413187	0.418315	0.425397	0.425153	0.43199	0.419048	0.422955	0.417094	0.422222	0.424908	0.425397	0.430037	0.431258	0.425397	0.426374	0.423687	0.435409	0.429792	0.424908	0.429548	0.426862	0.431502	0.432723	0.433211	0.426862	0.429304	0.435897	0.430525	0.424908	0.421001
0.274237	0.265446	0.281563	0.260806	0.264713	0.2779	0.251282	0.255433	0.26398	0.263004	0.272527	0.264957	0.25812	0.261294	0.266911	0.271551	0.268864	0.272283	0.264713	0.277167	0.276679	0.274237	0.278632	0.284005	0.276923	0.276679	0.284249	0.282295	0.280586	0.285958	0.285958	0.28254	0.287179	0.282295	0.283761	0.286447	0.279121	0.279853	0.283028	0.285226	0.284982	0.284737	0.284493	0.281074	0.280342	0.284005	0.279853	0.280586	0.280586	0.276435
0.120391	0.111111	0.120879	0.116972	0.122344	0.123077	0.126496	0.123565	0.124542	0.122833	0.12674	0.115751	0.118926	0.118681	0.122833	0.121123	0.12381	0.133089	0.128938	0.127473	0.134554	0.128938	0.132112	0.129426	0.129426	0.126496	0.128205	0.132357	0.137241	0.131136	0.134799	0.128205	0.140659	0.135043	0.131868	0.137485	0.137241	0.133822	0.14188	0.140171	0.139194	0.141392	0.140415	0.137485	0.143346	0.137485	0.138217	0.140415	0.138217	0.137485
0.361416	0.365568	0.367277	0.356044	0.364591	0.344811	0.365324	0.365324	0.363614	0.348962	0.347741	0.354335	0.358486	0.365568	0.35409	0.372894	0.37265	0.374603	0.369963	0.365079	0.384127	0.383883	0.374847	0.381685	0.381441	0.386081	0.388523	0.386325	0.38022	0.390476	0.391941	0.39243	0.388767	0.384615	0.388278	0.393651	0.39243	0.399756	0.396825	0.396825	0.39536	0.392918	0.393895	0.395849	0.395116	0.399267	0.394139	0.386325	0.385348	0.388278
0.42442	0.422466	0.402198	0.421734	0.406105	0.400244	0.402198	0.40757	0.410745	0.407082	0.422955	0.409768	0.418803	0.414408	0.407082	0.413675	0.407082	0.420757	0.422955	0.430037	0.421734	0.424176	0.427595	0.432967	0.432479	0.427595	0.426618	0.424908	0.440781	0.436142	0.435409	0.435165	0.442491	0.440537	0.4442	0.442979	0.442002	0.444933	0.443223	0.445177	0.443712	0.44591	0.45177	0.449817	0.450794	0.446886	0.444444	0.438828	0.43663	0.433944
0.497924	0.484493	0.484493	0.512576	0.495971	0.49011	0.490842	0.489866	0.485226	0.478877	0.490354	0.485714	0.495482	0.495726	0.494505	0.501343	0.500366	0.505495	0.503297	0.507937	0.505983	0.515507	0.505006	0.516239	0.512821	0.514286	0.518437	0.520635	0.518193	0.524542	0.528938	0.5221	0.525763	0.522344	0.531136	0.535043	0.527473	0.533333	0.537973	0.532357	0.541392	0.530891	0.532357	0.530647	0.53431	0.526496	0.531868	0.527961	0.522833	0.518193
0.551648	0.556777	0.542857	0.553114	0.543346	0.55873	0.539438	0.549206	0.549451	0.552625	0.54188	0.549451	0.541392	0.550672	0.550916	0.548718	0.564347	0.565324	0.557021	0.556777	0.564103	0.570208	0.573626	0.577289	0.574603	0.568742	0.571673	0.576801	0.581685	0.591453	0.586081	0.583883	0.580708	0.589011	0.588034	0.588278	0.590476	0.592674	0.596337	0.588034	0.586569	0.592674	0.593407	0.591209	0.590232	0.589255	0.588767	0.589988	0.580464	0.586081
0.554335	0.556777	0.540415	0.554335	0.542125	0.540904	0.547009	0.543834	0.552625	0.542857	0.554335	0.547741	0.543346	0.550672	0.557509	0.547741	0.559463	0.560684	0.557021	0.564103	0.567766	0.572894	0.567033	0.565079	0.582906	0.571184	0.577534	0.57558	0.580464	0.577289	0.582173	0.585836	0.581685	0.587302	0.596093	0.59072	0.593407	0.591697	0.589255	0.589011	0.589255	0.590476	0.589499	0.588767	0.598779	0.595604	0.589255	0.589499	0.579976	0.574359
0.548962	0.564591	0.537973	0.536508	0.542125	0.529915	0.535043	0.532112	0.528205	0.536752	0.53895	0.549451	0.547741	0.536752	0.550916	0.544567	0.539438	0.540659	0.55409	0.556044	0.559219	0.552381	0.553114	0.561172	0.563858	0.560684	0.562637	0.566789	0.564835	0.569963	0.56801	0.570696	0.572161	0.578999	0.579976	0.580952	0.575336	0.578266	0.586813	0.577045	0.586569	0.582418	0.582906	0.582173	0.576068	0.574603	0.573626	0.575092	0.569963	0.562393
0.547497	0.533578	0.524298	0.530403	0.526007	0.532112	0.5221	0.520635	0.526984	0.530891	0.539927	0.516239	0.526984	0.525275	0.534066	0.539683	0.54359	0.539927	0.551648	0.542369	0.544322	0.548962	0.547009	0.557265	0.556044	0.561416	0.568498	0.557509	0.562637	0.56044	0.571917	0.564347	0.567033	0.565079	0.569963	0.56801	0.575336	0.575092	0.578022	0.581685	0.570452	0.571917	0.57558	0.574115	0.575336	0.576801	0.573626	0.568987	0.564347	0.563614
0.504762	0.493529	0.500611	0.496947	0.500611	0.492308	0.500611	0.501587	0.505739	0.508425	0.507692	0.486691	0.507204	0.49475	0.500366	0.508669	0.510867	0.5116	0.515263	0.522589	0.513065	0.523077	0.521123	0.527961	0.530647	0.519902	0.526984	0.532845	0.522833	0.534554	0.543834	0.534066	0.53431	0.530403	0.536752	0.535531	0.539927	0.535043	0.540904	0.53602	0.53602	0.535287	0.542125	0.540659	0.539683	0.539683	0.53895	0.532112	0.527961	0.528205
0.444444	0.443223	0.444689	0.442002	0.430281	0.427839	0.441026	0.441514	0.439316	0.434676	0.437118	0.437607	0.440537	0.438095	0.434921	0.444689	0.45177	0.460806	0.454945	0.449817	0.454945	0.457875	0.452259	0.450549	0.448352	0.460317	0.456166	0.459585	0.461538	0.460317	0.471062	0.464225	0.466178	0.463736	0.466911	0.469353	0.466178	0.473993	0.474725	0.473504	0.473504	0.466178	0.471795	0.471795	0.475946	0.471795	0.473748	0.464469	0.462271	0.455678
0.291819	0.283028	0.272772	0.277167	0.280342	0.275946	0.2779	0.274481	0.2779	0.27619	0.280098	0.279365	0.277411	0.270574	0.277656	0.288645	0.283272	0.2884	0.290354	0.29304	0.289133	0.287179	0.294261	0.294505	0.294017	0.293773	0.297192	0.294261	0.292063	0.294994	0.299878	0.303297	0.294994	0.302076	0.303785	0.296703	0.310134	0.294994	0.308913	0.304029	0.304762	0.29475	0.29768	0.303785	0.303785	0.304762	0.296947	0.300366	0.29768	0.294017
0.234188	0.219536	0.220513	0.231746	0.224908	0.226129	0.222711	0.228083	0.228816	0.228083	0.235165	0.231258	0.228816	0.231258	0.234676	0.230525	0.229792	0.239316	0.232234	0.236874	0.241758	0.240537	0.242247	0.243712	0.238584	0.243468	0.241026	0.239072	0.243468	0.238584	0.243223	0.240537	0.232967	0.242002	0.241026	0.239316	0.247375	0.246886	0.241758	0.241026	0.242491	0.24127	0.247131	0.244444	0.240293	0.23956	0.237118	0.237607	0.240293	0.233944
0.362882	0.350183	0.369963	0.357265	0.362149	0.363614	0.353602	0.357021	0.362637	0.349939	0.358974	0.357998	0.363126	0.366545	0.360928	0.363858	0.371917	0.371429	0.372405	0.372405	0.37851	0.372161	0.379487	0.377045	0.380708	0.364347	0.372894	0.382173	0.377289	0.379243	0.382418	0.385836	0.383639	0.380464	0.379731	0.388278	0.38779	0.39072	0.396337	0.386569	0.384371	0.388523	0.392674	0.388523	0.38486	0.386081	0.38022	0.380464	0.379731	0.373138
0.4337	0.425153	0.432234	0.426618	0.442979	0.421245	0.455189	0.429792	0.43199	0.431746	0.433211	0.424664	0.432479	0.43199	0.430525	0.433455	0.433455	0.437607	0.444444	0.453968	0.432967	0.444933	0.445665	0.447863	0.450794	0.450549	0.444689	0.455433	0.448352	0.454701	0.456166	0.455189	0.462515	0.45812	0.456654	0.459341	0.465201	0.458608	0.461538	0.457875	0.45812	0.457143	0.458852	0.462515	0.454212	0.454945	0.46105	0.452259	0.453724	0.45641
0.510134	0.512821	0.500611	0.499389	0.499389	0.484493	0.491819	0.499389	0.496459	0.498413	0.501832	0.498657	0.49011	0.501832	0.504518	0.500366	0.507692	0.509158	0.510134	0.505739	0.515263	0.510623	0.506227	0.516239	0.520391	0.51746	0.520879	0.521123	0.525031	0.525031	0.524054	0.516728	0.524786	0.529426	0.523565	0.52967	0.535287	0.529426	0.533822	0.522344	0.531868	0.53431	0.527228	0.535043	0.532112	0.529182	0.526984	0.524786	0.523077	0.518681
0.554335	0.559463	0.536752	0.554335	0.542125	0.554335	0.538462	0.539683	0.543346	0.555556	0.545788	0.543101	0.545055	0.540171	0.556777	0.551893	0.557753	0.567033	0.559951	0.558242	0.564103	0.56337	0.569719	0.581929	0.57851	0.562637	0.571673	0.573382	0.570208	0.578999	0.578999	0.58315	0.588034	0.586325	0.589988	0.58486	0.58022	0.582173	0.579243	0.582906	0.585348	0.580708	0.58779	0.587546	0.590232	0.583394	0.583394	0.582662	0.572405	0.574359
0.595604	0.607326	0.586569	0.575824	0.597558	0.581929	0.595604	0.597558	0.590476	0.595849	0.60464	0.598535	0.597314	0.602198	0.601465	0.604151	0.596093	0.601465	0.600244	0.605617	0.615873	0.617582	0.609035	0.619536	0.620513	0.617827	0.613919	0.622466	0.621001	0.630281	0.624664	0.628571	0.619048	0.637607	0.624664	0.638095	0.639072	0.632479	0.630037	0.635897	0.636874	0.635653	0.625641	0.640293	0.637363	0.631013	0.624664	0.620757	0.623687	0.621245
0.600977	0.576313	0.581685	0.581929	0.587057	0.577534	0.582662	0.580708	0.574115	0.584127	0.573382	0.591209	0.588278	0.575824	0.590476	0.598535	0.582662	0.594628	0.599512	0.599756	0.596093	0.605128	0.600488	0.604151	0.609768	0.602198	0.607814	0.604884	0.606349	0.607814	0.614652	0.612943	0.612698	0.618803	0.618315	0.614164	0.619048	0.619292	0.620269	0.618315	0.620513	0.623199	0.619292	0.621001	0.620269	0.621001	0.620269	0.610745	0.607326	0.610501
0.492552	0.485714	0.475702	0.484982	0.489133	0.478877	0.474481	0.474237	0.482051	0.481807	0.480098	0.478144	0.494505	0.481563	0.488645	0.487424	0.481319	0.4884	0.489133	0.489133	0.501832	0.494261	0.501099	0.505739	0.503785	0.499389	0.499145	0.500611	0.498657	0.506471	0.511355	0.508181	0.513065	0.510379	0.505006	0.510623	0.516239	0.510379	0.515507	0.51453	0.514286	0.517949	0.515507	0.515751	0.512088	0.517705	0.507937	0.503541	0.508425	0.500122
0.374847	0.392674	0.379731	0.381197	0.381685	0.386813	0.366545	0.378999	0.374847	0.380464	0.387546	0.367277	0.374847	0.380464	0.38022	0.396581	0.385592	0.386081	0.39243	0.385592	0.39536	0.391941	0.389011	0.389499	0.40757	0.399023	0.397558	0.398046	0.4	0.400733	0.396337	0.402686	0.400977	0.400733	0.398291	0.398779	0.404151	0.40464	0.405617	0.403663	0.401709	0.402686	0.404396	0.407814	0.403419	0.39707	0.400488	0.39243	0.393407	0.39072
0.267643	0.253236	0.251526	0.259341	0.27326	0.248352	0.261538	0.257631	0.261538	0.25177	0.267643	0.260806	0.251282	0.258364	0.268376	0.257631	0.266667	0.276923	0.258364	0.266667	0.269353	0.26398	0.268132	0.274481	0.27619	0.26569	0.271306	0.27619	0.279365	0.271795	0.274725	0.275702	0.274969	0.272039	0.275214	0.273748	0.271795	0.278144	0.278388	0.273504	0.275946	0.280586	0.2779	0.27326	0.274969	0.273504	0.271795	0.267888	0.27033	0.265934
0.362637	0.362149	0.356044	0.361661	0.35116	0.355067	0.336264	0.356532	0.355067	0.350916	0.342125	0.356044	0.357021	0.355067	0.359707	0.355311	0.353114	0.356288	0.36044	0.362637	0.369231	0.377289	0.371917	0.366789	0.379976	0.369475	0.38022	0.37558	0.378755	0.374847	0.378999	0.384127	0.374847	0.38486	0.377778	0.380708	0.382418	0.394383	0.389744	0.393651	0.386325	0.389255	0.380464	0.388767	0.386569	0.392918	0.388034	0.384127	0.379243	0.376557
0.402442	0.386569	0.391941	0.389255	0.378755	0.390476	0.383394	0.394139	0.383639	0.386325	0.393407	0.387546	0.388034	0.395604	0.405128	0.389988	0.392674	0.411233	0.400488	0.409768	0.406593	0.410989	0.406349	0.410012	0.41978	0.41685	0.411233	0.409524	0.417094	0.411233	0.422222	0.421001	0.420269	0.421001	0.422711	0.419536	0.426374	0.420024	0.425153	0.42735	0.424664	0.424176	0.428816	0.427106	0.422222	0.424908	0.425885	0.419292	0.420024	0.41514
0.476679	0.489866	0.484493	0.474237	0.489621	0.474481	0.468864	0.482784	0.484249	0.46569	0.476679	0.485226	0.480342	0.479609	0.477411	0.484982	0.490598	0.490842	0.492552	0.500611	0.50525	0.509646	0.498413	0.503785	0.502564	0.506716	0.503053	0.505495	0.509158	0.516484	0.513797	0.510379	0.517705	0.514042	0.519658	0.519658	0.515751	0.520879	0.515018	0.526252	0.521123	0.5221	0.517705	0.5221	0.521368	0.519658	0.518681	0.513553	0.513309	0.505495
0.548474	0.557509	0.55873	0.559219	0.556532	0.55409	0.558974	0.552625	0.54823	0.5558	0.542125	0.554335	0.570208	0.556777	0.563858	0.566789	0.562393	0.561905	0.571429	0.579243	0.572894	0.590965	0.577045	0.583394	0.583883	0.585104	0.59072	0.579976	0.588034	0.589255	0.594139	0.59072	0.602442	0.596581	0.599023	0.59243	0.603663	0.601954	0.600977	0.598291	0.599267	0.596581	0.601954	0.59536	0.594628	0.604151	0.598535	0.603419	0.591453	0.588767
0.569719	0.571429	0.548718	0.56044	0.556532	0.548718	0.558974	0.554823	0.555556	0.560684	0.558242	0.563614	0.568498	0.560195	0.559707	0.562882	0.568742	0.57265	0.566056	0.573382	0.57094	0.568987	0.583639	0.586569	0.583883	0.586325	0.583394	0.584127	0.589744	0.591453	0.597314	0.594383	0.599267	0.599023	0.599023	0.604884	0.600733	0.598046	0.600977	0.610012	0.596825	0.595116	0.603175	0.603419	0.609524	0.605861	0.603419	0.594383	0.591453	0.588767
0.549695	0.552381	0.556288	0.529426	0.540415	0.542125	0.541636	0.547497	0.532112	0.547985	0.546032	0.538706	0.547985	0.547985	0.548718	0.544322	0.549695	0.555067	0.557998	0.566789	0.566545	0.562637	0.562637	0.569231	0.573138	0.575824	0.571917	0.568987	0.569231	0.571917	0.576557	0.585348	0.584615	0.591453	0.588034	0.582418	0.58779	0.588034	0.589744	0.58779	0.589255	0.582906	0.589988	0.590965	0.581197	0.587302	0.58315	0.578999	0.58022	0.567277
0.533822	0.536996	0.541392	0.5558	0.534554	0.539927	0.539683	0.531868	0.541148	0.533333	0.538462	0.525763	0.534554	0.536752	0.541148	0.533578	0.543346	0.552869	0.546764	0.556777	0.551893	0.5558	0.547985	0.564103	0.557998	0.560928	0.556288	0.552137	0.562393	0.565812	0.565568	0.565568	0.577045	0.577534	0.573871	0.577534	0.584371	0.575824	0.578266	0.57851	0.572405	0.579731	0.572161	0.578999	0.577045	0.578999	0.571429	0.574115	0.5663	0.560195
0.51917	0.515263	0.495726	0.507692	0.501099	0.501099	0.501099	0.496459	0.501587	0.497924	0.507204	0.503785	0.491087	0.501343	0.515018	0.513309	0.506227	0.512332	0.521612	0.526984	0.51453	0.518681	0.523565	0.527228	0.519658	0.522344	0.521123	0.526496	0.527473	0.531624	0.53895	0.529182	0.539683	0.539438	0.535287	0.537729	0.53895	0.539438	0.544811	0.54359	0.537241	0.545055	0.539683	0.54359	0.537973	0.537485	0.542613	0.537241	0.535531	0.528449
0.451526	0.450305	0.437607	0.442002	0.440049	0.431502	0.454945	0.452503	0.443468	0.448107	0.435897	0.440049	0.442247	0.436386	0.436142	0.451038	0.443956	0.458608	0.458364	0.45641	0.454457	0.465446	0.457875	0.464469	0.466422	0.468376	0.47033	0.468376	0.47033	0.473993	0.468864	0.471306	0.473993	0.473016	0.473748	0.473748	0.477411	0.477167	0.475702	0.473748	0.484005	0.476435	0.473993	0.47619	0.476435	0.477411	0.478144	0.469353	0.468132	0.460317
0.258852	0.237363	0.259585	0.256166	0.264469	0.252259	0.245177	0.260806	0.25641	0.269597	0.250305	0.247131	0.254945	0.252015	0.257143	0.255433	0.259096	0.262271	0.265934	0.266667	0.262759	0.266911	0.261294	0.27033	0.268864	0.269597	0.27033	0.275458	0.268864	0.274725	0.271306	0.27619	0.274969	0.273748	0.274969	0.276923	0.282295	0.274725	0.276923	0.281563	0.281074	0.275946	0.277167	0.277656	0.275214	0.276679	0.281319	0.272527	0.272039	0.269841
0.309402	0.281807	0.307692	0.289866	0.292063	0.300855	0.294505	0.305495	0.295971	0.298901	0.296703	0.299878	0.299389	0.296215	0.310134	0.290354	0.309646	0.307448	0.301587	0.311844	0.300122	0.308181	0.311111	0.307204	0.316239	0.312332	0.315507	0.31746	0.310134	0.313309	0.311355	0.312576	0.315018	0.313553	0.315018	0.313309	0.313309	0.317216	0.31917	0.312576	0.315751	0.316728	0.313797	0.30989	0.313309	0.316972	0.316484	0.310623	0.3116	0.30696
0.426374	0.428571	0.444933	0.426374	0.436386	0.427106	0.423932	0.422222	0.429304	0.425397	0.430281	0.434432	0.429792	0.429548	0.432723	0.428327	0.443956	0.446398	0.444933	0.443223	0.438339	0.4442	0.443956	0.439316	0.44127	0.445421	0.447375	0.450794	0.443956	0.456166	0.456899	0.453236	0.455922	0.450794	0.455678	0.459829	0.454212	0.456166	0.450549	0.460073	0.457631	0.453968	0.460806	0.457387	0.455189	0.461783	0.459829	0.446154	0.45812	0.4442
0.49011	0.489866	0.48083	0.486203	0.4884	0.501099	0.491331	0.502564	0.497436	0.500122	0.492063	0.503785	0.496459	0.493529	0.498413	0.494017	0.499145	0.501587	0.510379	0.512332	0.508913	0.508181	0.5116	0.520635	0.517705	0.51917	0.522344	0.517216	0.516484	0.518193	0.514774	0.520635	0.521368	0.524542	0.524542	0.52674	0.52381	0.527717	0.535531	0.528449	0.523321	0.533578	0.523077	0.52674	0.525275	0.521856	0.525275	0.521612	0.519902	0.519414
0.56044	0.582906	0.557509	0.562882	0.564591	0.559707	0.562149	0.563126	0.565568	0.559707	0.557265	0.572894	0.573626	0.565324	0.567277	0.57094	0.586081	0.577289	0.575824	0.585836	0.582173	0.58486	0.582418	0.580952	0.594139	0.591941	0.594383	0.581929	0.587057	0.6	0.589744	0.592918	0.593407	0.591941	0.601465	0.603419	0.606105	0.600488	0.597314	0.611966	0.606349	0.600977	0.604151	0.602686	0.604396	0.599023	0.598779	0.598046	0.599023	0.587302
0.609524	0.61221	0.601954	0.6	0.605128	0.594139	0.59536	0.604884	0.617582	0.593162	0.601954	0.609768	0.600244	0.615629	0.608303	0.613187	0.602686	0.607082	0.608547	0.624176	0.616606	0.620757	0.623443	0.62149	0.625641	0.627839	0.619048	0.62149	0.630525	0.631258	0.630769	0.629304	0.637118	0.636142	0.635165	0.634676	0.641758	0.648107	0.643223	0.638828	0.642979	0.637851	0.637118	0.639316	0.641758	0.640537	0.636142	0.634676	0.632723	0.628816
0.553846	0.5663	0.550183	0.565324	0.557753	0.557509	0.54823	0.548474	0.54823	0.573626	0.545055	0.554335	0.556777	0.5558	0.561416	0.561172	0.562393	0.562637	0.571429	0.577778	0.565812	0.575092	0.571917	0.573138	0.57265	0.573382	0.568987	0.574847	0.584615	0.577045	0.580464	0.582173	0.586081	0.588767	0.586813	0.588034	0.583883	0.590965	0.59536	0.59536	0.591453	0.587302	0.589988	0.588034	0.594383	0.591453	0.586325	0.586325	0.578999	0.579976
0.44884	0.459096	0.431502	0.451526	0.438828	0.449084	0.442247	0.445177	0.446642	0.449084	0.440781	0.442002	0.442247	0.452747	0.451282	0.442735	0.452503	0.442002	0.44127	0.450549	0.460073	0.457143	0.459341	0.457387	0.464713	0.454701	0.461294	0.460073	0.461783	0.459341	0.467643	0.470818	0.470818	0.471551	0.471306	0.469353	0.464957	0.463248	0.472772	0.481074	0.47033	0.471551	0.469109	0.472772	0.475946	0.472772	0.468132	0.471062	0.464469	0.460562
0.3558	0.350672	0.356044	0.350916	0.352137	0.359463	0.338217	0.359707	0.361172	0.373626	0.362149	0.361661	0.353358	0.363614	0.365568	0.367277	0.36801	0.361661	0.361172	0.370696	0.372894	0.368254	0.36337	0.37265	0.376313	0.378266	0.373626	0.37265	0.373626	0.376068	0.378999	0.376557	0.384371	0.377778	0.382418	0.38022	0.385104	0.385836	0.380464	0.381685	0.380952	0.380464	0.383639	0.375824	0.377289	0.377778	0.376313	0.37851	0.371673	0.368498
0.249573	0.244933	0.242247	0.245421	0.258608	0.252259	0.2442	0.243956	0.251282	0.249084	0.249328	0.258364	0.252259	0.252015	0.244444	0.253968	0.261538	0.252259	0.25177	0.262271	0.253724	0.268864	0.256899	0.256899	0.253724	0.254701	0.258852	0.266178	0.264957	0.262515	0.262027	0.263248	0.265446	0.266667	0.258852	0.264469	0.26398	0.258608	0.265446	0.26569	0.265201	0.263004	0.26398	0.264225	0.266178	0.266178	0.266422	0.263004	0.265446	0.259096
0.334554	0.339683	0.332601	0.330159	0.31453	0.334554	0.337241	0.33431	0.326984	0.326496	0.321368	0.338462	0.336752	0.331136	0.334554	0.338462	0.345543	0.339438	0.339683	0.339683	0.344567	0.34359	0.347009	0.342857	0.356288	0.347985	0.354579	0.3558	0.350183	0.353602	0.349695	0.352137	0.356777	0.356044	0.359219	0.358242	0.36337	0.364103	0.357998	0.360195	0.36337	0.365324	0.363858	0.363126	0.356532	0.367033	0.359707	0.360684	0.350427	0.349939
0.387057	0.390476	0.380952	0.393407	0.368742	0.387546	0.397558	0.38315	0.377778	0.38486	0.377289	0.395116	0.388767	0.38486	0.391209	0.39243	0.392186	0.396093	0.393162	0.400244	0.400244	0.388034	0.399512	0.405617	0.397314	0.403175	0.406593	0.404884	0.404396	0.40928	0.407814	0.410256	0.415385	0.414164	0.40757	0.41978	0.423199	0.419292	0.41685	0.419536	0.425885	0.41978	0.419536	0.414164	0.420269	0.422955	0.412454	0.414652	0.415385	0.404151
0.476435	0.474481	0.472772	0.4779	0.459585	0.459585	0.462271	0.463248	0.464469	0.459585	0.463492	0.457875	0.471795	0.475702	0.473993	0.467399	0.474725	0.476679	0.477411	0.483761	0.477411	0.484249	0.481807	0.483272	0.488645	0.488156	0.485958	0.495971	0.490842	0.490354	0.488645	0.496703	0.496459	0.497436	0.502808	0.498901	0.508913	0.503053	0.502808	0.50525	0.50232	0.500366	0.504029	0.499634	0.503541	0.500611	0.497924	0.496703	0.493284	0.493529
0.544567	0.544567	0.542125	0.538706	0.527717	0.543834	0.536752	0.535775	0.515263	0.532601	0.525031	0.530891	0.542369	0.536508	0.545055	0.540904	0.534066	0.544078	0.552137	0.55873	0.549206	0.551893	0.555556	0.554335	0.549695	0.559707	0.55873	0.556044	0.565568	0.559463	0.561905	0.563126	0.569963	0.57558	0.579243	0.570452	0.574847	0.576557	0.571917	0.57265	0.576313	0.576313	0.578755	0.577534	0.572405	0.574115	0.57558	0.572405	0.564103	0.56337
0.562882	0.577534	0.550916	0.558974	0.57265	0.554823	0.569963	0.54823	0.564103	0.542369	0.559219	0.56337	0.574115	0.562393	0.569475	0.577534	0.575336	0.572405	0.58486	0.57094	0.578755	0.567521	0.583394	0.590476	0.590232	0.59072	0.590476	0.588278	0.589988	0.589988	0.584615	0.593895	0.608059	0.600488	0.603419	0.602198	0.604396	0.600977	0.604884	0.606838	0.602442	0.608059	0.600977	0.600244	0.603419	0.60293	0.59536	0.589988	0.593162	0.589499
0.569475	0.58022	0.557021	0.567277	0.564591	0.574847	0.558242	0.561905	0.572405	0.563614	0.562149	0.562393	0.575824	0.578755	0.568498	0.577534	0.576801	0.582418	0.579487	0.585348	0.585104	0.581929	0.57265	0.589988	0.588278	0.600733	0.593407	0.598046	0.588767	0.594628	0.595116	0.595116	0.600244	0.614896	0.611966	0.605128	0.610012	0.606105	0.603907	0.615385	0.611233	0.606838	0.604884	0.605372	0.612454	0.610501	0.602686	0.60293	0.603175	0.595849
0.539438	0.54188	0.548474	0.539927	0.543834	0.540415	0.540904	0.53895	0.544811	0.530647	0.546032	0.535531	0.545055	0.545055	0.549451	0.538217	0.552381	0.560928	0.552137	0.548718	0.558486	0.555311	0.562149	0.567277	0.556044	0.560195	0.569475	0.564347	0.559707	0.564347	0.57265	0.566789	0.56801	0.579487	0.566789	0.570452	0.586569	0.582662	0.579731	0.587302	0.587546	0.580708	0.578266	0.581929	0.584371	0.578755	0.569475	0.571673	0.570208	0.564103
0.500122	0.510134	0.492552	0.49475	0.490842	0.496215	0.494505	0.493284	0.503053	0.488889	0.489133	0.492063	0.500855	0.500855	0.502564	0.495971	0.501587	0.501832	0.507692	0.516972	0.506227	0.515751	0.512821	0.508425	0.512088	0.521123	0.519414	0.520391	0.507448	0.518681	0.519658	0.521856	0.528205	0.528449	0.531868	0.530403	0.529182	0.530891	0.530159	0.532601	0.529915	0.537729	0.526984	0.530647	0.527473	0.531868	0.532357	0.531136	0.523077	0.516484
0.420024	0.431258	0.425641	0.420757	0.421734	0.42735	0.411722	0.427839	0.422711	0.427595	0.420757	0.424664	0.42149	0.418559	0.42735	0.433944	0.429548	0.429792	0.427106	0.436142	0.431746	0.44127	0.437118	0.437851	0.440049	0.437851	0.447131	0.451526	0.449817	0.449084	0.456654	0.450794	0.457143	0.448352	0.449817	0.456899	0.45641	0.461538	0.460562	0.453724	0.459829	0.460562	0.45348	0.462515	0.457387	0.457387	0.451282	0.449817	0.448596	0.444444
0.248107	0.254457	0.242002	0.258608	0.23956	0.241514	0.24127	0.242002	0.260806	0.244933	0.242735	0.247863	0.248596	0.253968	0.250794	0.261783	0.259829	0.255189	0.256899	0.255189	0.261538	0.25812	0.262027	0.25812	0.264225	0.257387	0.256654	0.258852	0.265934	0.264469	0.265934	0.264957	0.270574	0.259585	0.268132	0.264713	0.272283	0.27033	0.267399	0.266422	0.270818	0.269597	0.271062	0.268864	0.26569	0.269109	0.26105	0.270085	0.266911	0.259585
0.127228	0.141148	0.132845	0.132357	0.12674	0.142857	0.135775	0.132845	0.129426	0.134066	0.130891	0.13602	0.135775	0.142125	0.143834	0.141148	0.140171	0.146276	0.136264	0.138462	0.143346	0.139438	0.145543	0.14359	0.136264	0.139438	0.145055	0.141392	0.135531	0.131136	0.145055	0.147497	0.143101	0.145299	0.142369	0.142857	0.147009	0.144567	0.140659	0.14188	0.141148	0.145055	0.14188	0.145543	0.145299	0.143101	0.147009	0.146032	0.143346	0.143346
0.37265	0.372894	0.358486	0.374359	0.3663	0.360928	0.380464	0.365568	0.378755	0.373138	0.372405	0.376557	0.366789	0.371673	0.378755	0.368742	0.374847	0.389988	0.369475	0.377045	0.377045	0.382418	0.381197	0.382173	0.376313	0.379731	0.385592	0.37558	0.376313	0.386569	0.386569	0.386813	0.388767	0.387302	0.389011	0.389988	0.391697	0.389011	0.390965	0.389988	0.392674	0.391941	0.387302	0.387057	0.392674	0.386325	0.388767	0.381685	0.380708	0.38486
0.483028	0.483516	0.478877	0.484005	0.479365	0.486203	0.488156	0.493284	0.486691	0.490842	0.492796	0.49304	0.486691	0.490354	0.495726	0.491087	0.506227	0.501832	0.499634	0.502564	0.50696	0.495238	0.50232	0.502564	0.509402	0.504029	0.513553	0.5116	0.515263	0.50696	0.516728	0.504274	0.519902	0.506716	0.517949	0.517216	0.518437	0.515263	0.517216	0.513553	0.522344	0.516728	0.524786	0.515263	0.518926	0.513065	0.516484	0.518193	0.514286	0.510867
0.574847	0.600488	0.579487	0.57094	0.573626	0.563614	0.568987	0.574359	0.585592	0.566545	0.583883	0.581929	0.589011	0.592674	0.586081	0.591453	0.591941	0.593895	0.594383	0.596337	0.598535	0.606593	0.599756	0.599512	0.607814	0.595604	0.598779	0.606349	0.601954	0.6	0.608059	0.60464	0.612943	0.610256	0.614408	0.603663	0.620757	0.617582	0.617094	0.61685	0.625153	0.616117	0.617582	0.609524	0.612454	0.612943	0.612943	0.612943	0.617338	0.608547
0.579976	0.601709	0.589255	0.605372	0.593407	0.599023	0.599023	0.583639	0.600733	0.603419	0.60464	0.595849	0.599756	0.605617	0.598779	0.600244	0.614164	0.611477	0.598046	0.607082	0.619536	0.617582	0.610256	0.612454	0.614164	0.622711	0.623932	0.618071	0.620269	0.619536	0.616606	0.631502	0.630525	0.6337	0.630037	0.627106	0.63956	0.638339	0.635653	0.631258	0.632723	0.637363	0.637607	0.631013	0.634432	0.631258	0.631258	0.625153	0.626129	0.625153
0.530159	0.535531	0.53602	0.537485	0.539194	0.532601	0.545299	0.523321	0.550916	0.544322	0.529915	0.526252	0.544078	0.548474	0.54188	0.548962	0.550672	0.540171	0.553602	0.545055	0.555556	0.547253	0.538462	0.551648	0.554823	0.552381	0.552869	0.551404	0.557509	0.550916	0.563614	0.557753	0.564835	0.563858	0.563614	0.571917	0.571673	0.56801	0.570208	0.568987	0.573382	0.569963	0.571917	0.569475	0.565568	0.566789	0.568254	0.566789	0.560195	0.55873
0.416117	0.428816	0.422955	0.419536	0.407814	0.41978	0.415873	0.409035	0.416606	0.418803	0.420757	0.430037	0.411722	0.428083	0.428816	0.418315	0.425397	0.4337	0.421245	0.428327	0.421245	0.425641	0.432479	0.433455	0.438828	0.432479	0.432723	0.429792	0.43956	0.434432	0.439805	0.436874	0.440537	0.443468	0.443468	0.446154	0.443956	0.439072	0.441026	0.446642	0.442735	0.452015	0.451282	0.443223	0.439072	0.442735	0.441514	0.442979	0.43663	0.434676
0.332112	0.342125	0.34359	0.344567	0.340904	0.33895	0.343834	0.335531	0.343101	0.345055	0.347009	0.346032	0.345788	0.348474	0.345299	0.340904	0.348718	0.350183	0.349451	0.35116	0.345299	0.348962	0.349451	0.357753	0.353114	0.348718	0.355311	0.356777	0.342857	0.355311	0.357753	0.35409	0.359463	0.361661	0.362882	0.359707	0.358486	0.361661	0.360195	0.359219	0.359219	0.366056	0.366789	0.362637	0.357753	0.358486	0.353114	0.356288	0.35409	0.350916
0.185104	0.187057	0.179976	0.196581	0.176313	0.187057	0.172405	0.171429	0.185348	0.185592	0.171673	0.185104	0.179976	0.181197	0.191453	0.177778	0.191697	0.18315	0.187302	0.186081	0.176557	0.182418	0.182418	0.193407	0.185348	0.185348	0.189255	0.189744	0.177778	0.184615	0.187302	0.185836	0.185592	0.188767	0.187302	0.193651	0.187057	0.185104	0.186081	0.191697	0.185836	0.189255	0.186569	0.186813	0.186569	0.186325	0.188278	0.187546	0.186325	0.185592
0.296459	0.295482	0.297192	0.28547	0.283028	0.290842	0.292552	0.289133	0.288645	0.303297	0.289866	0.294017	0.297436	0.289377	0.29304	0.289377	0.292796	0.303297	0.293529	0.296947	0.305739	0.310379	0.306227	0.309158	0.308181	0.314286	0.306716	0.332357	0.316728	0.306227	0.308669	0.314774	0.315507	0.314286	0.318193	0.314286	0.320147	0.318193	0.316484	0.322344	0.320391	0.316484	0.318437	0.320635	0.318193	0.318193	0.312332	0.312821	0.30989	0.306471
0.41221	0.405372	0.395604	0.399512	0.394872	0.401954	0.397558	0.390965	0.402686	0.406838	0.404396	0.406349	0.424664	0.404151	0.401221	0.413187	0.411233	0.415873	0.413187	0.419048	0.415873	0.422711	0.423199	0.418559	0.423443	0.425153	0.429792	0.460806	0.441514	0.429792	0.437851	0.437607	0.440049	0.446398	0.437851	0.432967	0.439316	0.441758	0.442979	0.445177	0.444689	0.444933	0.448107	0.446642	0.442979	0.441514	0.436142	0.43663	0.435653	0.430281
0.481319	0.457875	0.473016	0.462515	0.454457	0.462515	0.460806	0.469109	0.463004	0.456654	0.46105	0.465446	0.473748	0.464957	0.4779	0.468376	0.470574	0.470818	0.474725	0.485714	0.48254	0.484249	0.483516	0.48083	0.481807	0.481074	0.471795	0.524298	0.503541	0.488156	0.487912	0.496703	0.494261	0.489866	0.502808	0.498657	0.506471	0.501343	0.50232	0.499389	0.501587	0.502564	0.504518	0.501587	0.496947	0.500122	0.504029	0.499145	0.490354	0.491331
0.527961	0.531868	0.526984	0.52674	0.521612	0.525275	0.527228	0.521612	0.535043	0.531624	0.524054	0.519902	0.530647	0.525763	0.547009	0.533333	0.535775	0.540659	0.553602	0.538706	0.551893	0.545299	0.551648	0.553358	0.545055	0.550427	0.545299	0.586813	0.572405	0.556777	0.564347	0.561416	0.563126	0.574603	0.562637	0.56801	0.566545	0.571917	0.568987	0.565324	0.572405	0.565568	0.56801	0.570452	0.563858	0.574115	0.561172	0.563858	0.563858	0.5558
0.550427	0.55116	0.547985	0.533822	0.557021	0.548474	0.551893	0.546276	0.55116	0.54823	0.548474	0.562149	0.555556	0.551404	0.56044	0.561661	0.551648	0.568254	0.557265	0.564591	0.574359	0.571917	0.578755	0.569719	0.572161	0.569475	0.576557	0.628083	0.596825	0.582906	0.577289	0.58779	0.589499	0.594383	0.589499	0.59243	0.598046	0.595116	0.595604	0.594139	0.599267	0.593407	0.599023	0.595116	0.594872	0.59707	0.596581	0.586325	0.584615	0.58486
0.581197	0.570452	0.571184	0.561172	0.56044	0.555067	0.565812	0.560684	0.565079	0.563858	0.564347	0.563126	0.581441	0.559951	0.577045	0.570452	0.569963	0.578755	0.571429	0.579731	0.575824	0.581441	0.585348	0.583394	0.583394	0.582173	0.584371	0.625153	0.595116	0.585592	0.588278	0.603175	0.591697	0.607082	0.602442	0.601465	0.601465	0.603175	0.599023	0.603419	0.599267	0.610012	0.596825	0.608547	0.600244	0.607814	0.597802	0.598779	0.58315	0.588034
0.559951	0.538462	0.543101	0.542125	0.542125	0.550672	0.539194	0.542125	0.540171	0.55409	0.54188	0.550183	0.545055	0.548718	0.545299	0.546276	0.550916	0.558242	0.573626	0.559463	0.567277	0.57265	0.557509	0.569719	0.567766	0.55409	0.566545	0.607082	0.587057	0.574115	0.572894	0.572405	0.580708	0.578022	0.584127	0.581197	0.594139	0.580952	0.58779	0.584615	0.583639	0.582662	0.576801	0.587057	0.586813	0.584127	0.578755	0.581929	0.578999	0.572161
0.501343	0.507692	0.494994	0.498168	0.504518	0.500122	0.495238	0.489621	0.495971	0.49475	0.500366	0.486691	0.505006	0.496459	0.512821	0.508181	0.507937	0.498413	0.508913	0.506471	0.518193	0.520635	0.516484	0.523565	0.518193	0.512821	0.515995	0.552869	0.53602	0.523077	0.522589	0.528449	0.526496	0.533578	0.534554	0.535531	0.539438	0.532601	0.526984	0.530403	0.533822	0.529426	0.539438	0.538706	0.535043	0.532112	0.525275	0.536752	0.525519	0.528205
0.428083	0.428327	0.417582	0.413675	0.410989	0.40757	0.409524	0.41978	0.420757	0.429304	0.415873	0.411966	0.422955	0.427106	0.410501	0.425397	0.417582	0.424908	0.41685	0.426862	0.43199	0.432234	0.429792	0.432234	0.429792	0.430525	0.434432	0.46398	0.449573	0.436386	0.444444	0.441758	0.446886	0.449573	0.442491	0.451526	0.448352	0.445177	0.447619	0.443712	0.450794	0.450305	0.454945	0.450061	0.447619	0.448107	0.442735	0.4442	0.439805	0.437851
0.21685	0.213675	0.217338	0.211722	0.22149	0.223687	0.217582	0.21514	0.22149	0.209768	0.208791	0.219292	0.217338	0.218315	0.219048	0.226129	0.219048	0.230525	0.223687	0.22735	0.22442	0.223199	0.224176	0.231258	0.232967	0.233944	0.225153	0.251282	0.235409	0.232479	0.236142	0.228083	0.231746	0.237363	0.238339	0.236142	0.234921	0.236386	0.24127	0.238828	0.233211	0.239805	0.231746	0.240049	0.232967	0.232479	0.231258	0.229548	0.228327	0.230281
0.211477	0.214896	0.19536	0.211722	0.215873	0.226862	0.217582	0.202686	0.213431	0.222466	0.213431	0.216606	0.219048	0.218315	0.21978	0.215629	0.217338	0.225153	0.215385	0.228816	0.22149	0.218559	0.215629	0.218315	0.226862	0.224176	0.216361	0.235409	0.232479	0.222466	0.226374	0.228571	0.224908	0.227106	0.231013	0.221001	0.228571	0.225397	0.231013	0.228816	0.230037	0.229304	0.227106	0.232234	0.231502	0.232479	0.226618	0.225885	0.223199	0.225641
0.420269	0.438584	0.432479	0.418559	0.440537	0.432723	0.441514	0.437363	0.436874	0.434188	0.436386	0.441514	0.439072	0.435897	0.444689	0.440781	0.440537	0.443223	0.444933	0.453968	0.450305	0.451282	0.452259	0.455678	0.447375	0.443468	0.447619	0.484982	0.473993	0.444933	0.455189	0.456166	0.459341	0.459585	0.461294	0.46105	0.460562	0.464957	0.460806	0.461783	0.472772	0.46569	0.464469	0.464713	0.456899	0.469597	0.460317	0.45641	0.453968	0.452259
0.558486	0.557509	0.577289	0.540904	0.553602	0.559463	0.56044	0.549451	0.560195	0.54823	0.552137	0.562149	0.557509	0.558242	0.568742	0.569719	0.565079	0.561172	0.570696	0.568254	0.581929	0.577289	0.577289	0.578755	0.581441	0.571917	0.571917	0.623199	0.592186	0.574115	0.583394	0.580952	0.589499	0.59243	0.589988	0.590476	0.594628	0.589011	0.591453	0.588767	0.591697	0.589255	0.594628	0.586569	0.588523	0.593651	0.584615	0.583883	0.584615	0.586325
0.589011	0.587057	0.586081	0.583883	0.589011	0.581441	0.586325	0.579243	0.588278	0.582418	0.582418	0.586081	0.577045	0.59072	0.581929	0.585104	0.594383	0.598779	0.586081	0.60464	0.597558	0.597314	0.593895	0.600244	0.60464	0.596337	0.596093	0.6442	0.617094	0.605617	0.606105	0.609035	0.614164	0.609768	0.612943	0.616606	0.61685	0.620757	0.616606	0.620269	0.618559	0.616606	0.615873	0.61685	0.618071	0.615385	0.612943	0.613919	0.607082	0.608303
0.530647	0.517949	0.523321	0.525519	0.521612	0.52967	0.515507	0.519658	0.532112	0.52967	0.52674	0.528205	0.53431	0.528205	0.538706	0.532357	0.539683	0.534554	0.531868	0.541636	0.541392	0.54188	0.537729	0.551404	0.546276	0.532845	0.537729	0.581929	0.558486	0.545299	0.555556	0.550916	0.55409	0.553602	0.553602	0.555311	0.559219	0.55873	0.558242	0.556288	0.56337	0.560195	0.559707	0.557509	0.559707	0.552625	0.550427	0.554823	0.549451	0.548962
0.389744	0.404151	0.387057	0.403175	0.401709	0.390965	0.390232	0.395116	0.389744	0.393162	0.38486	0.392674	0.400733	0.393895	0.381441	0.394628	0.4	0.396581	0.404151	0.401709	0.403907	0.408791	0.402198	0.406349	0.404884	0.403175	0.400977	0.436142	0.423443	0.408303	0.416606	0.410012	0.414652	0.41978	0.417338	0.415873	0.414896	0.417582	0.419292	0.411722	0.420269	0.417338	0.421978	0.420024	0.416361	0.417582	0.410501	0.40757	0.411233	0.413187
0.304518	0.290354	0.304762	0.298413	0.309402	0.301832	0.296947	0.296215	0.293529	0.309158	0.295482	0.303297	0.304518	0.305739	0.308913	0.305495	0.311111	0.307692	0.311355	0.312088	0.313553	0.318437	0.30696	0.319414	0.308913	0.310623	0.311844	0.338462	0.318926	0.309402	0.312088	0.316972	0.318681	0.320391	0.315263	0.317705	0.314774	0.314286	0.3221	0.319658	0.317705	0.31746	0.318926	0.318926	0.317216	0.320147	0.308425	0.317949	0.311111	0.312576
0.219048	0.208059	0.203175	0.20464	0.210012	0.217338	0.199023	0.206349	0.213431	0.218315	0.211233	0.212454	0.223687	0.212698	0.22442	0.211722	0.220513	0.221978	0.218071	0.218315	0.217338	0.223199	0.222711	0.22442	0.222711	0.219292	0.221734	0.260562	0.248352	0.228327	0.225885	0.230281	0.225885	0.228571	0.229304	0.22735	0.230037	0.234188	0.235653	0.23199	0.230037	0.232723	0.234188	0.234188	0.228571	0.2337	0.231746	0.22906	0.22735	0.230769
0.408059	0.398046	0.397802	0.391697	0.392186	0.393651	0.393895	0.405617	0.392674	0.399023	0.406349	0.406593	0.39707	0.394628	0.394872	0.403175	0.401465	0.405861	0.412454	0.411966	0.41221	0.412454	0.421001	0.414408	0.42149	0.406838	0.422711	0.479609	0.459341	0.418315	0.424908	0.422222	0.426618	0.434188	0.4337	0.433944	0.431746	0.435897	0.438095	0.438095	0.432723	0.434921	0.442002	0.436142	0.4337	0.436386	0.431013	0.432479	0.429548	0.425397
0.438339	0.445421	0.456899	0.449817	0.45348	0.455922	0.443468	0.450305	0.451038	0.458852	0.433944	0.442247	0.444689	0.453724	0.460562	0.460317	0.464469	0.464469	0.467155	0.46398	0.46398	0.471062	0.47033	0.473748	0.469597	0.464713	0.467888	0.54823	0.517949	0.475702	0.477656	0.478388	0.4884	0.486447	0.489133	0.491575	0.491087	0.490598	0.493284	0.491575	0.49011	0.493284	0.49768	0.489866	0.490842	0.484982	0.489866	0.484249	0.482051	0.481074
0.535531	0.536508	0.538217	0.527717	0.516239	0.528449	0.518926	0.507204	0.509646	0.516972	0.515751	0.529426	0.518926	0.524786	0.535287	0.528205	0.528449	0.527961	0.530647	0.531136	0.537485	0.536508	0.537485	0.548718	0.540904	0.536996	0.541636	0.628816	0.589744	0.540171	0.556288	0.551893	0.556532	0.556532	0.549451	0.558242	0.556288	0.562637	0.561416	0.559707	0.559219	0.561172	0.563858	0.565079	0.558242	0.551404	0.557753	0.556532	0.557021	0.54359
0.565568	0.5558	0.552869	0.551404	0.547497	0.534066	0.541392	0.551893	0.549939	0.546764	0.554823	0.55409	0.557998	0.547985	0.558486	0.558242	0.552869	0.567521	0.568254	0.570208	0.565324	0.576557	0.570452	0.570696	0.575336	0.550427	0.568987	0.654212	0.629792	0.577778	0.578999	0.588034	0.580708	0.585104	0.587302	0.578266	0.594628	0.59072	0.59072	0.594628	0.583639	0.591941	0.593162	0.596337	0.59072	0.589011	0.588523	0.583394	0.57851	0.574115
0.56044	0.564835	0.571429	0.560928	0.552137	0.55409	0.557509	0.550916	0.558974	0.56337	0.562393	0.563126	0.552625	0.56337	0.565324	0.568742	0.576313	0.569719	0.575092	0.574359	0.573138	0.571184	0.580464	0.589499	0.583394	0.567277	0.589499	0.664957	0.635897	0.576068	0.587057	0.586325	0.59536	0.593162	0.592674	0.598291	0.597558	0.599756	0.606105	0.600977	0.603663	0.599267	0.603419	0.599267	0.596093	0.601709	0.601709	0.586081	0.585836	0.583639
0.552381	0.545543	0.540659	0.545543	0.53602	0.544078	0.539194	0.530159	0.534799	0.532357	0.539438	0.534799	0.545543	0.53602	0.54359	0.550916	0.55116	0.554579	0.554335	0.549939	0.558974	0.558242	0.564591	0.561661	0.564835	0.559951	0.556532	0.641026	0.617582	0.559707	0.567033	0.580952	0.565568	0.566789	0.580708	0.581197	0.582173	0.581685	0.580464	0.578999	0.577778	0.579976	0.576068	0.582173	0.572161	0.577778	0.576801	0.569231	0.572161	0.569719
0.500122	0.501832	0.494994	0.493529	0.487179	0.485958	0.490842	0.479365	0.492552	0.484005	0.512821	0.484493	0.490598	0.486203	0.497924	0.501587	0.504029	0.494261	0.502564	0.501343	0.498901	0.507204	0.507937	0.508181	0.510867	0.494261	0.509158	0.591697	0.568254	0.515995	0.51746	0.515751	0.523077	0.525763	0.524542	0.524542	0.521368	0.530891	0.527228	0.524054	0.525275	0.524542	0.523077	0.52967	0.524298	0.515995	0.521368	0.525519	0.515995	0.511844
0.38315	0.378755	0.360928	0.375092	0.380464	0.372405	0.372405	0.383883	0.370696	0.371917	0.371917	0.37558	0.37851	0.376557	0.379976	0.378022	0.376313	0.382906	0.388767	0.386569	0.392674	0.386569	0.386081	0.39243	0.393407	0.381441	0.391453	0.45641	0.426862	0.394383	0.399512	0.398779	0.4	0.407814	0.405861	0.398779	0.400488	0.40464	0.405128	0.403663	0.40293	0.404151	0.405861	0.406593	0.403907	0.398291	0.403663	0.403663	0.397802	0.39536
0.34652	0.336264	0.325031	0.332601	0.335287	0.35116	0.339194	0.343346	0.330403	0.336264	0.342613	0.342369	0.33602	0.343101	0.343346	0.343346	0.355067	0.337973	0.344322	0.345299	0.352869	0.343834	0.344567	0.352869	0.352625	0.34359	0.345299	0.401709	0.37265	0.342369	0.352137	0.354579	0.352625	0.350427	0.357021	0.354335	0.36044	0.355556	0.357753	0.350916	0.361661	0.359707	0.359463	0.359707	0.35873	0.359463	0.362149	0.35873	0.351648	0.348962
0.472527	0.486447	0.475458	0.492308	0.481319	0.481563	0.489866	0.478144	0.474237	0.486935	0.480586	0.493529	0.486203	0.486203	0.498657	0.500855	0.503053	0.494261	0.501832	0.487668	0.50525	0.498413	0.494017	0.496459	0.498413	0.491331	0.499145	0.564347	0.542369	0.498657	0.504029	0.509402	0.509402	0.51453	0.510379	0.511844	0.510867	0.50989	0.513797	0.518926	0.512088	0.510623	0.51746	0.516972	0.510379	0.512088	0.511844	0.505739	0.511111	0.504029
0.522344	0.537973	0.533333	0.539683	0.53138	0.528449	0.532845	0.517705	0.532845	0.532357	0.530891	0.544811	0.535043	0.538706	0.542857	0.542857	0.544811	0.556044	0.547741	0.551404	0.550672	0.549451	0.55409	0.549451	0.552137	0.544811	0.552381	0.634188	0.599023	0.549939	0.556777	0.55873	0.557021	0.557753	0.557265	0.564103	0.561661	0.563614	0.568498	0.571184	0.5663	0.564103	0.572894	0.567277	0.565079	0.560195	0.562637	0.567521	0.558486	0.557998
0.479121	0.494261	0.487668	0.489866	0.483761	0.492796	0.482295	0.478144	0.486447	0.490842	0.50232	0.508181	0.509402	0.494017	0.506227	0.487912	0.504029	0.497436	0.497436	0.500611	0.492552	0.505739	0.498657	0.517705	0.506471	0.500855	0.509646	0.586325	0.543101	0.50525	0.5116	0.516239	0.5116	0.511355	0.515507	0.516239	0.517949	0.522344	0.51917	0.512576	0.516484	0.522344	0.518681	0.520391	0.51917	0.517949	0.520391	0.515018	0.512088	0.505495
0.37265	0.365812	0.367033	0.380952	0.385104	0.36337	0.371429	0.37558	0.369475	0.369963	0.362393	0.369963	0.38022	0.377289	0.374847	0.383639	0.385104	0.386081	0.389499	0.388034	0.382173	0.379731	0.384127	0.385836	0.382662	0.374847	0.380952	0.444444	0.41514	0.383394	0.39243	0.39072	0.389988	0.394139	0.39536	0.400244	0.388034	0.399267	0.398046	0.39536	0.396825	0.399756	0.40293	0.400733	0.39707	0.395116	0.394628	0.391209	0.391453	0.387057
0.21514	0.231013	0.214408	0.219048	0.22149	0.214164	0.215385	0.21685	0.214408	0.221245	0.225397	0.22442	0.225397	0.214408	0.212698	0.223687	0.218803	0.224908	0.221734	0.223932	0.219536	0.222711	0.21685	0.226129	0.230037	0.220024	0.222466	0.253236	0.242979	0.221245	0.227595	0.220024	0.223199	0.228083	0.226862	0.225397	0.227595	0.228816	0.226374	0.227106	0.226862	0.226374	0.222222	0.222466	0.226618	0.22735	0.222222	0.229304	0.21978	0.224908
0.374115	0.370208	0.37265	0.356044	0.358974	0.357998	0.36337	0.358242	0.361172	0.370208	0.358974	0.357998	0.373138	0.361661	0.374847	0.369475	0.366789	0.374359	0.381441	0.382662	0.379487	0.376557	0.388034	0.377045	0.38315	0.380708	0.37851	0.403175	0.396093	0.385592	0.389011	0.39243	0.385348	0.398291	0.385104	0.391209	0.393895	0.394383	0.397314	0.393651	0.393407	0.398046	0.396581	0.394383	0.397314	0.394872	0.394139	0.389744	0.390965	0.383883
0.447863	0.45812	0.446398	0.452259	0.452259	0.455678	0.45348	0.449573	0.444689	0.451038	0.46569	0.458364	0.452991	0.469353	0.459585	0.465201	0.464713	0.471306	0.467155	0.469841	0.471551	0.471551	0.476923	0.478632	0.473993	0.472772	0.47619	0.505983	0.481074	0.478632	0.484005	0.487179	0.491331	0.486935	0.486447	0.4884	0.484249	0.485714	0.487424	0.494505	0.491819	0.488156	0.489866	0.496459	0.487424	0.490354	0.487668	0.475702	0.48547	0.474725
0.512576	0.515263	0.507937	0.510623	0.500122	0.516728	0.503785	0.513065	0.515018	0.507692	0.505983	0.505495	0.512821	0.515263	0.5116	0.528205	0.52967	0.529426	0.528449	0.520635	0.521612	0.521612	0.528449	0.534799	0.526496	0.531624	0.52381	0.558974	0.546032	0.534554	0.54188	0.546764	0.541392	0.543101	0.540904	0.546276	0.54652	0.544322	0.540904	0.545543	0.545788	0.544078	0.54652	0.54652	0.55116	0.547985	0.546276	0.546032	0.53895	0.532357
0.546764	0.554823	0.538706	0.554823	0.534066	0.533333	0.53602	0.539927	0.546276	0.550916	0.542613	0.547985	0.548718	0.554579	0.550183	0.55409	0.556532	0.557753	0.564591	0.565079	0.5558	0.558486	0.566789	0.564103	0.567033	0.55873	0.571673	0.591941	0.578999	0.570452	0.585104	0.58315	0.577289	0.588523	0.586569	0.578999	0.583639	0.587302	0.585592	0.590476	0.584371	0.580952	0.588767	0.59243	0.592186	0.589011	0.582906	0.582418	0.58022	0.567521
0.573138	0.561172	0.57558	0.554823	0.577289	0.557753	0.555311	0.551404	0.555311	0.56337	0.561416	0.579487	0.556532	0.561416	0.569963	0.570208	0.580708	0.574603	0.584615	0.576557	0.580708	0.587302	0.588034	0.580952	0.589499	0.579976	0.575824	0.612454	0.606105	0.594628	0.590965	0.594383	0.601221	0.595604	0.596581	0.600488	0.6	0.602686	0.602198	0.60464	0.600488	0.60293	0.598291	0.600977	0.604151	0.605128	0.6	0.593651	0.592186	0.587057
0.546764	0.54823	0.552381	0.539194	0.526252	0.532112	0.528449	0.526496	0.542369	0.526984	0.53602	0.530647	0.540904	0.539194	0.538706	0.546032	0.543834	0.547009	0.547497	0.550427	0.547985	0.555067	0.555556	0.555311	0.551404	0.552625	0.555311	0.576801	0.573138	0.547009	0.560195	0.563614	0.557509	0.567521	0.570208	0.567277	0.571673	0.566056	0.57265	0.569475	0.569963	0.568987	0.565812	0.570696	0.568987	0.570452	0.57094	0.565079	0.567277	0.562393
0.465201	0.45177	0.469841	0.460806	0.459096	0.457875	0.460806	0.457875	0.468864	0.453724	0.476923	0.471062	0.464469	0.466667	0.462027	0.473504	0.471795	0.478877	0.477411	0.479365	0.473504	0.48254	0.483516	0.477411	0.481074	0.473993	0.477411	0.507204	0.498901	0.480342	0.496459	0.495238	0.49304	0.504762	0.500611	0.491819	0.49768	0.492796	0.502076	0.498657	0.491331	0.495482	0.492063	0.502808	0.497436	0.490354	0.491331	0.49304	0.485714	0.480586
0.322833	0.334554	0.326007	0.322589	0.329426	0.316972	0.321612	0.309402	0.314774	0.325031	0.313065	0.321856	0.319658	0.31917	0.332845	0.330647	0.329182	0.32381	0.329915	0.334799	0.326496	0.329915	0.330403	0.332357	0.338217	0.326007	0.327473	0.351648	0.352869	0.33431	0.341148	0.348962	0.336996	0.345788	0.343346	0.338217	0.349206	0.342857	0.34188	0.345543	0.345055	0.342613	0.344322	0.346276	0.341392	0.349451	0.343834	0.337973	0.336752	0.330891
0.181929	0.176801	0.180708	0.156044	0.169231	0.180708	0.183394	0.176557	0.178999	0.176801	0.194872	0.181685	0.172894	0.185104	0.184615	0.186325	0.185836	0.176557	0.187546	0.182173	0.183883	0.187546	0.182173	0.186569	0.182662	0.184127	0.180464	0.189988	0.193651	0.183883	0.185104	0.193651	0.188278	0.191697	0.188523	0.19243	0.19243	0.191453	0.194383	0.188523	0.191453	0.189011	0.189744	0.19072	0.193162	0.194139	0.191453	0.188278	0.191209	0.188523
0.412454	0.41978	0.417094	0.409524	0.426129	0.422466	0.412698	0.415385	0.424664	0.417338	0.423687	0.417827	0.424176	0.430037	0.425885	0.428327	0.431746	0.427839	0.433211	0.431258	0.435897	0.428571	0.423199	0.432479	0.430525	0.42906	0.420513	0.450794	0.43956	0.423932	0.431746	0.436874	0.437363	0.441026	0.437363	0.428327	0.443468	0.438584	0.44127	0.443712	0.446154	0.438095	0.441514	0.446154	0.440537	0.443956	0.433455	0.439316	0.437118	0.429304
0.488889	0.479609	0.496947	0.501099	0.481807	0.481074	0.488645	0.492308	0.492063	0.492308	0.487424	0.493773	0.489866	0.489866	0.494261	0.492796	0.503053	0.490354	0.504029	0.503297	0.504762	0.498168	0.511355	0.492552	0.506471	0.503053	0.505006	0.527717	0.51453	0.501099	0.518681	0.516972	0.516972	0.516484	0.516972	0.515507	0.510134	0.513797	0.515507	0.521856	0.517216	0.516239	0.527961	0.521123	0.517705	0.51453	0.515995	0.517705	0.514286	0.510379
0.425641	0.432479	0.44884	0.440537	0.434188	0.435653	0.434188	0.427839	0.4337	0.4442	0.435897	0.435897	0.441514	0.437607	0.443223	0.453968	0.445177	0.438584	0.450305	0.452503	0.452747	0.45177	0.450305	0.446642	0.442247	0.447863	0.434676	0.474725	0.461294	0.447375	0.458608	0.452259	0.45348	0.451282	0.45177	0.453236	0.459341	0.458852	0.45641	0.459585	0.460317	0.460317	0.460073	0.45641	0.455189	0.463248	0.458608	0.458364	0.448596	0.443956
0.310867	0.325763	0.314774	0.314286	0.316972	0.300366	0.316239	0.319902	0.321856	0.31917	0.315751	0.316484	0.3116	0.316484	0.317949	0.319414	0.318926	0.317705	0.319658	0.320147	0.327228	0.321612	0.321123	0.320879	0.329915	0.324786	0.323321	0.340659	0.330403	0.3221	0.329182	0.329915	0.328205	0.325275	0.330403	0.328938	0.325763	0.319658	0.323565	0.329915	0.332112	0.331624	0.33431	0.329426	0.325763	0.330647	0.32967	0.326252	0.323077	0.324054
0.252259	0.240293	0.259829	0.247863	0.24884	0.233944	0.246398	0.24591	0.248596	0.250061	0.246398	0.252747	0.250794	0.257631	0.252991	0.248596	0.251038	0.252747	0.261783	0.25812	0.252503	0.26105	0.25812	0.261783	0.26569	0.260317	0.264469	0.254457	0.263248	0.255922	0.262271	0.264225	0.259829	0.26398	0.260317	0.265201	0.265934	0.268864	0.27033	0.271551	0.266667	0.269109	0.266667	0.27033	0.271062	0.263736	0.269353	0.271551	0.263492	0.257387
0.412698	0.414652	0.420269	0.415873	0.406349	0.410256	0.419292	0.407082	0.403907	0.416606	0.414164	0.421734	0.406593	0.423932	0.416606	0.421734	0.427839	0.425885	0.435165	0.429792	0.428083	0.435653	0.424664	0.432723	0.437363	0.440049	0.435165	0.437607	0.434188	0.435653	0.441514	0.440293	0.43663	0.442979	0.439805	0.446398	0.440781	0.43956	0.449573	0.4442	0.444444	0.446642	0.443956	0.450549	0.448107	0.448352	0.448107	0.444444	0.443223	0.432479
0.488889	0.500611	0.481563	0.487424	0.488645	0.480098	0.484005	0.481319	0.488889	0.489377	0.492063	0.490842	0.49304	0.495238	0.489377	0.491575	0.498168	0.501099	0.50232	0.505495	0.497924	0.501099	0.505495	0.513065	0.513797	0.502564	0.501832	0.512332	0.51453	0.509646	0.520635	0.510379	0.518437	0.513065	0.515507	0.515018	0.518681	0.520147	0.52381	0.522344	0.527228	0.519902	0.521368	0.522589	0.515263	0.523565	0.513553	0.520879	0.514286	0.512821
0.542613	0.532357	0.544078	0.54359	0.528449	0.538706	0.541392	0.532112	0.53602	0.530159	0.542613	0.545543	0.543101	0.554579	0.534799	0.558974	0.551893	0.559707	0.558974	0.55873	0.554335	0.556044	0.566789	0.567766	0.561416	0.554579	0.561416	0.564103	0.566545	0.559463	0.57094	0.57094	0.569475	0.573382	0.57558	0.571673	0.577289	0.574847	0.582418	0.583639	0.583394	0.581197	0.57851	0.575092	0.579243	0.572894	0.578022	0.582906	0.564103	0.565079
0.565079	0.548718	0.536752	0.553114	0.544567	0.539927	0.537241	0.538217	0.543101	0.54359	0.552137	0.551893	0.549206	0.55116	0.552137	0.558974	0.561905	0.56801	0.565568	0.578266	0.567033	0.57094	0.572161	0.568498	0.578999	0.570452	0.566056	0.575092	0.580708	0.572161	0.571429	0.582173	0.575092	0.583639	0.575092	0.582906	0.589011	0.586081	0.584127	0.585348	0.587302	0.58779	0.589255	0.586569	0.589744	0.583394	0.581197	0.583883	0.580952	0.573382
0.521612	0.512088	0.513553	0.518437	0.507937	0.504518	0.517949	0.522833	0.530159	0.512576	0.51453	0.513553	0.515751	0.508181	0.520635	0.521368	0.524542	0.53431	0.529426	0.51917	0.528938	0.535775	0.535287	0.538217	0.532601	0.536752	0.533578	0.53138	0.536508	0.533578	0.540171	0.546032	0.530159	0.544322	0.546276	0.540904	0.544322	0.54359	0.546276	0.54359	0.548474	0.544567	0.554579	0.542125	0.540904	0.543834	0.543346	0.543101	0.543834	0.536996
0.431013	0.4337	0.431258	0.427839	0.428083	0.431258	0.431013	0.435897	0.430769	0.434188	0.426374	0.4337	0.441026	0.435165	0.430525	0.437118	0.449817	0.437851	0.446154	0.439805	0.442247	0.434432	0.439805	0.435409	0.452259	0.445421	0.455678	0.450305	0.449328	0.45641	0.453968	0.451282	0.452259	0.457387	0.461783	0.455678	0.455678	0.455678	0.457387	0.46105	0.455678	0.453968	0.452747	0.459096	0.460562	0.450305	0.451282	0.459341	0.451526	0.443956
0.254945	0.256654	0.247619	0.242002	0.254457	0.243956	0.255922	0.23956	0.247375	0.256899	0.251282	0.243712	0.259585	0.253236	0.24884	0.259829	0.257143	0.25812	0.260317	0.251526	0.258852	0.263736	0.256654	0.270818	0.270574	0.26105	0.257387	0.262027	0.264225	0.271795	0.271306	0.264713	0.266667	0.267399	0.270818	0.26862	0.273993	0.27033	0.269597	0.270574	0.269353	0.267155	0.269353	0.272283	0.263736	0.267155	0.265446	0.262515	0.264957	0.263004
0.121856	0.127473	0.129182	0.130403	0.125763	0.116239	0.117705	0.124298	0.127228	0.128938	0.128449	0.127717	0.126496	0.131868	0.132601	0.134799	0.134066	0.134799	0.131624	0.131624	0.135775	0.132112	0.130159	0.128694	0.13138	0.134799	0.133578	0.13602	0.135287	0.12967	0.133822	0.139683	0.133089	0.132601	0.136508	0.137485	0.132845	0.136264	0.140904	0.141148	0.137973	0.141148	0.137729	0.138462	0.137241	0.138462	0.140171	0.143346	0.134554	0.130891
0.359219	0.362393	0.347497	0.361905	0.3663	0.361905	0.349206	0.339194	0.341636	0.350427	0.351893	0.358974	0.35873	0.3558	0.364835	0.363614	0.362637	0.363126	0.371429	0.372894	0.368742	0.377045	0.368742	0.373382	0.370208	0.380952	0.387302	0.378266	0.377778	0.378999	0.37558	0.377534	0.377289	0.376801	0.379243	0.382173	0.38022	0.38022	0.379487	0.379731	0.386813	0.383394	0.382418	0.379243	0.384371	0.378755	0.380952	0.384371	0.369719	0.371184
0.438339	0.454457	0.446398	0.448352	0.431502	0.445177	0.447863	0.431746	0.448107	0.440781	0.43956	0.446398	0.431502	0.452015	0.44884	0.455433	0.444689	0.452991	0.456899	0.4442	0.458608	0.45641	0.460806	0.466422	0.457387	0.460073	0.472039	0.470818	0.461294	0.458852	0.464469	0.473504	0.463492	0.474481	0.472039	0.467643	0.463248	0.47033	0.469597	0.468132	0.469353	0.470574	0.474725	0.471795	0.470574	0.469109	0.465934	0.474237	0.462759	0.455678
0.518926	0.513797	0.53895	0.519658	0.512332	0.513065	0.520391	0.520391	0.523077	0.506227	0.516972	0.515995	0.520879	0.533578	0.514774	0.52381	0.53431	0.528938	0.537241	0.537973	0.532357	0.541636	0.537729	0.537241	0.545788	0.547985	0.542613	0.552381	0.542613	0.549206	0.547497	0.547497	0.546276	0.557265	0.552869	0.556777	0.54823	0.556777	0.550916	0.556044	0.555067	0.557509	0.55873	0.556777	0.5558	0.554335	0.558486	0.557998	0.541636	0.547009
0.538217	0.525275	0.523077	0.532601	0.522589	0.531868	0.516239	0.519414	0.521123	0.516728	0.523565	0.519658	0.524298	0.534554	0.534554	0.546276	0.531868	0.544078	0.53138	0.54652	0.539927	0.545055	0.539683	0.549451	0.548962	0.553358	0.555067	0.547741	0.552381	0.549206	0.554823	0.568254	0.553602	0.562882	0.556288	0.556288	0.561905	0.557753	0.559463	0.562882	0.565324	0.563126	0.559219	0.564591	0.559707	0.557021	0.554823	0.562393	0.546764	0.551404
0.490354	0.478632	0.475702	0.487424	0.477411	0.48254	0.481563	0.487668	0.489621	0.492796	0.483028	0.476679	0.492308	0.476679	0.485226	0.49768	0.495238	0.487668	0.496459	0.498168	0.501832	0.486691	0.498901	0.500366	0.491575	0.504274	0.498413	0.502076	0.502808	0.498901	0.503053	0.500122	0.506471	0.511355	0.50525	0.505739	0.504518	0.513065	0.514774	0.511111	0.510379	0.510623	0.509158	0.5221	0.5116	0.50989	0.50696	0.512576	0.499145	0.497924
0.407326	0.393895	0.397558	0.402198	0.385348	0.389255	0.388034	0.398046	0.393895	0.386813	0.388767	0.397314	0.397802	0.386325	0.402686	0.393162	0.403175	0.403175	0.407082	0.396337	0.405128	0.402198	0.40293	0.400977	0.402442	0.411477	0.406105	0.414164	0.411722	0.409524	0.406593	0.418803	0.40757	0.410012	0.419292	0.406105	0.411477	0.415385	0.418071	0.411722	0.416361	0.41221	0.411233	0.419292	0.424908	0.40928	0.407814	0.415873	0.403663	0.401221
0.177778	0.169231	0.18779	0.171917	0.165079	0.174359	0.177778	0.172161	0.178755	0.178999	0.171673	0.173138	0.18022	0.177778	0.172894	0.185104	0.17558	0.17558	0.182662	0.184371	0.178755	0.178755	0.179487	0.179731	0.181929	0.181441	0.18315	0.185592	0.18486	0.186081	0.184371	0.184371	0.183394	0.185592	0.182173	0.189988	0.180708	0.187302	0.184127	0.186325	0.18486	0.189011	0.188278	0.18315	0.185104	0.18315	0.183883	0.182906	0.180464	0.178999
0.266422	0.258852	0.250305	0.242979	0.248596	0.260806	0.250549	0.25177	0.238584	0.24884	0.251526	0.258852	0.251038	0.258852	0.263248	0.261783	0.258852	0.253724	0.262515	0.257875	0.260806	0.265446	0.263736	0.267888	0.266422	0.271795	0.26569	0.268864	0.267643	0.268864	0.269841	0.268864	0.266422	0.269597	0.269353	0.271551	0.269597	0.268132	0.272527	0.270574	0.274237	0.265934	0.271551	0.269353	0.269353	0.27033	0.269353	0.270085	0.270085	0.26569
0.405617	0.399512	0.395604	0.385104	0.396581	0.389499	0.385104	0.39536	0.386081	0.390965	0.4	0.394383	0.390965	0.388523	0.396581	0.386813	0.39243	0.397558	0.402198	0.411233	0.401465	0.409035	0.402686	0.402198	0.402198	0.406838	0.410012	0.409524	0.414652	0.414164	0.403175	0.411722	0.410501	0.428083	0.415629	0.418071	0.415629	0.41514	0.418803	0.418803	0.419292	0.42149	0.420269	0.414164	0.420757	0.415873	0.419536	0.414408	0.417582	0.405128
0.477656	0.489866	0.482295	0.479853	0.475702	0.466422	0.48547	0.478144	0.478388	0.474725	0.464469	0.473993	0.472527	0.48254	0.487668	0.474969	0.493773	0.488645	0.486935	0.492796	0.494505	0.493529	0.497924	0.488645	0.49304	0.499634	0.496215	0.500122	0.499389	0.505006	0.500611	0.501099	0.501832	0.501099	0.498413	0.50525	0.502808	0.504274	0.508913	0.505495	0.512576	0.509402	0.504518	0.505006	0.507692	0.506471	0.506716	0.497192	0.500855	0.498901
0.504029	0.521368	0.494505	0.49768	0.505006	0.494017	0.492796	0.497436	0.487179	0.501343	0.494017	0.495482	0.503053	0.508181	0.510867	0.510623	0.504762	0.503785	0.501832	0.526496	0.511111	0.524054	0.507204	0.520391	0.513065	0.524054	0.525763	0.524786	0.523321	0.534066	0.520635	0.527961	0.524786	0.526984	0.528694	0.52381	0.528694	0.527228	0.531136	0.531868	0.524786	0.532845	0.52967	0.527717	0.536996	0.535043	0.525275	0.532112	0.521123	0.519902
0.460562	0.45348	0.43956	0.460806	0.446398	0.443223	0.447863	0.446886	0.446886	0.437607	0.445177	0.446154	0.437851	0.450794	0.462027	0.457875	0.451526	0.450305	0.454212	0.454945	0.449573	0.463004	0.464469	0.46862	0.464469	0.463736	0.473504	0.464713	0.465201	0.475458	0.47033	0.471551	0.465446	0.464225	0.471795	0.471795	0.472772	0.470818	0.470085	0.47033	0.468132	0.470818	0.475458	0.471551	0.475214	0.468864	0.472283	0.473504	0.464957	0.469109
0.345055	0.335531	0.340659	0.330647	0.340171	0.344322	0.331868	0.332601	0.328205	0.332601	0.332601	0.332357	0.339683	0.330403	0.346764	0.331868	0.337729	0.337973	0.345788	0.346032	0.347497	0.349206	0.346032	0.346032	0.339438	0.342125	0.344567	0.34823	0.349695	0.349451	0.344811	0.349451	0.349206	0.357753	0.353602	0.351648	0.345299	0.354335	0.3558	0.351893	0.349451	0.346032	0.35116	0.352381	0.35409	0.354335	0.345543	0.349206	0.347253	0.336752
0.33602	0.345055	0.32967	0.330159	0.331868	0.334799	0.330159	0.323321	0.321368	0.338706	0.327228	0.33895	0.326496	0.333333	0.339683	0.341636	0.333089	0.336508	0.346032	0.347497	0.336996	0.350183	0.353358	0.348474	0.34652	0.356288	0.354579	0.354335	0.354823	0.352137	0.356532	0.360684	0.349451	0.351893	0.352625	0.35409	0.357509	0.356288	0.357021	0.358974	0.358486	0.353358	0.352137	0.353114	0.361416	0.3558	0.354823	0.350183	0.347497	0.344811
0.441758	0.443223	0.427106	0.437607	0.432234	0.432723	0.420513	0.42735	0.433455	0.426618	0.41221	0.421978	0.426374	0.434921	0.428571	0.4337	0.43199	0.4442	0.444689	0.439316	0.437851	0.442735	0.448352	0.447131	0.446642	0.444444	0.448352	0.447375	0.45348	0.448352	0.448352	0.459096	0.449084	0.451282	0.455922	0.452991	0.454945	0.456166	0.454457	0.452503	0.452015	0.455678	0.456166	0.454212	0.451526	0.453968	0.460806	0.44884	0.449573	0.44884
0.478388	0.459585	0.453724	0.460806	0.451526	0.460806	0.467399	0.448352	0.455678	0.446154	0.448352	0.450061	0.459096	0.459096	0.459585	0.468864	0.466667	0.463736	0.471306	0.475458	0.474725	0.475702	0.471306	0.474481	0.467155	0.477167	0.481563	0.48083	0.480586	0.485226	0.480342	0.485958	0.478144	0.483028	0.484005	0.488889	0.488889	0.485226	0.481563	0.483516	0.489133	0.486203	0.4884	0.487179	0.491331	0.486447	0.484737	0.478877	0.479853	0.4779
0.417094	0.409768	0.412454	0.418803	0.404151	0.410989	0.422711	0.398291	0.400488	0.409035	0.400488	0.403419	0.400977	0.405861	0.409035	0.407082	0.404151	0.408791	0.41978	0.416606	0.41978	0.41978	0.427106	0.4337	0.426618	0.426129	0.427106	0.431258	0.421001	0.430037	0.428816	0.428083	0.429548	0.436142	0.432234	0.427839	0.437363	0.42906	0.42906	0.432234	0.418803	0.426862	0.432967	0.428571	0.431502	0.428816	0.430037	0.423687	0.425885	0.41978
0.256166	0.260317	0.262759	0.268376	0.246154	0.254457	0.252259	0.256166	0.259585	0.256899	0.243223	0.248107	0.257387	0.264957	0.260317	0.256899	0.261294	0.255922	0.268864	0.263736	0.25641	0.259829	0.257143	0.264957	0.262759	0.266178	0.259096	0.263736	0.26398	0.258608	0.264225	0.271795	0.259829	0.26569	0.266422	0.264225	0.266178	0.260317	0.265201	0.265446	0.264957	0.266911	0.261294	0.262027	0.261538	0.262271	0.269353	0.262027	0.259096	0.259829
0.210989	0.21221	0.199267	0.201465	0.198291	0.201954	0.205861	0.197558	0.201221	0.191453	0.189011	0.197558	0.197314	0.206349	0.191697	0.202442	0.209524	0.212454	0.213919	0.21221	0.211477	0.210501	0.211233	0.21685	0.21514	0.212698	0.220513	0.215385	0.213187	0.213675	0.218803	0.222711	0.214652	0.214652	0.220024	0.21978	0.211966	0.216606	0.217582	0.218071	0.215385	0.216117	0.219536	0.211233	0.213187	0.20928	0.213431	0.21514	0.208547	0.212698
0.364591	0.37558	0.382662	0.385348	0.39072	0.401709	0.380464	0.373626	0.380708	0.366789	0.375336	0.381441	0.376801	0.377289	0.377045	0.374847	0.38486	0.388523	0.394139	0.388523	0.407814	0.398779	0.395116	0.395604	0.399756	0.402442	0.402442	0.406593	0.402198	0.403907	0.40293	0.398046	0.401221	0.407814	0.401465	0.398291	0.404396	0.398291	0.399267	0.404884	0.408059	0.399756	0.401465	0.40464	0.394628	0.404396	0.398779	0.400733	0.396581	0.397314
0.419292	0.419536	0.425397	0.40293	0.406593	0.412454	0.418071	0.410012	0.406105	0.390965	0.395849	0.399512	0.402198	0.402198	0.405861	0.405617	0.420513	0.427839	0.438339	0.42442	0.416117	0.41685	0.430525	0.421001	0.429548	0.430281	0.426129	0.425641	0.431258	0.432967	0.430037	0.436874	0.435653	0.431502	0.427106	0.431258	0.433944	0.432479	0.439072	0.42906	0.43199	0.431502	0.435165	0.429304	0.435897	0.433944	0.431746	0.431258	0.426374	0.423687
0.384127	0.371917	0.377778	0.371184	0.375092	0.389744	0.375092	0.37265	0.359951	0.358974	0.369231	0.375336	0.360928	0.372405	0.365812	0.360684	0.373382	0.383883	0.383883	0.391453	0.383394	0.379976	0.385104	0.387302	0.388767	0.394628	0.389988	0.393651	0.390965	0.394383	0.392674	0.393651	0.388767	0.393651	0.39243	0.393651	0.401465	0.401221	0.391941	0.390232	0.392918	0.389744	0.392674	0.391697	0.396337	0.400244	0.387302	0.387546	0.388523	0.385836
0.182173	0.175824	0.1663	0.18022	0.179243	0.184615	0.183883	0.178755	0.182418	0.169231	0.174115	0.17265	0.186325	0.168498	0.177289	0.178755	0.17851	0.188278	0.193407	0.18486	0.185104	0.185592	0.186325	0.187057	0.183639	0.18315	0.183883	0.181197	0.188523	0.179731	0.195116	0.19072	0.182906	0.186813	0.179976	0.185348	0.188523	0.18486	0.184371	0.18315	0.186081	0.19072	0.188767	0.181929	0.186569	0.186081	0.183639	0.183639	0.179731	0.182906
0.279609	0.275458	0.281807	0.273504	0.274481	0.266178	0.264957	0.265934	0.262271	0.265934	0.25812	0.274969	0.278877	0.270818	0.273504	0.279609	0.281807	0.279121	0.28547	0.2884	0.290354	0.28547	0.283516	0.285226	0.284005	0.284249	0.289377	0.295971	0.291087	0.290842	0.294994	0.292796	0.291819	0.287668	0.288889	0.293284	0.295238	0.292308	0.294505	0.294261	0.293284	0.295726	0.297192	0.293284	0.303541	0.299389	0.287424	0.283028	0.286203	0.304029
0.341392	0.35409	0.333822	0.349206	0.344322	0.34188	0.325763	0.339927	0.333089	0.336508	0.328938	0.341148	0.353846	0.34359	0.356288	0.353602	0.358242	0.350427	0.36044	0.356532	0.352381	0.366789	0.362149	0.365079	0.376068	0.361416	0.364835	0.362882	0.369475	0.367277	0.371429	0.369719	0.374847	0.36337	0.3663	0.374115	0.370696	0.373382	0.373871	0.37558	0.371917	0.373382	0.367766	0.370696	0.375824	0.373626	0.369963	0.362149	0.355067	0.386569
0.369963	0.367766	0.3663	0.371429	0.373382	0.362637	0.372161	0.366545	0.369475	0.36337	0.3558	0.362149	0.370696	0.367521	0.374115	0.38022	0.376068	0.377289	0.375824	0.381685	0.384127	0.389988	0.386081	0.392674	0.390476	0.391453	0.392918	0.395849	0.400733	0.392186	0.398291	0.395604	0.40464	0.387302	0.396093	0.400977	0.396337	0.401709	0.398291	0.396093	0.400488	0.403663	0.399512	0.4	0.399756	0.397314	0.398291	0.389988	0.383394	0.411477
0.358242	0.365324	0.356777	0.352625	0.354335	0.353846	0.348474	0.346764	0.344567	0.349451	0.345055	0.343834	0.357021	0.350916	0.344078	0.363614	0.362149	0.35873	0.365568	0.370452	0.37851	0.37094	0.375824	0.371917	0.371184	0.377045	0.372405	0.374603	0.376801	0.384127	0.379976	0.377289	0.377534	0.381685	0.382906	0.378022	0.379243	0.385592	0.373871	0.380952	0.383883	0.381685	0.382173	0.379487	0.384371	0.379243	0.375336	0.376557	0.362149	0.398535
0.239805	0.238095	0.228571	0.236386	0.228816	0.240293	0.252503	0.236386	0.231502	0.240049	0.228571	0.229548	0.248352	0.243712	0.242735	0.256166	0.242247	0.247863	0.250549	0.246398	0.245665	0.247131	0.252503	0.252259	0.248352	0.254457	0.255433	0.254945	0.26105	0.257875	0.255433	0.254945	0.260806	0.257875	0.254701	0.256654	0.256654	0.265446	0.25641	0.26105	0.258608	0.259829	0.260562	0.261538	0.261294	0.25641	0.255433	0.252259	0.253968	0.270818
0.151404	0.125519	0.137485	0.153114	0.13138	0.138706	0.138462	0.138706	0.144078	0.140904	0.140171	0.141148	0.14188	0.14359	0.142369	0.148474	0.146276	0.14359	0.148962	0.145788	0.141148	0.141636	0.144567	0.154579	0.148962	0.155067	0.148718	0.152869	0.153846	0.144322	0.151404	0.150427	0.151893	0.15409	0.152869	0.154335	0.151404	0.15409	0.152625	0.154823	0.149695	0.155556	0.153602	0.158242	0.152381	0.156288	0.152137	0.149451	0.146276	0.151404
0.244933	0.24591	0.242735	0.252015	0.244933	0.2442	0.248107	0.245421	0.244689	0.242491	0.252503	0.245665	0.25641	0.246398	0.257875	0.246642	0.254457	0.263004	0.254212	0.259829	0.259341	0.260562	0.262759	0.258364	0.261538	0.259341	0.26105	0.261783	0.262759	0.258608	0.264713	0.255678	0.269841	0.262271	0.264957	0.26105	0.266667	0.265934	0.262515	0.269109	0.264713	0.259096	0.262271	0.268132	0.268132	0.267888	0.262027	0.25641	0.260073	0.260073
0.316728	0.317949	0.325275	0.324542	0.301099	0.323077	0.310134	0.305495	0.306471	0.307937	0.308181	0.31746	0.312821	0.319902	0.311355	0.313553	0.316972	0.315507	0.321123	0.319414	0.325763	0.318437	0.324786	0.328938	0.321856	0.331868	0.330159	0.323565	0.328938	0.33431	0.332112	0.328449	0.330891	0.331624	0.329182	0.329915	0.336508	0.334554	0.33431	0.330891	0.331136	0.329182	0.336508	0.338462	0.33602	0.330647	0.330159	0.327473	0.321368	0.317216
0.334554	0.32674	0.338462	0.323321	0.324786	0.318681	0.31746	0.316484	0.3221	0.315263	0.316239	0.328938	0.321368	0.333333	0.33138	0.326007	0.323077	0.331136	0.340415	0.336508	0.336752	0.331868	0.342125	0.338217	0.346032	0.342613	0.344322	0.347985	0.345055	0.342857	0.35116	0.34359	0.340171	0.346032	0.34823	0.345055	0.348718	0.341392	0.346032	0.360195	0.343834	0.348962	0.344567	0.35116	0.353602	0.344567	0.343834	0.344078	0.333089	0.336508
0.332112	0.303053	0.330159	0.303785	0.308913	0.302808	0.300855	0.309402	0.296947	0.312576	0.304518	0.311355	0.30525	0.31746	0.317705	0.305495	0.318681	0.316239	0.309646	0.330647	0.334066	0.319902	0.32674	0.323321	0.330403	0.328938	0.328938	0.332601	0.328449	0.324542	0.337485	0.332601	0.330403	0.331624	0.332601	0.334066	0.329915	0.334554	0.328449	0.335287	0.336752	0.332601	0.33138	0.335043	0.333822	0.33431	0.328938	0.327961	0.318193	0.319658
0.317949	0.315507	0.330159	0.315263	0.322589	0.305983	0.284493	0.313309	0.311355	0.296703	0.311844	0.311355	0.305983	0.315018	0.307204	0.311844	0.314774	0.311111	0.313065	0.328694	0.324298	0.317216	0.325275	0.328938	0.316239	0.329426	0.320147	0.327473	0.328449	0.324542	0.327473	0.325275	0.331868	0.329915	0.32381	0.327473	0.325763	0.326252	0.337485	0.331624	0.330647	0.330891	0.328938	0.337973	0.335043	0.331136	0.328938	0.322589	0.323565	0.316484
0.279365	0.278144	0.266667	0.284249	0.284249	0.271795	0.263736	0.276435	0.269841	0.270574	0.279365	0.272772	0.274481	0.279853	0.280586	0.274969	0.271306	0.28083	0.279365	0.284005	0.284249	0.284005	0.287912	0.285714	0.291331	0.29011	0.296947	0.291331	0.282784	0.294505	0.29304	0.298168	0.292308	0.286203	0.288889	0.288645	0.295238	0.290842	0.292063	0.294017	0.29011	0.289133	0.291087	0.301343	0.292308	0.291087	0.289621	0.288156	0.279121	0.282051
0.135775	0.14652	0.158974	0.146032	0.147253	0.151404	0.135531	0.141636	0.154823	0.14823	0.144567	0.144811	0.151404	0.163858	0.145543	0.144567	0.151648	0.152625	0.155556	0.159463	0.154335	0.156288	0.161416	0.159463	0.159463	0.15409	0.159951	0.161416	0.155556	0.157753	0.160195	0.161905	0.160195	0.159951	0.160684	0.162882	0.166789	0.164835	0.167521	0.166789	0.162637	0.161172	0.159707	0.165812	0.162149	0.163858	0.157998	0.161172	0.161905	0.158974
0.205128	0.191209	0.202198	0.196825	0.181929	0.191941	0.188278	0.179731	0.201221	0.204396	0.188767	0.191209	0.190476	0.198046	0.194139	0.198779	0.194383	0.2	0.202198	0.19536	0.203907	0.200733	0.198779	0.201465	0.201954	0.210256	0.198535	0.212454	0.203907	0.201954	0.210256	0.203419	0.206838	0.197314	0.20757	0.201709	0.204884	0.205128	0.204396	0.211477	0.207326	0.20757	0.210012	0.209524	0.213675	0.205372	0.207814	0.206349	0.2	0.196581
0.34359	0.320391	0.342125	0.319902	0.324786	0.334799	0.328938	0.323321	0.31917	0.319902	0.30989	0.327961	0.322344	0.318193	0.324054	0.336996	0.331624	0.328205	0.334066	0.349939	0.33895	0.331868	0.337729	0.336508	0.340659	0.343346	0.34652	0.349695	0.347253	0.340659	0.351648	0.346764	0.348718	0.345543	0.345299	0.347009	0.349695	0.35116	0.345788	0.353358	0.346032	0.346032	0.351404	0.34823	0.351648	0.347009	0.346276	0.339683	0.33602	0.331624
0.389744	0.38022	0.404396	0.386569	0.380952	0.390232	0.386813	0.385348	0.380952	0.381441	0.392674	0.389499	0.383883	0.396093	0.394383	0.389744	0.386325	0.390476	0.398046	0.397314	0.402442	0.404884	0.404884	0.405372	0.406349	0.408059	0.410501	0.406838	0.405617	0.410989	0.414896	0.402442	0.40928	0.409768	0.411966	0.412943	0.41514	0.419292	0.408059	0.413675	0.408303	0.413919	0.403175	0.415385	0.413431	0.41514	0.411233	0.407082	0.393895	0.39536
0.430769	0.434676	0.428327	0.428083	0.441514	0.422222	0.42906	0.424176	0.428327	0.42442	0.430281	0.433211	0.439316	0.436874	0.430769	0.448596	0.437607	0.444444	0.439072	0.45177	0.452259	0.442735	0.452503	0.443956	0.453236	0.460073	0.456654	0.458852	0.44884	0.453968	0.455922	0.457143	0.463736	0.459096	0.458852	0.463248	0.464469	0.461538	0.464469	0.466178	0.461538	0.463736	0.457631	0.466422	0.46569	0.465446	0.459585	0.455678	0.447863	0.445177
0.429548	0.42735	0.41978	0.431502	0.419048	0.429548	0.430281	0.413187	0.414896	0.421734	0.41685	0.421978	0.419536	0.42442	0.429304	0.424908	0.432234	0.432479	0.432723	0.436874	0.442002	0.444933	0.441514	0.437851	0.437363	0.446886	0.437851	0.444689	0.446642	0.45177	0.443223	0.453968	0.448352	0.450549	0.450549	0.444689	0.445665	0.447375	0.45177	0.449573	0.451038	0.452015	0.449084	0.450061	0.456899	0.449573	0.446154	0.448596	0.434676	0.43199
0.379487	0.375092	0.371917	0.38315	0.375336	0.380708	0.367033	0.367277	0.367521	0.371184	0.368254	0.373626	0.381197	0.380952	0.379243	0.386569	0.384127	0.383639	0.397314	0.393162	0.388767	0.397558	0.39243	0.378266	0.397314	0.398535	0.395116	0.39707	0.401221	0.395849	0.405861	0.398291	0.401221	0.397314	0.399512	0.402442	0.401709	0.402686	0.400244	0.402198	0.401954	0.4	0.404396	0.40293	0.40464	0.399756	0.398291	0.39536	0.38779	0.38486
0.226862	0.228571	0.243956	0.221001	0.225885	0.245177	0.231746	0.23956	0.22735	0.231258	0.220024	0.235165	0.242735	0.234676	0.241758	0.2442	0.240049	0.242979	0.238339	0.247863	0.240781	0.239316	0.251038	0.243956	0.245665	0.247375	0.244689	0.2442	0.246154	0.24884	0.250305	0.252503	0.253236	0.252747	0.256654	0.250061	0.24884	0.244933	0.252747	0.251526	0.254701	0.256899	0.252991	0.25177	0.247863	0.254945	0.251038	0.246886	0.243468	0.240293
0.267399	0.29011	0.276679	0.268376	0.279853	0.270818	0.271062	0.269597	0.270085	0.280586	0.270574	0.272527	0.275458	0.280342	0.277656	0.280098	0.28254	0.272772	0.280342	0.286203	0.283516	0.289621	0.286447	0.281319	0.294017	0.300366	0.293284	0.294261	0.293284	0.294017	0.293284	0.292796	0.291087	0.297436	0.298168	0.292308	0.295238	0.296215	0.292552	0.298901	0.287912	0.297436	0.291087	0.292308	0.293284	0.291331	0.291331	0.290842	0.288156	0.283761
0.308181	0.311355	0.321368	0.303541	0.308669	0.30989	0.309402	0.314774	0.293284	0.309646	0.315018	0.311355	0.313065	0.313065	0.318681	0.319414	0.316484	0.316972	0.318437	0.320391	0.322589	0.321612	0.324786	0.332112	0.325763	0.326007	0.325519	0.328694	0.323321	0.336508	0.329426	0.319414	0.330647	0.325275	0.325519	0.331136	0.328938	0.330647	0.326984	0.332845	0.331868	0.335531	0.331136	0.332601	0.333822	0.329915	0.328938	0.326984	0.324054	0.321123
0.380952	0.37851	0.365812	0.366545	0.360684	0.370452	0.36337	0.371184	0.354823	0.364835	0.360684	0.370452	0.365324	0.364835	0.366056	0.359463	0.370208	0.377534	0.373871	0.372894	0.367766	0.377534	0.388767	0.377778	0.384371	0.383883	0.380708	0.380464	0.382906	0.378755	0.385104	0.391697	0.396581	0.388523	0.38022	0.385836	0.383639	0.386081	0.385836	0.38315	0.388034	0.390232	0.389011	0.387302	0.390232	0.383639	0.38779	0.382418	0.381929	0.377289
0.369475	0.373626	0.377778	0.358486	0.356288	0.364103	0.359219	0.352137	0.353846	0.354579	0.359707	0.364103	0.365324	0.372405	0.368498	0.370696	0.367033	0.367766	0.373871	0.377045	0.378755	0.369475	0.376557	0.373871	0.378999	0.378999	0.376068	0.382906	0.38022	0.378266	0.38779	0.374359	0.381441	0.385104	0.384615	0.382418	0.391697	0.385104	0.382662	0.387302	0.385592	0.395604	0.391941	0.390232	0.389011	0.386081	0.385104	0.385104	0.383639	0.377778
0.337485	0.333822	0.345299	0.336752	0.34188	0.339194	0.341636	0.332112	0.343101	0.336752	0.332357	0.328938	0.339683	0.343101	0.344811	0.339194	0.340171	0.340904	0.345788	0.347985	0.354823	0.35409	0.346032	0.346032	0.353846	0.350916	0.357265	0.36337	0.352869	0.3663	0.35873	0.356777	0.362637	0.358486	0.354335	0.358486	0.364835	0.363614	0.357753	0.359463	0.359463	0.357998	0.361172	0.364103	0.360684	0.365324	0.358242	0.352625	0.357753	0.347985
0.312088	0.318926	0.310379	0.312821	0.298657	0.316239	0.312576	0.314774	0.311844	0.305983	0.308669	0.315751	0.307204	0.310379	0.312821	0.314042	0.311844	0.318437	0.322833	0.328938	0.321123	0.324786	0.326007	0.332112	0.328205	0.33431	0.328938	0.329182	0.33602	0.330403	0.335775	0.333333	0.336264	0.335531	0.33431	0.333089	0.328938	0.33138	0.337241	0.337241	0.335287	0.337241	0.340171	0.338462	0.332112	0.331624	0.335287	0.325763	0.330647	0.3221
0.337485	0.336264	0.32967	0.328694	0.331868	0.334799	0.331136	0.335043	0.316728	0.345299	0.324298	0.321856	0.333578	0.343101	0.334066	0.343834	0.340171	0.340171	0.332845	0.336752	0.345299	0.342125	0.347253	0.351648	0.350916	0.345055	0.352625	0.353602	0.357753	0.353846	0.355556	0.350427	0.357998	0.354335	0.356777	0.353114	0.358486	0.358974	0.35873	0.356288	0.357265	0.357998	0.356532	0.36337	0.359463	0.359707	0.355556	0.35409	0.351648	0.340415
0.301832	0.305006	0.309158	0.304762	0.298657	0.316239	0.315751	0.307937	0.303053	0.303053	0.299634	0.301587	0.307937	0.315507	0.299634	0.309158	0.303297	0.307937	0.314774	0.310379	0.313553	0.316239	0.315018	0.316239	0.326984	0.318193	0.320879	0.327473	0.323321	0.326007	0.322589	0.329182	0.330159	0.328205	0.325519	0.322589	0.327473	0.330159	0.328205	0.327228	0.324542	0.324786	0.327961	0.327228	0.327961	0.324786	0.324542	0.326984	0.324786	0.315751
0.163126	0.178022	0.178022	0.177045	0.17265	0.176557	0.181685	0.175092	0.169475	0.179487	0.177534	0.173626	0.172894	0.184127	0.171917	0.187302	0.183639	0.176801	0.182906	0.182173	0.181197	0.185836	0.181197	0.188767	0.18315	0.182906	0.188034	0.191453	0.184615	0.185836	0.185592	0.185104	0.190476	0.187546	0.187057	0.19072	0.186569	0.198291	0.189988	0.191697	0.190965	0.196093	0.19072	0.189988	0.196581	0.192674	0.191941	0.188034	0.18486	0.186081
0.273993	0.257875	0.274481	0.254457	0.255433	0.254701	0.254457	0.264469	0.258364	0.272283	0.270574	0.26105	0.262515	0.256899	0.266911	0.269109	0.26569	0.265934	0.274481	0.2779	0.273748	0.273748	0.274237	0.274481	0.275702	0.280586	0.281319	0.272527	0.28547	0.278144	0.281074	0.28083	0.286935	0.281074	0.285958	0.282295	0.282295	0.285226	0.278388	0.283028	0.285714	0.287912	0.289377	0.282051	0.283761	0.282784	0.285714	0.280342	0.28083	0.274725
0.383394	0.35873	0.368254	0.353846	0.366056	0.367277	0.348962	0.35116	0.359707	0.358242	0.366056	0.357998	0.355067	0.363126	0.36044	0.364347	0.362637	0.364835	0.360195	0.369963	0.378266	0.372161	0.373138	0.378266	0.378999	0.38315	0.386569	0.385836	0.381929	0.38315	0.382906	0.389499	0.38486	0.389499	0.388034	0.393407	0.385592	0.393407	0.388523	0.386325	0.394139	0.387302	0.390232	0.391453	0.386569	0.388034	0.385348	0.381197	0.380952	0.375824
0.428083	0.428327	0.420024	0.41221	0.414896	0.422466	0.414408	0.427595	0.414164	0.411722	0.414408	0.417094	0.417338	0.418315	0.42906	0.416117	0.430037	0.435165	0.422955	0.439316	0.424908	0.435409	0.435409	0.435897	0.443468	0.440293	0.443712	0.442247	0.440293	0.446154	0.44884	0.445665	0.447375	0.446154	0.440537	0.445177	0.443468	0.450061	0.4442	0.452015	0.44884	0.452015	0.439316	0.448352	0.450794	0.445665	0.447375	0.441758	0.43663	0.43199
0.475214	0.466911	0.470574	0.473748	0.474481	0.484249	0.463248	0.455678	0.474725	0.471551	0.476435	0.47619	0.472283	0.482784	0.469353	0.482295	0.4884	0.481563	0.48547	0.492552	0.489377	0.491331	0.493529	0.490598	0.486935	0.492308	0.487179	0.493773	0.494994	0.491819	0.507204	0.497192	0.503785	0.500611	0.498657	0.506471	0.500366	0.503785	0.506227	0.509158	0.502076	0.499145	0.504762	0.500611	0.504518	0.509646	0.504274	0.494994	0.496215	0.491331
0.476435	0.489377	0.477656	0.47033	0.466911	0.478877	0.47033	0.482784	0.470818	0.478877	0.479853	0.474481	0.478144	0.484493	0.486447	0.48547	0.486935	0.489866	0.492796	0.494017	0.496947	0.500611	0.505739	0.496215	0.504029	0.507692	0.496459	0.503541	0.498901	0.500122	0.500855	0.506471	0.508913	0.503053	0.496215	0.506471	0.510867	0.506471	0.512821	0.506471	0.508181	0.513309	0.514042	0.514774	0.514286	0.512821	0.513309	0.504029	0.505495	0.492552
0.428083	0.448352	0.428327	0.437118	0.428083	0.430037	0.422711	0.426618	0.423932	0.423687	0.434432	0.431258	0.429548	0.441758	0.438095	0.43663	0.446154	0.447131	0.438095	0.440781	0.442735	0.44884	0.446886	0.456166	0.450305	0.455922	0.460562	0.458364	0.457631	0.45812	0.458364	0.46398	0.46105	0.467888	0.459585	0.458608	0.460317	0.467399	0.455433	0.466667	0.459341	0.472039	0.471306	0.460806	0.463492	0.461294	0.45641	0.459341	0.453236	0.44591
0.351648	0.33138	0.356288	0.336752	0.326252	0.344567	0.353114	0.332112	0.335287	0.341392	0.341636	0.339438	0.341392	0.347253	0.349695	0.351648	0.348718	0.356532	0.347253	0.353602	0.359707	0.356777	0.353114	0.364347	0.361905	0.362393	0.360195	0.3663	0.366789	0.364103	0.366545	0.372405	0.370696	0.365812	0.372405	0.373626	0.373382	0.368742	0.369231	0.377534	0.365812	0.376557	0.369719	0.372405	0.374603	0.369963	0.3663	0.366789	0.367277	0.358242
0.211477	0.205372	0.212943	0.207814	0.209035	0.217827	0.22442	0.206349	0.201709	0.217094	0.223932	0.216117	0.214652	0.225153	0.217827	0.210012	0.218803	0.214164	0.214652	0.219048	0.222466	0.223687	0.222466	0.223687	0.22442	0.225885	0.233944	0.226862	0.233455	0.229792	0.227106	0.22735	0.231502	0.228816	0.229548	0.225641	0.229792	0.231502	0.224908	0.234921	0.232479	0.231013	0.2337	0.232723	0.230037	0.228083	0.230037	0.228571	0.227839	0.223687
0.220269	0.2337	0.228083	0.226618	0.227595	0.235653	0.22149	0.224176	0.218559	0.234188	0.235897	0.227106	0.230037	0.226618	0.231746	0.228816	0.232479	0.246886	0.242735	0.239316	0.240537	0.237607	0.236874	0.246642	0.244444	0.243223	0.242491	0.242491	0.246154	0.250794	0.248352	0.246154	0.246642	0.252015	0.245177	0.249573	0.248352	0.243468	0.24591	0.255189	0.247131	0.249573	0.25177	0.245421	0.249573	0.243223	0.246398	0.245665	0.2442	0.241026
0.299389	0.296703	0.313553	0.299878	0.299389	0.304518	0.299389	0.293529	0.29011	0.301099	0.297192	0.304762	0.297436	0.291331	0.297436	0.294505	0.296215	0.311355	0.309158	0.308669	0.311844	0.312332	0.315263	0.310134	0.305739	0.311111	0.312576	0.314286	0.3116	0.316728	0.316728	0.312088	0.313065	0.320391	0.316239	0.315018	0.324298	0.318926	0.320635	0.312821	0.310134	0.31917	0.320879	0.319414	0.316972	0.315995	0.316239	0.309402	0.309402	0.313065
0.342613	0.327473	0.326496	0.31453	0.317216	0.322833	0.334799	0.316484	0.310379	0.315263	0.320879	0.322589	0.325763	0.327473	0.332357	0.332845	0.328205	0.333578	0.332357	0.336752	0.333578	0.332601	0.341392	0.341148	0.335043	0.336996	0.340415	0.339927	0.340904	0.347741	0.337485	0.336508	0.338462	0.342369	0.342857	0.345788	0.347253	0.34359	0.343346	0.345788	0.345788	0.342125	0.345788	0.347497	0.34823	0.335287	0.342369	0.341392	0.335287	0.337729
0.388523	0.395604	0.406105	0.403907	0.392186	0.389744	0.395116	0.388034	0.378999	0.387546	0.390232	0.394139	0.394872	0.392186	0.39707	0.394628	0.400244	0.407814	0.413919	0.407082	0.40293	0.410501	0.405617	0.408059	0.411966	0.408059	0.410501	0.41514	0.411233	0.418071	0.415385	0.415629	0.417094	0.420024	0.416361	0.420757	0.416606	0.416606	0.418803	0.418071	0.418071	0.41978	0.417827	0.420024	0.421978	0.415385	0.420757	0.412943	0.413187	0.411966
0.419048	0.422711	0.402686	0.410745	0.405617	0.403663	0.415873	0.394872	0.393651	0.385592	0.391209	0.402198	0.405861	0.409768	0.399512	0.413187	0.40464	0.412943	0.398046	0.408303	0.415873	0.417094	0.42442	0.417338	0.422466	0.420024	0.422711	0.429304	0.423443	0.42442	0.434432	0.420757	0.424664	0.430037	0.427106	0.433455	0.428327	0.428816	0.427106	0.428571	0.435653	0.429304	0.426618	0.428571	0.431746	0.432723	0.424176	0.425397	0.42906	0.423443
0.384615	0.396825	0.383639	0.38779	0.382418	0.387546	0.383639	0.37094	0.377289	0.377289	0.382906	0.381685	0.377778	0.400488	0.380952	0.382906	0.381685	0.387057	0.390965	0.393651	0.391941	0.397314	0.389988	0.399756	0.40464	0.403907	0.402442	0.401465	0.404151	0.400488	0.402198	0.405617	0.398779	0.398291	0.403175	0.411233	0.411477	0.404396	0.405861	0.407326	0.400977	0.405861	0.40293	0.408791	0.410989	0.405617	0.406838	0.400488	0.406593	0.397802
0.359219	0.362149	0.364591	0.334066	0.347009	0.345543	0.34188	0.340659	0.334554	0.344322	0.350916	0.349451	0.34359	0.361905	0.354823	0.355556	0.356532	0.360195	0.356288	0.356532	0.357998	0.358974	0.361416	0.365812	0.366789	0.362637	0.37265	0.367766	0.369231	0.37265	0.372894	0.369963	0.371429	0.374603	0.369719	0.373138	0.365812	0.370208	0.375336	0.376313	0.372405	0.381197	0.376313	0.374115	0.370696	0.374847	0.377045	0.373871	0.370452	0.365568
0.36044	0.356044	0.351648	0.35116	0.349206	0.347741	0.343101	0.341636	0.342369	0.343346	0.353846	0.350427	0.353846	0.358486	0.346764	0.358486	0.355067	0.353602	0.356288	0.359951	0.364835	0.361172	0.357021	0.3663	0.364835	0.3663	0.368498	0.372894	0.363614	0.371184	0.374115	0.3663	0.377534	0.371917	0.373138	0.373871	0.373626	0.374359	0.374847	0.368498	0.373626	0.378999	0.375092	0.369963	0.379731	0.376068	0.368987	0.369231	0.369719	0.364103
0.348962	0.341148	0.342125	0.345543	0.339194	0.336996	0.34188	0.322589	0.32967	0.340659	0.333578	0.337729	0.342857	0.353602	0.344322	0.347741	0.33895	0.357265	0.35116	0.346764	0.349939	0.353846	0.357509	0.355067	0.35873	0.357265	0.362149	0.358242	0.35873	0.360684	0.364347	0.36044	0.365812	0.364103	0.360928	0.362149	0.361172	0.360684	0.3663	0.368498	0.365079	0.359219	0.367277	0.368742	0.364103	0.361661	0.367521	0.359463	0.363858	0.357265
0.286691	0.314042	0.298168	0.295238	0.2884	0.298168	0.300366	0.276435	0.286203	0.286935	0.286203	0.287668	0.288889	0.28547	0.305495	0.296947	0.303053	0.298657	0.301343	0.295482	0.297436	0.309646	0.30696	0.307692	0.302564	0.308181	0.310867	0.3116	0.310379	0.319902	0.316728	0.313797	0.315018	0.315018	0.311355	0.313065	0.313553	0.315751	0.310379	0.313065	0.316239	0.315018	0.312821	0.318437	0.317949	0.315995	0.319902	0.315507	0.312821	0.309158
0.159219	0.166789	0.155556	0.158974	0.159219	0.152869	0.164347	0.15873	0.154823	0.157998	0.162637	0.1663	0.160684	0.169719	0.165324	0.16801	0.168987	0.168254	0.161905	0.169231	0.169231	0.167766	0.169963	0.169719	0.167521	0.174359	0.169719	0.169231	0.171184	0.173871	0.173382	0.173626	0.172894	0.174115	0.176068	0.169963	0.179976	0.177289	0.176313	0.176313	0.174359	0.175824	0.177534	0.169719	0.17851	0.171429	0.177778	0.175092	0.177778	0.174359
0.359219	0.348474	0.351648	0.350183	0.330403	0.331624	0.34823	0.333578	0.336508	0.356532	0.349206	0.35116	0.344322	0.342613	0.35409	0.340659	0.355067	0.355067	0.357021	0.352869	0.365568	0.361661	0.366545	0.355067	0.359463	0.365079	0.3663	0.362637	0.372405	0.364591	0.365568	0.3663	0.3663	0.37094	0.371673	0.370208	0.369963	0.367521	0.360195	0.36801	0.366789	0.368498	0.376801	0.367033	0.367521	0.370208	0.370208	0.366056	0.361416	0.357753
0.412698	0.415385	0.401465	0.391209	0.389988	0.400488	0.391941	0.389988	0.399512	0.400733	0.403175	0.399512	0.394872	0.408791	0.415629	0.403175	0.407814	0.41221	0.409035	0.414652	0.418559	0.41514	0.413431	0.419292	0.421245	0.423443	0.423443	0.427106	0.417338	0.422222	0.42442	0.42906	0.428816	0.422711	0.426129	0.428327	0.426862	0.431258	0.422222	0.424664	0.431502	0.428816	0.431013	0.424176	0.431502	0.430769	0.432479	0.421245	0.426374	0.420757
0.456166	0.451282	0.459585	0.450794	0.452991	0.451038	0.449084	0.454212	0.45348	0.444933	0.442491	0.447619	0.451282	0.46105	0.465201	0.471795	0.464469	0.469353	0.465201	0.46105	0.470085	0.473993	0.477656	0.477411	0.470085	0.478388	0.473993	0.478877	0.471062	0.473016	0.484249	0.483516	0.48547	0.485714	0.486447	0.489866	0.480342	0.483028	0.479609	0.483516	0.48547	0.489621	0.485226	0.481807	0.486203	0.485226	0.48547	0.479121	0.47619	0.472772
0.499389	0.500611	0.515507	0.510379	0.494017	0.501587	0.492796	0.495482	0.489377	0.504274	0.500122	0.494994	0.497436	0.509646	0.503297	0.503053	0.507937	0.507692	0.513797	0.518681	0.504762	0.514286	0.513309	0.525763	0.523321	0.534554	0.522344	0.516484	0.526496	0.527961	0.527228	0.53602	0.532845	0.532845	0.527717	0.534066	0.534554	0.530159	0.532845	0.528205	0.530403	0.53602	0.53431	0.527717	0.534554	0.53138	0.535531	0.527473	0.523077	0.52381
0.524786	0.521612	0.508425	0.524054	0.507204	0.510134	0.515507	0.516484	0.504762	0.51453	0.511844	0.516484	0.511844	0.523077	0.523565	0.516484	0.523321	0.529182	0.527473	0.537485	0.534554	0.530647	0.53602	0.533333	0.534799	0.536996	0.537729	0.543834	0.524298	0.547253	0.542613	0.542857	0.538706	0.544567	0.549206	0.539683	0.550427	0.544322	0.546276	0.545788	0.543346	0.544322	0.549939	0.547253	0.547741	0.551404	0.547741	0.544078	0.545543	0.542125
0.486691	0.489377	0.503541	0.477167	0.484982	0.4779	0.484493	0.483516	0.474969	0.471306	0.487179	0.477167	0.487912	0.498657	0.483761	0.501587	0.493529	0.501832	0.498657	0.498168	0.496703	0.498413	0.495238	0.503053	0.505495	0.503541	0.521368	0.507937	0.510623	0.522589	0.513065	0.515263	0.504762	0.50989	0.512088	0.514042	0.513065	0.513797	0.515507	0.514286	0.512332	0.517705	0.52381	0.516728	0.517705	0.51746	0.516972	0.509646	0.515018	0.5116
0.405128	0.389255	0.403907	0.411966	0.406593	0.403663	0.400244	0.392918	0.386813	0.400733	0.398535	0.398535	0.401709	0.411477	0.401221	0.405372	0.406349	0.41221	0.401709	0.409768	0.422466	0.417827	0.417827	0.418559	0.418071	0.41685	0.42735	0.428327	0.42906	0.42442	0.422222	0.420757	0.424664	0.422711	0.430525	0.428816	0.431013	0.428083	0.425885	0.432479	0.427106	0.431746	0.432234	0.422955	0.431502	0.431013	0.429792	0.431013	0.424664	0.416606
0.28547	0.304029	0.295726	0.290598	0.289621	0.294994	0.291087	0.287424	0.286203	0.294505	0.294261	0.294994	0.292308	0.307204	0.285958	0.296215	0.298413	0.297192	0.295482	0.300366	0.304274	0.298413	0.305006	0.306471	0.302076	0.308181	0.310134	0.30525	0.308669	0.311111	0.310379	0.309646	0.312576	0.312576	0.30696	0.307204	0.311355	0.307937	0.312088	0.30525	0.308425	0.313553	0.312821	0.312332	0.318681	0.313553	0.311111	0.304274	0.312576	0.303785
0.16044	0.160684	0.178266	0.157998	0.164591	0.159219	0.164347	0.166789	0.156777	0.169231	0.168987	0.165324	0.168498	0.163614	0.167766	0.167277	0.156044	0.168254	0.169719	0.169231	0.173871	0.163126	0.170696	0.167766	0.170452	0.17265	0.171917	0.176068	0.172894	0.173871	0.176557	0.174115	0.18022	0.171673	0.168254	0.176801	0.177045	0.178022	0.171429	0.178999	0.173626	0.175092	0.173626	0.171673	0.174847	0.177289	0.174603	0.170452	0.172161	0.167277
0.135043	0.142613	0.132112	0.136996	0.136264	0.140659	0.13895	0.139194	0.133089	0.145788	0.134066	0.141392	0.14359	0.142857	0.139927	0.144811	0.145299	0.144567	0.14359	0.146032	0.144811	0.138462	0.149206	0.149451	0.145055	0.141148	0.141148	0.138706	0.146276	0.140904	0.147497	0.145299	0.146032	0.145299	0.14188	0.142613	0.14359	0.144567	0.141636	0.14188	0.14823	0.140904	0.142857	0.145543	0.145299	0.145788	0.145543	0.145543	0.142857	0.143834
0.336264	0.328449	0.330647	0.326007	0.322833	0.329426	0.339194	0.321856	0.33138	0.328694	0.325763	0.324054	0.328694	0.331624	0.330403	0.341148	0.333333	0.33138	0.337485	0.338706	0.341148	0.340171	0.333089	0.343101	0.338706	0.346764	0.335287	0.340171	0.341636	0.340904	0.34359	0.343834	0.34359	0.344811	0.338217	0.337729	0.342369	0.338217	0.337973	0.336264	0.336264	0.347497	0.342857	0.351648	0.34823	0.34188	0.340171	0.344567	0.332357	0.330159
0.368254	0.37265	0.379731	0.373626	0.365324	0.372405	0.374847	0.375336	0.376068	0.381685	0.382662	0.38315	0.386569	0.389255	0.379243	0.38486	0.382173	0.387302	0.374115	0.406105	0.387546	0.39072	0.391209	0.389988	0.390232	0.388523	0.38486	0.385592	0.394383	0.395604	0.394383	0.387546	0.389988	0.395604	0.391209	0.395604	0.387057	0.388523	0.388278	0.388523	0.394139	0.393651	0.391941	0.396337	0.394628	0.393651	0.394139	0.392918	0.390476	0.383883
0.352869	0.356777	0.352137	0.342125	0.347497	0.359463	0.358974	0.34823	0.359463	0.353114	0.356777	0.355311	0.354579	0.352625	0.353114	0.352381	0.356288	0.352869	0.354579	0.359951	0.367766	0.359463	0.369963	0.366545	0.3663	0.367033	0.370208	0.36801	0.371429	0.368254	0.375824	0.368254	0.369475	0.36801	0.368254	0.363858	0.361905	0.365324	0.365079	0.361661	0.362149	0.368498	0.367766	0.372894	0.369475	0.36801	0.362393	0.366545	0.367277	0.361661
0.166789	0.163614	0.150183	0.146276	0.156532	0.143834	0.143101	0.161416	0.147741	0.148718	0.144078	0.156777	0.153114	0.152869	0.150427	0.155067	0.149939	0.160928	0.141392	0.1558	0.150183	0.154579	0.156288	0.160684	0.152381	0.156044	0.153358	0.157021	0.159219	0.1558	0.159707	0.160684	0.157753	0.159219	0.161661	0.157265	0.16044	0.157998	0.159463	0.155556	0.156777	0.160928	0.161416	0.163858	0.161661	0.160195	0.163614	0.157998	0.15873	0.156532
0.178266	0.163614	0.173138	0.162393	0.173138	0.155556	0.167033	0.174603	0.1663	0.170452	0.159707	0.179976	0.166056	0.164591	0.172405	0.178266	0.181929	0.171917	0.183883	0.182173	0.178022	0.186325	0.187302	0.175336	0.180708	0.180464	0.186569	0.188278	0.179731	0.178755	0.183883	0.186325	0.189499	0.189011	0.185836	0.184371	0.185104	0.187546	0.184371	0.185836	0.183883	0.185104	0.185592	0.186081	0.186081	0.191697	0.181685	0.184371	0.189011	0.184127
0.254701	0.254701	0.262027	0.25641	0.265934	0.264957	0.251526	0.259341	0.262271	0.264225	0.259585	0.267643	0.269109	0.25812	0.274969	0.265934	0.270574	0.274725	0.267155	0.269353	0.275214	0.274969	0.282784	0.279121	0.274725	0.275946	0.281563	0.280342	0.281319	0.279121	0.279121	0.2884	0.278388	0.2884	0.282784	0.283761	0.285958	0.28083	0.276923	0.279121	0.280586	0.281563	0.285226	0.29011	0.282295	0.288889	0.280586	0.283516	0.282784	0.279853
0.332601	0.321123	0.324542	0.332845	0.321856	0.316484	0.317216	0.320879	0.328449	0.328694	0.31746	0.315995	0.330403	0.320879	0.321368	0.326984	0.329426	0.335043	0.328694	0.327473	0.333822	0.336264	0.344811	0.33602	0.331868	0.339683	0.333578	0.343101	0.330647	0.345299	0.336264	0.339683	0.33895	0.341636	0.337485	0.343346	0.342369	0.340904	0.339194	0.340415	0.34188	0.349451	0.344567	0.338462	0.34652	0.344811	0.344322	0.342857	0.339927	0.335043
0.380952	0.376313	0.373871	0.381685	0.369719	0.368987	0.358974	0.364347	0.382906	0.369231	0.370696	0.376801	0.370208	0.38022	0.378266	0.380952	0.3663	0.372405	0.386813	0.386325	0.382173	0.388767	0.385348	0.403175	0.391453	0.392186	0.39072	0.391941	0.390476	0.391697	0.397558	0.395116	0.393162	0.391209	0.397802	0.396581	0.399267	0.402442	0.4	0.396581	0.391453	0.402686	0.39536	0.40464	0.395849	0.396825	0.400488	0.401954	0.391209	0.393895
0.435653	0.42442	0.413431	0.409524	0.417827	0.411966	0.411233	0.421734	0.411966	0.417582	0.411966	0.414408	0.408303	0.417827	0.422222	0.420513	0.428816	0.428816	0.427839	0.425153	0.432967	0.442002	0.438339	0.446154	0.434432	0.436142	0.442491	0.442002	0.441514	0.4442	0.449817	0.43663	0.446154	0.438584	0.444933	0.448596	0.440781	0.44127	0.44884	0.439072	0.442002	0.449084	0.4442	0.451282	0.443956	0.450794	0.443223	0.443956	0.446642	0.435897
0.433211	0.434188	0.413431	0.426862	0.414408	0.416361	0.418559	0.417827	0.412943	0.414652	0.421001	0.427106	0.430769	0.416117	0.425641	0.427595	0.432723	0.434921	0.422222	0.443712	0.427595	0.445421	0.445421	0.445665	0.443712	0.438095	0.43956	0.446642	0.447619	0.447619	0.442979	0.444444	0.442735	0.449084	0.446642	0.447131	0.450549	0.444444	0.444444	0.442491	0.438584	0.452747	0.445421	0.449817	0.452259	0.444444	0.449573	0.443468	0.445665	0.442735
0.411477	0.407082	0.397802	0.408303	0.405617	0.407814	0.397802	0.402686	0.403419	0.396825	0.391697	0.403663	0.401465	0.416117	0.392918	0.412454	0.411966	0.413187	0.408547	0.410989	0.403907	0.409524	0.410501	0.422711	0.414896	0.415873	0.418071	0.418559	0.425153	0.425641	0.417582	0.423199	0.422955	0.424908	0.42149	0.420757	0.420269	0.422711	0.414896	0.413919	0.421245	0.42442	0.43199	0.423687	0.428083	0.422955	0.42149	0.417582	0.417827	0.418559
0.434432	0.420757	0.421978	0.417582	0.405617	0.416361	0.40928	0.417827	0.405128	0.420513	0.415629	0.414408	0.419536	0.423443	0.416606	0.414896	0.412943	0.42442	0.419292	0.435165	0.426129	0.426129	0.435653	0.437363	0.428327	0.429792	0.429792	0.435653	0.434188	0.433211	0.447131	0.440781	0.439072	0.442735	0.43663	0.434432	0.438828	0.435409	0.433455	0.436142	0.43663	0.447375	0.444444	0.439805	0.445177	0.444444	0.43663	0.442735	0.436874	0.428083
0.389744	0.397314	0.39072	0.393162	0.397802	0.401221	0.381929	0.387546	0.39072	0.395849	0.39536	0.403663	0.39707	0.392674	0.402686	0.397558	0.404396	0.409524	0.401954	0.400488	0.407814	0.416117	0.413187	0.417094	0.410012	0.420757	0.413919	0.41514	0.411233	0.418071	0.418559	0.421734	0.422955	0.420757	0.422466	0.421978	0.418803	0.414164	0.425397	0.417827	0.415629	0.424908	0.42735	0.423687	0.428083	0.425397	0.419048	0.422711	0.422222	0.417338
0.374603	0.361661	0.366545	0.368987	0.357509	0.364835	0.362149	0.362149	0.357509	0.351404	0.350427	0.351893	0.360684	0.364347	0.364591	0.372894	0.369963	0.369963	0.366056	0.377045	0.375824	0.38022	0.386813	0.377289	0.383639	0.379731	0.381441	0.384615	0.38486	0.384127	0.386325	0.386325	0.385104	0.384371	0.389255	0.387057	0.385836	0.383883	0.387302	0.388523	0.385104	0.38486	0.386569	0.39707	0.382662	0.391697	0.390476	0.383394	0.386813	0.383883
0.350427	0.334554	0.326984	0.337485	0.34188	0.33895	0.334066	0.334066	0.326496	0.332357	0.324786	0.34188	0.341636	0.349206	0.341636	0.330891	0.334799	0.342613	0.349695	0.345055	0.343346	0.353602	0.353114	0.356288	0.348474	0.335043	0.356288	0.350916	0.355067	0.360195	0.359463	0.352625	0.357753	0.359951	0.359707	0.362882	0.354823	0.358242	0.362882	0.351893	0.355067	0.3558	0.364347	0.363614	0.36337	0.359463	0.359463	0.359707	0.360684	0.356288
0.209035	0.209035	0.206838	0.208791	0.210012	0.201709	0.211966	0.20293	0.203175	0.208303	0.211966	0.211233	0.218803	0.210501	0.20757	0.207326	0.208059	0.217338	0.208303	0.223199	0.214164	0.225641	0.223443	0.223443	0.222466	0.21514	0.221001	0.223443	0.221734	0.221978	0.229304	0.225153	0.226374	0.223932	0.224664	0.223687	0.222955	0.230281	0.218315	0.22442	0.220757	0.221001	0.223932	0.229548	0.225885	0.225885	0.222711	0.22735	0.228816	0.221734
0.29304	0.284249	0.283761	0.287668	0.292796	0.286447	0.282784	0.276435	0.282784	0.277411	0.287179	0.28547	0.282051	0.294017	0.292063	0.288156	0.293529	0.289621	0.29011	0.294017	0.303785	0.301587	0.293773	0.304518	0.300611	0.300855	0.297924	0.301587	0.304762	0.302076	0.30232	0.308669	0.301099	0.306227	0.309402	0.302808	0.299389	0.301343	0.304029	0.300855	0.303541	0.30989	0.308425	0.309402	0.304029	0.306471	0.30232	0.308181	0.300611	0.303297
0.416606	0.425641	0.408547	0.401465	0.410012	0.406593	0.399756	0.406593	0.403419	0.408059	0.407326	0.413675	0.412698	0.410256	0.423932	0.413187	0.418315	0.413187	0.420757	0.413187	0.424176	0.430769	0.422955	0.428571	0.423443	0.430769	0.42906	0.428327	0.426374	0.42906	0.43663	0.435165	0.432479	0.429304	0.430281	0.432967	0.429548	0.42906	0.428571	0.420757	0.423687	0.430525	0.437851	0.440537	0.435897	0.433455	0.434188	0.431013	0.428327	0.430525
0.457387	0.453968	0.44591	0.442002	0.440293	0.445177	0.443712	0.447131	0.448107	0.45641	0.457875	0.46105	0.454212	0.451038	0.458852	0.467888	0.466422	0.466178	0.45812	0.471306	0.466911	0.470818	0.481563	0.479853	0.475702	0.478632	0.473504	0.480586	0.481319	0.48083	0.481074	0.485958	0.484982	0.482784	0.486447	0.481319	0.479121	0.478388	0.478877	0.476923	0.475702	0.484005	0.489133	0.488645	0.481807	0.488645	0.481319	0.484982	0.478388	0.474725
0.517216	0.521612	0.510867	0.508181	0.506227	0.495726	0.508425	0.497436	0.509158	0.515263	0.507448	0.510379	0.519902	0.519658	0.520635	0.525031	0.519902	0.523565	0.515507	0.528694	0.535775	0.530647	0.529915	0.533578	0.537241	0.535775	0.535287	0.531868	0.535531	0.538217	0.537973	0.544567	0.541636	0.551893	0.551893	0.54188	0.535043	0.542857	0.540659	0.540904	0.536264	0.545055	0.54823	0.544567	0.545788	0.547985	0.539194	0.54823	0.537485	0.53602
0.527473	0.539927	0.534799	0.530159	0.527473	0.533333	0.529182	0.524786	0.520879	0.535043	0.52381	0.537241	0.546764	0.528938	0.536264	0.536752	0.542857	0.547253	0.547741	0.547741	0.545299	0.548718	0.551893	0.558242	0.55873	0.564347	0.56337	0.564347	0.564591	0.558974	0.562393	0.567521	0.566545	0.557753	0.564835	0.56801	0.568498	0.561905	0.561905	0.56044	0.556288	0.563126	0.571429	0.568498	0.562149	0.569231	0.564347	0.563614	0.557265	0.562149
0.536264	0.527717	0.540904	0.534799	0.524054	0.540659	0.53138	0.534799	0.527717	0.520879	0.531136	0.545299	0.540659	0.536264	0.542613	0.532845	0.55116	0.54359	0.550672	0.545055	0.550672	0.558486	0.556532	0.566545	0.56044	0.559707	0.555067	0.555067	0.568742	0.566545	0.561416	0.56801	0.568498	0.568742	0.569231	0.566545	0.56337	0.559707	0.557753	0.562149	0.562149	0.57094	0.574847	0.576313	0.568742	0.572894	0.564347	0.562393	0.563858	0.558486
0.510867	0.527717	0.505983	0.525519	0.516239	0.508669	0.5116	0.517705	0.522833	0.519902	0.5221	0.525519	0.525031	0.521368	0.53138	0.517705	0.529915	0.532357	0.524054	0.541392	0.52674	0.545299	0.540415	0.545543	0.53602	0.539927	0.547985	0.541636	0.541148	0.547985	0.536996	0.552381	0.537729	0.548962	0.551893	0.546764	0.549451	0.545055	0.536264	0.53895	0.547009	0.549206	0.549939	0.550672	0.549695	0.549939	0.549206	0.54652	0.548718	0.543346
0.442002	0.430525	0.442247	0.438584	0.434676	0.433455	0.431013	0.432967	0.439316	0.426129	0.433944	0.437851	0.442002	0.434432	0.441026	0.443468	0.448107	0.451282	0.438584	0.45348	0.448596	0.46398	0.465446	0.463248	0.465934	0.461783	0.461783	0.463492	0.461538	0.468376	0.469841	0.469353	0.463248	0.463492	0.46862	0.463736	0.459341	0.468864	0.463248	0.464957	0.459096	0.472283	0.468864	0.470818	0.464225	0.470818	0.46862	0.466667	0.462027	0.458608
0.322344	0.321123	0.318437	0.322589	0.321856	0.324054	0.323565	0.326984	0.33431	0.328694	0.328449	0.329426	0.32967	0.332601	0.326984	0.336508	0.333333	0.335775	0.331624	0.335287	0.331868	0.339438	0.340171	0.344322	0.347985	0.333089	0.340415	0.340659	0.344078	0.345299	0.355067	0.347985	0.348718	0.350672	0.347009	0.349206	0.349451	0.344567	0.350916	0.342613	0.344322	0.348962	0.350916	0.3558	0.353114	0.345543	0.342857	0.346764	0.346276	0.342857
0.23956	0.231258	0.23199	0.22735	0.222466	0.222222	0.222222	0.224908	0.232234	0.22442	0.221978	0.228327	0.227595	0.223932	0.226129	0.222466	0.230037	0.239805	0.22906	0.235409	0.239316	0.237118	0.235653	0.238584	0.237363	0.238339	0.239072	0.240049	0.243223	0.232234	0.238828	0.240781	0.245665	0.244689	0.240049	0.239316	0.238828	0.244444	0.238828	0.242735	0.24127	0.236874	0.237851	0.246642	0.243712	0.2442	0.24884	0.239072	0.237118	0.237118
0.151893	0.153114	0.157753	0.163858	0.16337	0.168254	0.158486	0.16044	0.156777	0.164835	0.161905	0.164103	0.165324	0.162393	0.152625	0.153114	0.157998	0.16801	0.171917	0.16044	0.158242	0.166056	0.168742	0.156532	0.168498	0.164103	0.160195	0.168742	0.168742	0.167521	0.170696	0.164103	0.165568	0.170452	0.160684	0.174359	0.1663	0.167277	0.177045	0.164835	0.163126	0.165324	0.169231	0.165812	0.165568	0.168742	0.166056	0.168987	0.165568	0.163858
0.325519	0.32674	0.332112	0.333333	0.322344	0.32674	0.324298	0.328938	0.334066	0.321368	0.328205	0.324542	0.322833	0.326252	0.329915	0.326007	0.335043	0.336752	0.32674	0.32967	0.33138	0.33602	0.324786	0.330159	0.341148	0.343101	0.331868	0.333333	0.334554	0.337241	0.335043	0.341636	0.341148	0.339683	0.341148	0.338462	0.340415	0.34188	0.357265	0.344567	0.336996	0.33138	0.336752	0.343101	0.343346	0.34188	0.339194	0.340904	0.331868	0.333578
0.388767	0.378266	0.385836	0.384127	0.377778	0.384127	0.390965	0.390476	0.371673	0.379976	0.376557	0.383883	0.39243	0.39243	0.377778	0.386813	0.389011	0.392186	0.385348	0.389011	0.387546	0.387057	0.390232	0.397314	0.398046	0.4	0.390232	0.391697	0.401709	0.397314	0.396337	0.396581	0.39707	0.393407	0.400977	0.401221	0.402198	0.398535	0.423932	0.40293	0.399267	0.395116	0.399023	0.395849	0.403907	0.401221	0.39707	0.394628	0.396337	0.385592
0.379731	0.379487	0.377534	0.376068	0.381197	0.364591	0.374359	0.377289	0.37851	0.382906	0.377534	0.392674	0.382173	0.382418	0.39072	0.385836	0.386813	0.394628	0.38315	0.390476	0.384127	0.390476	0.396093	0.392186	0.394872	0.391697	0.4	0.392186	0.395604	0.389744	0.391209	0.39072	0.397558	0.403663	0.398535	0.396093	0.392918	0.394872	0.432723	0.392674	0.399756	0.389988	0.397314	0.403419	0.400244	0.394383	0.39243	0.394139	0.391453	0.394139
0.262515	0.269353	0.255678	0.259585	0.266667	0.274969	0.25641	0.259341	0.266178	0.266422	0.265934	0.255433	0.267643	0.264469	0.271306	0.262759	0.268132	0.274725	0.270818	0.273748	0.272527	0.273504	0.274725	0.274969	0.26569	0.281319	0.271795	0.2779	0.281807	0.281563	0.28254	0.282051	0.284493	0.278388	0.276435	0.277411	0.275702	0.279121	0.292063	0.260073	0.280586	0.278632	0.280342	0.281074	0.278877	0.282051	0.276679	0.279609	0.276679	0.274725
0.213675	0.220269	0.218559	0.229548	0.218803	0.219048	0.22735	0.219048	0.217827	0.222711	0.217582	0.231502	0.218559	0.219292	0.221734	0.228816	0.233211	0.231013	0.230769	0.233455	0.235897	0.240293	0.232967	0.235653	0.236874	0.237118	0.242247	0.242735	0.241758	0.240537	0.239072	0.243223	0.24127	0.244689	0.24127	0.240049	0.239072	0.242002	0.254457	0.226129	0.242979	0.236142	0.246642	0.243956	0.242491	0.243223	0.242491	0.248107	0.241514	0.239805
0.316484	0.313309	0.321368	0.312576	0.30989	0.313797	0.309646	0.307692	0.296215	0.319414	0.31453	0.316484	0.312332	0.316239	0.309402	0.309402	0.332112	0.315263	0.32674	0.323077	0.322589	0.332112	0.3221	0.328205	0.333822	0.338217	0.331136	0.328694	0.333578	0.336264	0.332357	0.333822	0.335531	0.337241	0.332845	0.338462	0.333578	0.330647	0.357753	0.319902	0.340415	0.331868	0.33602	0.337973	0.337973	0.338217	0.334799	0.337729	0.339683	0.330403
0.389988	0.379487	0.376313	0.381685	0.373382	0.381929	0.376313	0.364347	0.380464	0.380952	0.369231	0.375824	0.382906	0.375824	0.382662	0.386813	0.386081	0.384127	0.394628	0.385348	0.39072	0.389011	0.392918	0.390965	0.398535	0.392918	0.393651	0.394383	0.399023	0.405372	0.396337	0.402198	0.402686	0.397802	0.402686	0.399267	0.404884	0.400733	0.427839	0.383394	0.404884	0.399756	0.405372	0.4	0.408547	0.399512	0.403907	0.396581	0.39707	0.395604
0.413187	0.433211	0.431258	0.432479	0.417827	0.424908	0.419292	0.420757	0.423932	0.431258	0.417827	0.413187	0.422466	0.421734	0.422466	0.427839	0.428571	0.429304	0.437607	0.437118	0.437363	0.446154	0.435897	0.442247	0.43956	0.4442	0.446154	0.442491	0.445665	0.442735	0.453724	0.449328	0.448107	0.447131	0.448107	0.448596	0.450305	0.446886	0.480342	0.459829	0.448352	0.45177	0.457143	0.454701	0.454457	0.457143	0.451526	0.452015	0.449573	0.446642
0.460806	0.442979	0.444444	0.452015	0.440049	0.443468	0.445177	0.453968	0.442491	0.440781	0.452503	0.431746	0.443223	0.439316	0.442735	0.449817	0.450549	0.449328	0.449084	0.456166	0.462515	0.462271	0.462027	0.460562	0.46105	0.46398	0.467643	0.46569	0.47033	0.477411	0.463736	0.478144	0.4779	0.469841	0.473748	0.476923	0.469597	0.465446	0.504518	0.471795	0.476435	0.47033	0.478144	0.479121	0.480586	0.479853	0.480342	0.473016	0.4779	0.469597
0.420757	0.402686	0.413431	0.422222	0.417827	0.405617	0.410745	0.405617	0.416361	0.410501	0.41221	0.418559	0.422466	0.410989	0.415873	0.426129	0.426374	0.421245	0.42906	0.422222	0.425885	0.432234	0.43199	0.432967	0.438339	0.430037	0.436874	0.443223	0.436874	0.441026	0.447375	0.437363	0.441026	0.440049	0.437118	0.442247	0.440293	0.434188	0.472527	0.448352	0.443223	0.434921	0.442002	0.444689	0.445177	0.441514	0.441026	0.440537	0.436142	0.434676
0.404151	0.402686	0.381197	0.409524	0.384371	0.390476	0.390965	0.384371	0.388278	0.391453	0.390232	0.392674	0.377045	0.39072	0.398779	0.396093	0.397314	0.396825	0.393162	0.398779	0.402198	0.400977	0.398046	0.411722	0.402442	0.399512	0.411477	0.409768	0.41221	0.411233	0.404396	0.411477	0.41221	0.411722	0.418315	0.408303	0.413187	0.411966	0.439805	0.418803	0.419292	0.410745	0.414896	0.418071	0.423443	0.41514	0.411477	0.418315	0.409768	0.409768
0.452991	0.461538	0.426618	0.449817	0.44884	0.446642	0.439072	0.443956	0.442491	0.436874	0.451526	0.439805	0.439805	0.448596	0.442735	0.443468	0.457387	0.450794	0.459096	0.459585	0.463736	0.45348	0.465934	0.460562	0.461783	0.461783	0.463492	0.46398	0.464957	0.462759	0.468376	0.473016	0.473748	0.473993	0.474237	0.473504	0.472039	0.467155	0.504029	0.467399	0.471795	0.475702	0.480098	0.477411	0.479853	0.46862	0.471551	0.471062	0.469353	0.468132
0.464713	0.457875	0.444444	0.459096	0.454457	0.457387	0.451526	0.459096	0.449084	0.456899	0.45348	0.446886	0.460317	0.45177	0.457387	0.459341	0.456654	0.462515	0.459096	0.473016	0.46105	0.470818	0.473016	0.472527	0.478144	0.48083	0.476923	0.483272	0.481319	0.480586	0.483761	0.48547	0.4884	0.483272	0.485714	0.482051	0.478388	0.479365	0.517705	0.465201	0.486691	0.483761	0.491087	0.495482	0.487179	0.488645	0.483516	0.486447	0.485226	0.477656
0.406593	0.39536	0.399023	0.401465	0.395604	0.406593	0.397314	0.40757	0.396825	0.406593	0.389499	0.39707	0.405372	0.400733	0.409524	0.409524	0.405861	0.406349	0.418315	0.427839	0.417094	0.419048	0.418559	0.422955	0.420757	0.421001	0.42149	0.423199	0.423687	0.428571	0.428816	0.427106	0.430281	0.428083	0.431746	0.434188	0.424176	0.429548	0.455433	0.44127	0.430281	0.428327	0.430037	0.432234	0.43663	0.428083	0.433944	0.431502	0.431013	0.428571
0.362882	0.352625	0.354823	0.351893	0.36337	0.353846	0.351404	0.35116	0.352381	0.365812	0.34823	0.342125	0.353602	0.366545	0.358242	0.358242	0.35116	0.361905	0.353846	0.371917	0.361172	0.365812	0.371673	0.378999	0.375336	0.374359	0.372894	0.368498	0.376313	0.376801	0.378999	0.379487	0.378999	0.378999	0.378755	0.373382	0.37265	0.37851	0.408791	0.376313	0.382906	0.383883	0.38486	0.386813	0.381685	0.387302	0.381197	0.387302	0.374359	0.376068
0.279365	0.2779	0.272283	0.275702	0.2779	0.264225	0.279365	0.28254	0.268132	0.274969	0.269597	0.27033	0.283028	0.27619	0.280342	0.28254	0.289621	0.282784	0.287179	0.283516	0.284005	0.289621	0.29011	0.296459	0.292796	0.294505	0.286203	0.294261	0.293529	0.293529	0.291575	0.294994	0.293529	0.294994	0.290842	0.294017	0.299145	0.294994	0.315751	0.281807	0.296703	0.299389	0.294261	0.297192	0.303297	0.296947	0.295238	0.296947	0.290354	0.289866
0.346276	0.343834	0.330891	0.332112	0.335531	0.336508	0.344078	0.334066	0.334066	0.338462	0.338217	0.335043	0.347741	0.349695	0.342857	0.349695	0.343346	0.350183	0.340171	0.352137	0.352381	0.354579	0.356288	0.355311	0.3663	0.361172	0.357753	0.365568	0.358242	0.355556	0.361416	0.369475	0.364347	0.361416	0.361416	0.361416	0.359463	0.361416	0.389255	0.348474	0.369231	0.364591	0.367766	0.37265	0.367277	0.362393	0.362149	0.368254	0.359219	0.359707
0.428571	0.421001	0.421734	0.41978	0.411233	0.406593	0.411966	0.420757	0.417338	0.411477	0.410501	0.418559	0.413919	0.419292	0.428816	0.41514	0.421001	0.422711	0.42906	0.440537	0.434188	0.432234	0.433944	0.445421	0.43663	0.437118	0.444444	0.436874	0.436874	0.450305	0.442979	0.444689	0.450061	0.442979	0.444689	0.441758	0.445665	0.442002	0.478388	0.450549	0.45348	0.44591	0.446398	0.45348	0.452991	0.445421	0.445177	0.450061	0.446154	0.445421
0.485226	0.471306	0.473016	0.473993	0.47326	0.4779	0.481807	0.48547	0.469597	0.478632	0.48254	0.480586	0.469109	0.47619	0.48254	0.486203	0.49011	0.496703	0.500122	0.498657	0.501099	0.492796	0.503297	0.496215	0.498413	0.503053	0.505739	0.503053	0.50989	0.509646	0.50989	0.510867	0.515018	0.514286	0.513309	0.507448	0.509158	0.505739	0.547009	0.513309	0.515018	0.509158	0.518193	0.5221	0.519414	0.512821	0.51917	0.511111	0.508181	0.507204
0.531624	0.538462	0.520879	0.537485	0.528938	0.524298	0.539194	0.527717	0.53431	0.539438	0.531136	0.529182	0.535287	0.548962	0.530403	0.536752	0.552381	0.544078	0.540171	0.550916	0.552381	0.558486	0.560928	0.550672	0.56337	0.567033	0.557265	0.559707	0.560928	0.570208	0.562149	0.567766	0.573138	0.571429	0.570696	0.565812	0.56801	0.564347	0.614652	0.565324	0.572161	0.568254	0.574603	0.577045	0.574359	0.567277	0.571184	0.57265	0.569963	0.5558
0.552137	0.547009	0.551893	0.558242	0.552137	0.55873	0.547497	0.547009	0.547009	0.548718	0.562149	0.550427	0.544811	0.561416	0.552381	0.557998	0.573626	0.562637	0.562393	0.572894	0.57265	0.574359	0.583394	0.577778	0.574359	0.584371	0.577534	0.574359	0.586325	0.58486	0.581929	0.591697	0.588278	0.590232	0.586081	0.585104	0.589255	0.586081	0.625397	0.585592	0.592186	0.587546	0.602686	0.597314	0.591453	0.59072	0.590476	0.589988	0.585836	0.584127
0.54823	0.557021	0.544811	0.553602	0.545543	0.55116	0.549451	0.555067	0.548962	0.539438	0.543834	0.558486	0.54823	0.557265	0.553114	0.554823	0.557753	0.56044	0.568742	0.572161	0.564591	0.580464	0.568742	0.577045	0.580464	0.580952	0.571673	0.579487	0.584615	0.584371	0.577534	0.579243	0.588278	0.586813	0.584127	0.586569	0.580952	0.586081	0.621978	0.587546	0.590965	0.587546	0.589744	0.601954	0.593895	0.591697	0.589011	0.589988	0.580464	0.579976
0.54823	0.544567	0.532845	0.540904	0.5221	0.54359	0.550672	0.539927	0.540171	0.534554	0.542125	0.537241	0.536264	0.544811	0.547497	0.540659	0.557021	0.550672	0.553114	0.557998	0.559219	0.56044	0.573138	0.563858	0.567033	0.566545	0.566545	0.561416	0.566056	0.578266	0.565568	0.577534	0.573626	0.571917	0.570208	0.569475	0.570696	0.576557	0.612698	0.571673	0.57851	0.573871	0.579243	0.576068	0.584127	0.577534	0.569963	0.574115	0.565812	0.574115
0.490354	0.473748	0.4779	0.483272	0.474481	0.471306	0.476435	0.478388	0.485958	0.479609	0.470818	0.491087	0.481074	0.483761	0.484982	0.486935	0.496947	0.495238	0.490598	0.497924	0.494261	0.504762	0.507692	0.505006	0.504518	0.509646	0.504518	0.502076	0.510379	0.506471	0.505983	0.502076	0.504518	0.515263	0.510867	0.513309	0.509158	0.510134	0.547497	0.517216	0.508913	0.512088	0.508913	0.51746	0.513309	0.512576	0.514042	0.506227	0.508669	0.503297
0.364103	0.368498	0.357265	0.359951	0.359951	0.361416	0.373382	0.356288	0.358242	0.368742	0.349206	0.348474	0.361416	0.374115	0.376068	0.3663	0.369231	0.37094	0.367521	0.371917	0.378022	0.372405	0.379976	0.38022	0.380952	0.381929	0.38486	0.377534	0.379731	0.385348	0.382662	0.389255	0.388523	0.381441	0.382173	0.384615	0.382906	0.384371	0.418559	0.396093	0.386813	0.385836	0.38779	0.386813	0.391697	0.390965	0.389988	0.385348	0.385104	0.379487
0.261294	0.266911	0.262759	0.267643	0.272283	0.262027	0.264957	0.254212	0.261294	0.264469	0.27326	0.267643	0.273748	0.272772	0.260073	0.270818	0.268132	0.275458	0.267155	0.275702	0.285226	0.273504	0.272772	0.274481	0.273748	0.28254	0.282051	0.2779	0.285714	0.288645	0.28254	0.276923	0.288156	0.279853	0.283761	0.278388	0.281807	0.283516	0.297924	0.265446	0.284737	0.282784	0.284493	0.283516	0.288156	0.282784	0.280586	0.287424	0.279365	0.276435
0.214652	0.206105	0.223443	0.210012	0.210501	0.209524	0.211966	0.211722	0.209035	0.207082	0.20757	0.213187	0.209035	0.209768	0.21221	0.205128	0.21685	0.212454	0.211477	0.217094	0.216606	0.222222	0.219292	0.215629	0.212943	0.216606	0.222222	0.22149	0.213187	0.215629	0.224664	0.217582	0.216361	0.219048	0.229548	0.215629	0.221734	0.22149	0.24884	0.266422	0.225397	0.217582	0.222466	0.216361	0.223199	0.220024	0.220757	0.217338	0.217094	0.216117
0.360195	0.333822	0.347741	0.344322	0.34188	0.349206	0.352869	0.337729	0.34652	0.338462	0.341148	0.353358	0.349206	0.342125	0.352381	0.349695	0.349206	0.357998	0.356532	0.347497	0.347985	0.358486	0.354823	0.350672	0.357753	0.359707	0.359463	0.358974	0.367033	0.362882	0.358486	0.358974	0.366056	0.358242	0.362393	0.363126	0.352869	0.363126	0.412943	0.435897	0.371429	0.356044	0.360684	0.364591	0.366056	0.358974	0.358486	0.364591	0.362637	0.354335
0.423932	0.392674	0.403907	0.394872	0.394139	0.394139	0.403907	0.394139	0.409524	0.405372	0.400244	0.396093	0.404884	0.408791	0.397558	0.406105	0.404884	0.401221	0.404151	0.409524	0.415629	0.410012	0.416117	0.411233	0.412943	0.410501	0.416606	0.421978	0.423199	0.415629	0.425153	0.414164	0.418315	0.424664	0.41978	0.424664	0.415385	0.410012	0.471795	0.503053	0.427106	0.41221	0.407326	0.418803	0.41978	0.424176	0.422222	0.41685	0.418559	0.409768
0.410012	0.407326	0.393162	0.399512	0.390965	0.404884	0.401954	0.395116	0.408547	0.401709	0.402198	0.408547	0.404884	0.411233	0.416117	0.403907	0.402686	0.41685	0.408303	0.410989	0.408791	0.418559	0.407814	0.415629	0.427595	0.415385	0.420024	0.424664	0.414408	0.426862	0.424176	0.421734	0.420757	0.426129	0.421245	0.421734	0.411722	0.414408	0.474481	0.504274	0.432723	0.420513	0.42149	0.424908	0.41978	0.421245	0.419048	0.420024	0.416606	0.413919
0.330891	0.33138	0.332112	0.343346	0.336264	0.341636	0.34652	0.345788	0.342613	0.345055	0.334799	0.341636	0.342125	0.337973	0.342857	0.340171	0.337241	0.336508	0.34188	0.365079	0.346764	0.352625	0.347741	0.353358	0.355311	0.359707	0.355311	0.359951	0.356532	0.356532	0.359463	0.360195	0.365079	0.3663	0.365812	0.353114	0.364835	0.356532	0.413675	0.422222	0.37094	0.356288	0.35409	0.357998	0.361661	0.364591	0.363858	0.355067	0.348718	0.350183
0.237607	0.223199	0.24127	0.244444	0.237118	0.223443	0.245421	0.239805	0.241026	0.230525	0.242979	0.239072	0.239072	0.238095	0.242002	0.243956	0.246642	0.240781	0.238095	0.249084	0.249328	0.26105	0.25348	0.248596	0.250061	0.253724	0.24884	0.254945	0.252991	0.252747	0.262515	0.252503	0.256899	0.254701	0.259829	0.26105	0.253724	0.258852	0.2884	0.304762	0.263004	0.254212	0.260073	0.257875	0.262271	0.25812	0.261294	0.257631	0.255189	0.25641
0.348718	0.34359	0.349939	0.344322	0.34188	0.350183	0.353846	0.338706	0.362149	0.350672	0.35116	0.355067	0.349206	0.358974	0.357265	0.352869	0.363126	0.35873	0.356532	0.362882	0.36044	0.365079	0.371673	0.371429	0.375336	0.374115	0.365079	0.372405	0.368498	0.37265	0.371673	0.378999	0.377045	0.37558	0.382173	0.369719	0.372894	0.367277	0.411966	0.452747	0.388523	0.37558	0.378266	0.38486	0.380952	0.375092	0.375092	0.381929	0.37558	0.367277
0.449573	0.425885	0.420513	0.435165	0.442002	0.417827	0.432234	0.416361	0.429792	0.43199	0.424908	0.430769	0.430769	0.4337	0.44591	0.438828	0.435409	0.432479	0.442979	0.436142	0.450305	0.451526	0.452259	0.447863	0.444689	0.450549	0.457143	0.456654	0.45348	0.455922	0.457631	0.459341	0.457875	0.464225	0.464713	0.46105	0.452991	0.453724	0.514774	0.537485	0.465446	0.45348	0.461294	0.45812	0.463736	0.464225	0.459096	0.46105	0.463248	0.456166
0.467399	0.462515	0.455189	0.468376	0.456654	0.470574	0.458364	0.46569	0.475214	0.473504	0.455922	0.456654	0.467643	0.467155	0.472527	0.481807	0.475702	0.478388	0.468376	0.486447	0.477411	0.483272	0.486447	0.484737	0.48547	0.4884	0.487179	0.491087	0.494261	0.495726	0.494017	0.499389	0.497924	0.494505	0.500366	0.491331	0.501343	0.497192	0.566056	0.58779	0.510134	0.488645	0.502808	0.498901	0.497924	0.501587	0.499634	0.498168	0.498413	0.491575
0.476435	0.485958	0.46105	0.481074	0.457631	0.470574	0.473993	0.48083	0.47326	0.481074	0.474969	0.461294	0.473748	0.474725	0.484737	0.476923	0.471795	0.468132	0.486203	0.494017	0.489133	0.493773	0.487668	0.491087	0.500611	0.492552	0.50696	0.499634	0.498657	0.504274	0.504518	0.500611	0.512576	0.504518	0.509158	0.50696	0.510134	0.506227	0.570452	0.604396	0.519902	0.500611	0.509158	0.510134	0.508669	0.504762	0.504029	0.508913	0.500366	0.496947
0.440537	0.429548	0.431258	0.440781	0.439805	0.436142	0.433211	0.425397	0.441514	0.431013	0.430281	0.431746	0.436874	0.429548	0.432967	0.43956	0.445177	0.438339	0.452259	0.450061	0.4442	0.448352	0.45348	0.451038	0.454945	0.457143	0.460073	0.456654	0.462271	0.453724	0.468132	0.461538	0.457387	0.461294	0.461783	0.460073	0.458364	0.466667	0.526984	0.544078	0.476923	0.451038	0.46105	0.458852	0.467399	0.463492	0.459829	0.46105	0.458364	0.458852
0.417582	0.418315	0.407326	0.414408	0.410989	0.415629	0.41221	0.407326	0.412454	0.426374	0.411233	0.420269	0.408547	0.410501	0.41221	0.411722	0.412454	0.421245	0.417827	0.42149	0.419048	0.423932	0.421978	0.424908	0.429548	0.426129	0.435653	0.428816	0.429792	0.430525	0.432479	0.432723	0.431502	0.42906	0.42906	0.434921	0.432479	0.435165	0.493284	0.516239	0.447863	0.430281	0.437607	0.433211	0.442735	0.440049	0.439805	0.432723	0.436386	0.431502
0.459829	0.469841	0.487424	0.461538	0.44884	0.465201	0.460317	0.470818	0.47326	0.468864	0.469597	0.460317	0.460073	0.458852	0.462027	0.456166	0.472527	0.467399	0.47033	0.474481	0.473504	0.483761	0.486447	0.481074	0.484249	0.490842	0.48254	0.49011	0.486447	0.484493	0.484982	0.497436	0.482295	0.492063	0.493284	0.485226	0.488645	0.486935	0.5558	0.583883	0.505739	0.489377	0.493773	0.491819	0.493773	0.498413	0.489133	0.497436	0.4884	0.481319
0.49304	0.506716	0.499389	0.481074	0.498901	0.486691	0.495726	0.496947	0.499634	0.484982	0.483272	0.485226	0.491087	0.492063	0.494261	0.491331	0.503053	0.496215	0.493529	0.510867	0.502808	0.508181	0.519902	0.506471	0.51453	0.518926	0.524786	0.522344	0.52674	0.518193	0.52967	0.5221	0.526984	0.531624	0.525031	0.522344	0.527473	0.525763	0.594872	0.627106	0.543346	0.522344	0.529182	0.536264	0.52967	0.530159	0.525519	0.534554	0.523077	0.520147
0.438095	0.45641	0.440781	0.440781	0.446642	0.438339	0.443712	0.435409	0.445421	0.446154	0.438584	0.442491	0.453236	0.452991	0.451526	0.452259	0.448352	0.452503	0.457387	0.458364	0.457875	0.459341	0.454945	0.463004	0.469597	0.462027	0.464225	0.468376	0.468376	0.462271	0.475702	0.475214	0.478632	0.479121	0.472527	0.472283	0.472039	0.47033	0.539438	0.561661	0.487179	0.472772	0.479121	0.475702	0.481074	0.477167	0.473504	0.479609	0.474481	0.462759
0.364103	0.370452	0.365568	0.37094	0.367521	0.359707	0.374847	0.367033	0.359219	0.378999	0.359463	0.365812	0.374115	0.369719	0.375824	0.364103	0.376068	0.369963	0.371673	0.378999	0.376068	0.376313	0.381929	0.385104	0.378999	0.38486	0.38022	0.377534	0.389011	0.39243	0.397802	0.389988	0.385348	0.391453	0.395604	0.386813	0.396825	0.383394	0.447375	0.469841	0.404884	0.388034	0.388278	0.399267	0.397558	0.396093	0.392186	0.390965	0.397802	0.389011
0.335775	0.295726	0.320147	0.300855	0.310623	0.316972	0.305739	0.315507	0.316484	0.326007	0.305739	0.315751	0.313065	0.320635	0.328938	0.321856	0.331136	0.324786	0.328205	0.333578	0.335043	0.330891	0.336752	0.335775	0.332112	0.338706	0.334554	0.341392	0.340415	0.336508	0.340659	0.342125	0.341636	0.340415	0.339683	0.345543	0.339194	0.335775	0.386813	0.402686	0.349206	0.338462	0.340904	0.343101	0.346276	0.345788	0.343834	0.342125	0.340659	0.336996
0.144322	0.138706	0.15409	0.135531	0.147009	0.156777	0.146032	0.147253	0.156777	0.14652	0.149206	0.157021	0.157265	0.161416	0.156532	0.156532	0.156044	0.164103	0.165324	0.161172	0.151893	0.159463	0.166545	0.161905	0.1558	0.165812	0.165568	0.160195	0.163614	0.163858	0.165812	0.171917	0.173138	0.169475	0.165324	0.170208	0.164591	0.166545	0.185592	0.208303	0.177778	0.162882	0.168254	0.171673	0.171673	0.165812	0.170696	0.171184	0.164103	0.16337
0.338462	0.349695	0.344078	0.343346	0.351893	0.340415	0.348718	0.344811	0.360195	0.345055	0.341148	0.35873	0.336996	0.351404	0.351648	0.359219	0.356044	0.3558	0.360684	0.369963	0.365812	0.363858	0.359463	0.374359	0.361905	0.36801	0.366789	0.369719	0.369231	0.369963	0.377534	0.373382	0.37558	0.373626	0.371429	0.369719	0.378999	0.371184	0.423199	0.441026	0.386813	0.368987	0.378266	0.381929	0.379731	0.37558	0.375092	0.373871	0.370208	0.373138
0.443223	0.434432	0.437363	0.447863	0.435409	0.428571	0.440537	0.440537	0.442491	0.448107	0.442247	0.434432	0.447131	0.44127	0.442002	0.445177	0.44591	0.444933	0.453724	0.450794	0.451038	0.45348	0.455433	0.454212	0.453724	0.464469	0.464225	0.464957	0.466667	0.461783	0.470818	0.471795	0.466911	0.469353	0.471062	0.468132	0.467155	0.474725	0.528205	0.562882	0.477411	0.462271	0.467888	0.471551	0.469597	0.475458	0.472039	0.469841	0.465934	0.463736
0.508181	0.517705	0.516239	0.504029	0.486691	0.500611	0.501099	0.505006	0.500366	0.495238	0.493284	0.498657	0.502076	0.511355	0.49768	0.500122	0.504518	0.519414	0.515263	0.51917	0.512332	0.522833	0.526496	0.528938	0.518926	0.528449	0.520879	0.524054	0.527228	0.526252	0.528205	0.534554	0.537485	0.532112	0.53138	0.533822	0.531624	0.532845	0.601954	0.641514	0.547253	0.526496	0.532112	0.535287	0.538706	0.541392	0.534066	0.532112	0.534066	0.524786
0.553114	0.549695	0.54359	0.545299	0.554579	0.550916	0.561661	0.555556	0.554579	0.553846	0.543101	0.548718	0.556288	0.557021	0.57094	0.56044	0.559463	0.5558	0.567033	0.577045	0.572161	0.578022	0.57094	0.576313	0.577289	0.578022	0.573382	0.579243	0.582418	0.581197	0.583639	0.589499	0.589255	0.591209	0.586569	0.581441	0.586813	0.586081	0.669353	0.699145	0.610012	0.585592	0.591941	0.591209	0.589255	0.595116	0.590476	0.587302	0.585592	0.584127
0.579731	0.579243	0.567521	0.572894	0.570208	0.560684	0.561661	0.577534	0.576068	0.57094	0.566056	0.573626	0.567521	0.576068	0.578266	0.585104	0.575336	0.58022	0.590232	0.595849	0.587302	0.591209	0.6	0.6	0.599756	0.604396	0.6	0.602442	0.608791	0.592918	0.609035	0.604884	0.616361	0.611477	0.602442	0.606105	0.613919	0.605861	0.689621	0.723565	0.630525	0.600977	0.610501	0.616117	0.617338	0.614896	0.613431	0.611722	0.603419	0.602198
0.565812	0.570452	0.567521	0.564835	0.561172	0.558486	0.566789	0.568498	0.578022	0.56337	0.566789	0.567277	0.57094	0.576068	0.567766	0.573138	0.583639	0.579487	0.573626	0.599512	0.582418	0.585348	0.592918	0.59072	0.591941	0.591209	0.60293	0.596825	0.604884	0.604396	0.604151	0.60293	0.6	0.603663	0.611966	0.614164	0.597802	0.605372	0.694994	0.722344	0.621245	0.599512	0.61685	0.622711	0.623932	0.613187	0.604884	0.611722	0.603175	0.592674
0.557998	0.552137	0.562637	0.560195	0.545543	0.546764	0.557509	0.551404	0.553846	0.546276	0.547741	0.554823	0.546032	0.561172	0.562882	0.566789	0.557753	0.55116	0.570696	0.575092	0.567521	0.578022	0.577534	0.581929	0.578999	0.582173	0.585592	0.582173	0.577289	0.582173	0.577534	0.593651	0.588278	0.589255	0.583639	0.580708	0.585104	0.588767	0.671551	0.70696	0.614164	0.58486	0.596825	0.59707	0.595116	0.590476	0.593407	0.592918	0.588767	0.582662
0.518437	0.509158	0.520879	0.516728	0.51453	0.524054	0.516728	0.500122	0.515995	0.525519	0.507692	0.515507	0.519414	0.535287	0.525763	0.527717	0.528938	0.524542	0.520879	0.531868	0.532601	0.534554	0.542613	0.542613	0.534554	0.549939	0.555556	0.545055	0.545543	0.546764	0.542857	0.547253	0.547253	0.551648	0.54823	0.549939	0.539683	0.552137	0.625397	0.655922	0.565324	0.544811	0.55116	0.553114	0.554335	0.552625	0.556044	0.546764	0.548962	0.540415
0.417582	0.409768	0.396581	0.400733	0.398779	0.404884	0.410256	0.406349	0.411477	0.408303	0.40757	0.409524	0.411966	0.401221	0.415385	0.418803	0.400977	0.415385	0.416361	0.414408	0.414896	0.415873	0.432234	0.422955	0.423932	0.427839	0.425397	0.423687	0.428083	0.430037	0.425153	0.42442	0.434432	0.437607	0.429548	0.429304	0.426374	0.430281	0.492796	0.507937	0.444689	0.425641	0.431013	0.432723	0.434921	0.437363	0.435409	0.432723	0.42735	0.42906
0.281074	0.282295	0.298657	0.284737	0.286203	0.279365	0.295482	0.27619	0.274969	0.2779	0.290354	0.283761	0.291575	0.299634	0.283761	0.298168	0.289866	0.298657	0.29304	0.304274	0.296215	0.298657	0.308425	0.3116	0.304762	0.30525	0.306227	0.298168	0.302564	0.308669	0.305006	0.307204	0.312088	0.306227	0.307204	0.310623	0.306227	0.308181	0.350916	0.371184	0.320147	0.304274	0.307448	0.309158	0.306716	0.310134	0.310134	0.308913	0.303785	0.306716
0.154579	0.158242	0.167277	0.155067	0.154823	0.150427	0.161905	0.153114	0.146276	0.157021	0.149206	0.153358	0.150427	0.157265	0.161172	0.165324	0.157509	0.154579	0.150916	0.162637	0.157265	0.160195	0.156777	0.161905	0.159463	0.162149	0.164835	0.158974	0.161905	0.162393	0.16337	0.165568	0.162393	0.161661	0.164835	0.163614	0.165812	0.16337	0.190965	0.198779	0.167521	0.156777	0.165812	0.171673	0.164347	0.165079	0.167033	0.160195	0.164835	0.161661
0.241514	0.251282	0.240293	0.234188	0.244689	0.247619	0.249817	0.247131	0.244689	0.251038	0.243223	0.241026	0.248596	0.241514	0.243468	0.247375	0.247375	0.251526	0.252015	0.251282	0.253236	0.261783	0.25641	0.246642	0.25348	0.252747	0.253968	0.252015	0.262027	0.252503	0.25812	0.256654	0.257143	0.25812	0.259585	0.252747	0.255433	0.254701	0.265446	0.277411	0.259585	0.254945	0.259341	0.254945	0.261294	0.260562	0.25812	0.253968	0.256166	0.255678
0.36337	0.357021	0.363858	0.366789	0.356044	0.358242	0.365324	0.346764	0.363126	0.359707	0.36337	0.35873	0.357509	0.366789	0.373138	0.370452	0.352137	0.364591	0.364591	0.373626	0.373138	0.377289	0.374115	0.373626	0.382662	0.37851	0.37265	0.38022	0.378999	0.383883	0.374847	0.387057	0.385592	0.378755	0.385104	0.380708	0.372405	0.369719	0.39243	0.400488	0.378022	0.376557	0.375824	0.383394	0.380952	0.383394	0.377045	0.381685	0.380952	0.371184
0.405372	0.40757	0.405372	0.390965	0.408303	0.398535	0.405617	0.398046	0.402686	0.402442	0.403175	0.419536	0.411966	0.414652	0.402198	0.412698	0.407326	0.413187	0.417827	0.41685	0.419536	0.423443	0.427106	0.419048	0.417338	0.417582	0.418071	0.422955	0.424908	0.426129	0.419292	0.426374	0.43199	0.423932	0.429548	0.425397	0.422222	0.419292	0.43956	0.449328	0.424908	0.428083	0.426862	0.432723	0.430281	0.431258	0.42735	0.424664	0.426618	0.416361
0.423199	0.426129	0.412698	0.410501	0.42149	0.418803	0.415873	0.417094	0.408547	0.407082	0.413187	0.408059	0.419536	0.419536	0.424664	0.423687	0.421734	0.423443	0.424908	0.432234	0.428327	0.420757	0.432967	0.426618	0.433211	0.434188	0.43663	0.438828	0.435409	0.44127	0.432234	0.442735	0.43663	0.441026	0.445421	0.435409	0.435165	0.435653	0.445421	0.451526	0.437118	0.439805	0.441514	0.440537	0.438339	0.440049	0.441758	0.437607	0.434921	0.428571
0.377289	0.373138	0.372161	0.368987	0.369231	0.382662	0.359219	0.374847	0.350672	0.367033	0.367033	0.368498	0.381197	0.380952	0.371429	0.364835	0.369475	0.375824	0.376801	0.37851	0.374359	0.37851	0.379731	0.386081	0.37851	0.386081	0.388278	0.392674	0.395116	0.395849	0.381685	0.387057	0.389011	0.393407	0.393651	0.38779	0.386081	0.38315	0.405617	0.406593	0.389499	0.393407	0.391697	0.394139	0.389744	0.397558	0.387057	0.387057	0.385348	0.381441
0.224908	0.211722	0.206838	0.21221	0.199023	0.210501	0.203419	0.213187	0.205128	0.210012	0.210745	0.210256	0.215385	0.211966	0.207814	0.211477	0.220024	0.214652	0.217582	0.220024	0.21685	0.219536	0.225153	0.21685	0.217582	0.217582	0.221001	0.217338	0.227106	0.228327	0.227839	0.226374	0.223932	0.228083	0.222222	0.222955	0.226618	0.220757	0.229304	0.236874	0.221245	0.223687	0.223932	0.224908	0.223687	0.229548	0.227839	0.223443	0.223687	0.217582
0.259096	0.259829	0.260317	0.249084	0.248107	0.239072	0.249817	0.259341	0.251526	0.248107	0.255922	0.244444	0.253724	0.266178	0.254701	0.26862	0.254212	0.251526	0.256899	0.26398	0.272039	0.264469	0.266667	0.26862	0.257875	0.269841	0.271551	0.264713	0.27033	0.269841	0.27033	0.274725	0.270818	0.271795	0.277411	0.271795	0.272283	0.268376	0.277411	0.291087	0.269597	0.270085	0.271795	0.276679	0.274237	0.27619	0.278877	0.270085	0.274237	0.26569
0.364591	0.37558	0.369719	0.357509	0.373871	0.366545	0.368498	0.35873	0.37094	0.356044	0.367033	0.376313	0.367766	0.375092	0.373871	0.375824	0.376313	0.379487	0.378266	0.386081	0.384615	0.380708	0.383639	0.385348	0.383394	0.38022	0.388278	0.387057	0.385592	0.388278	0.393651	0.395849	0.393651	0.392918	0.393651	0.39243	0.389499	0.382418	0.40928	0.417827	0.394139	0.394628	0.394139	0.397802	0.402686	0.392186	0.395849	0.390965	0.393407	0.389499
0.462515	0.467888	0.469597	0.461294	0.473748	0.453724	0.45812	0.454212	0.44884	0.45348	0.452015	0.465201	0.464713	0.46569	0.46569	0.461294	0.463492	0.466178	0.480342	0.477656	0.473993	0.486691	0.486691	0.481563	0.475946	0.474481	0.480342	0.48254	0.486935	0.492063	0.490842	0.492796	0.491087	0.485714	0.491087	0.489133	0.490354	0.483272	0.504762	0.520391	0.491575	0.489133	0.490598	0.491331	0.49475	0.500366	0.49768	0.490598	0.490598	0.485958
0.503297	0.5221	0.525519	0.515507	0.518437	0.522833	0.512821	0.507448	0.501832	0.510134	0.517216	0.517216	0.522589	0.522589	0.5221	0.525519	0.521123	0.533089	0.521856	0.535531	0.527961	0.538217	0.539683	0.532112	0.537973	0.543346	0.537729	0.535043	0.549695	0.544078	0.547741	0.546276	0.546764	0.548962	0.549206	0.550183	0.550183	0.54359	0.565079	0.579243	0.556532	0.545543	0.556777	0.550427	0.552381	0.548962	0.550183	0.551648	0.54652	0.54359
0.520879	0.540659	0.514774	0.510867	0.521612	0.518681	0.51917	0.52674	0.504762	0.506471	0.51453	0.517216	0.513309	0.521856	0.526252	0.524786	0.512088	0.519902	0.526252	0.530647	0.535287	0.546764	0.540171	0.536508	0.541636	0.533822	0.549451	0.542369	0.548474	0.548474	0.542613	0.550427	0.552381	0.550916	0.553114	0.54823	0.544811	0.547253	0.567033	0.582173	0.551404	0.547741	0.556044	0.55873	0.554579	0.5558	0.551893	0.547497	0.543834	0.54359
0.44591	0.447131	0.455433	0.453236	0.426129	0.440049	0.442735	0.427106	0.427839	0.436874	0.446642	0.44591	0.429792	0.436874	0.443223	0.447863	0.449084	0.449328	0.446398	0.454701	0.452503	0.46569	0.452747	0.458364	0.463248	0.461538	0.461538	0.473993	0.467155	0.467888	0.467888	0.469109	0.463248	0.466667	0.474481	0.469841	0.466178	0.461294	0.484249	0.488889	0.47033	0.469841	0.471551	0.466422	0.475702	0.472772	0.472039	0.474237	0.471551	0.459829
0.429548	0.417582	0.432723	0.41978	0.416117	0.41978	0.420024	0.413187	0.409524	0.421978	0.419536	0.408059	0.417094	0.421245	0.424664	0.432234	0.427106	0.417582	0.427839	0.428816	0.434921	0.428816	0.437363	0.434676	0.440537	0.435409	0.434188	0.4337	0.445421	0.445665	0.435897	0.436142	0.442247	0.446398	0.440781	0.440293	0.4337	0.438828	0.457387	0.47033	0.442735	0.441026	0.444444	0.445421	0.446886	0.452259	0.4442	0.442491	0.440781	0.43663
0.464957	0.482784	0.480342	0.482051	0.478388	0.477167	0.470574	0.47033	0.478877	0.467399	0.476435	0.476679	0.48083	0.488889	0.478632	0.477656	0.490842	0.475702	0.488889	0.485226	0.488156	0.496703	0.494261	0.49475	0.493529	0.496947	0.49768	0.505983	0.500855	0.506227	0.500855	0.50989	0.503785	0.50696	0.50989	0.50525	0.49768	0.499634	0.519414	0.539194	0.499389	0.507448	0.510134	0.507448	0.504762	0.505739	0.509158	0.510134	0.500855	0.499634
0.509646	0.517216	0.529182	0.508669	0.517216	0.504762	0.507692	0.508425	0.503785	0.506471	0.515263	0.517949	0.513309	0.519414	0.526252	0.522344	0.519658	0.529426	0.531868	0.536264	0.533333	0.530891	0.537729	0.538462	0.537973	0.537485	0.54188	0.547497	0.546276	0.547253	0.544811	0.543346	0.551404	0.557509	0.544322	0.547741	0.544811	0.539194	0.567033	0.580708	0.550183	0.545543	0.548962	0.5558	0.553114	0.552625	0.548962	0.548474	0.545788	0.545788
0.464957	0.4779	0.472039	0.468376	0.471551	0.460073	0.475702	0.455189	0.460562	0.472039	0.452015	0.460073	0.466422	0.471551	0.479365	0.480098	0.472039	0.481563	0.484493	0.483272	0.48547	0.481563	0.487179	0.487912	0.489866	0.488156	0.48254	0.492308	0.496459	0.493773	0.495971	0.500611	0.497192	0.492063	0.501587	0.500122	0.489866	0.487668	0.508913	0.516972	0.494994	0.499634	0.498901	0.501587	0.504029	0.49768	0.503541	0.497192	0.492552	0.488889
0.373626	0.370696	0.385348	0.37265	0.380464	0.36337	0.376557	0.369963	0.366056	0.368987	0.382418	0.380708	0.377778	0.382418	0.38022	0.386081	0.38315	0.389011	0.381197	0.389011	0.388523	0.395116	0.388767	0.394872	0.396093	0.400244	0.398779	0.389988	0.397314	0.406593	0.4	0.406105	0.402198	0.399512	0.401465	0.396825	0.400733	0.397314	0.418559	0.421245	0.404884	0.403907	0.401954	0.407326	0.40757	0.409524	0.407326	0.407082	0.402198	0.400244
0.329182	0.352137	0.347253	0.332112	0.36044	0.333578	0.345788	0.340659	0.340171	0.351404	0.338217	0.341148	0.342125	0.346276	0.34652	0.347741	0.351404	0.353602	0.353114	0.361661	0.358974	0.357509	0.359951	0.362882	0.35409	0.361905	0.364591	0.365324	0.362882	0.366789	0.367033	0.366545	0.370452	0.368987	0.371429	0.367766	0.36337	0.365079	0.377289	0.393895	0.365079	0.369475	0.368742	0.368987	0.376068	0.370696	0.369231	0.37265	0.36801	0.3663
0.15873	0.161416	0.153358	0.167277	0.165812	0.15409	0.159951	0.163858	0.165812	0.155311	0.158242	0.156532	0.173626	0.163126	0.167521	0.172161	0.167033	0.170696	0.167277	0.164835	0.1663	0.172894	0.168742	0.176068	0.173138	0.173138	0.177289	0.175336	0.17558	0.182173	0.178266	0.177289	0.181929	0.181441	0.175824	0.185836	0.174603	0.177534	0.187302	0.194139	0.182418	0.183883	0.177778	0.181929	0.18315	0.177534	0.188278	0.179976	0.17851	0.181197
0.330403	0.36337	0.355556	0.359951	0.352625	0.356044	0.348718	0.354823	0.347741	0.356777	0.349939	0.355311	0.356532	0.359463	0.354579	0.354823	0.355067	0.356532	0.368254	0.365324	0.361661	0.368742	0.375336	0.374847	0.360195	0.362393	0.378999	0.373871	0.377289	0.37265	0.374359	0.380952	0.381441	0.384127	0.383639	0.376801	0.378022	0.373626	0.391941	0.4	0.378755	0.377534	0.387057	0.383394	0.379243	0.38779	0.380708	0.373871	0.376068	0.373382
0.470085	0.481563	0.457875	0.459096	0.467155	0.455922	0.474725	0.463248	0.470085	0.471306	0.462027	0.470574	0.468864	0.468376	0.476923	0.484737	0.472772	0.48083	0.480342	0.473504	0.487424	0.49475	0.487179	0.490842	0.485714	0.492796	0.492552	0.491087	0.499634	0.500855	0.492308	0.503053	0.503297	0.501587	0.498413	0.503297	0.495971	0.494261	0.513065	0.526984	0.499389	0.495482	0.504029	0.505006	0.500855	0.502808	0.502808	0.499145	0.499389	0.49304
0.535043	0.534554	0.54823	0.534066	0.535043	0.526007	0.53138	0.530647	0.526984	0.524054	0.527961	0.533822	0.526007	0.538217	0.535775	0.541148	0.539438	0.539683	0.543346	0.548962	0.558974	0.555311	0.556288	0.556532	0.562393	0.56337	0.559219	0.565812	0.567766	0.564591	0.561905	0.573138	0.571429	0.576557	0.57094	0.5663	0.559951	0.559951	0.585592	0.601221	0.570208	0.571917	0.564591	0.57265	0.571673	0.574359	0.573382	0.565812	0.564103	0.559951
0.569231	0.568987	0.566056	0.568742	0.559463	0.565324	0.570696	0.562882	0.562637	0.565079	0.569719	0.576068	0.562637	0.577045	0.57851	0.585836	0.576557	0.585348	0.580708	0.585836	0.589988	0.586325	0.59072	0.592674	0.599023	0.597802	0.595849	0.598291	0.61221	0.605617	0.608547	0.612943	0.601709	0.607082	0.615385	0.60464	0.599756	0.602686	0.622711	0.642979	0.608547	0.611233	0.612454	0.610501	0.616606	0.612454	0.615629	0.600977	0.604396	0.598291
0.587057	0.587546	0.585104	0.583639	0.571673	0.579243	0.581929	0.569963	0.574115	0.576313	0.575092	0.577045	0.577778	0.590232	0.59072	0.586569	0.589499	0.593407	0.598046	0.60464	0.6	0.60293	0.610501	0.607082	0.603907	0.608547	0.606349	0.610745	0.622222	0.617094	0.620024	0.622222	0.625153	0.616361	0.620757	0.619292	0.615629	0.609768	0.638095	0.655189	0.613187	0.615873	0.620513	0.628083	0.620024	0.617827	0.622222	0.620269	0.617094	0.611966
0.569231	0.58486	0.587302	0.569719	0.587302	0.578022	0.567521	0.566789	0.582906	0.576313	0.566789	0.577778	0.582173	0.582906	0.593895	0.58486	0.590965	0.589011	0.588767	0.609524	0.600733	0.599512	0.611966	0.607814	0.605128	0.603907	0.612698	0.610745	0.616606	0.615385	0.613187	0.623199	0.621978	0.618803	0.620757	0.617582	0.616117	0.60928	0.63956	0.652747	0.618315	0.616117	0.621245	0.620757	0.622711	0.622466	0.620513	0.613187	0.615385	0.610012
0.550183	0.567766	0.55409	0.548962	0.555067	0.547253	0.557265	0.562882	0.552869	0.556777	0.557021	0.558486	0.559219	0.571429	0.577778	0.57094	0.566056	0.58022	0.573626	0.574115	0.577045	0.594383	0.579976	0.581441	0.589988	0.58315	0.591941	0.593162	0.596581	0.598046	0.589744	0.600977	0.597314	0.597558	0.591697	0.593651	0.594628	0.588034	0.616361	0.629304	0.601709	0.595849	0.597558	0.603907	0.60464	0.601709	0.598046	0.601954	0.597314	0.595849
0.518437	0.505006	0.525519	0.512088	0.527228	0.514286	0.512821	0.516484	0.513553	0.515751	0.51453	0.521612	0.527717	0.523565	0.52381	0.525519	0.5221	0.530159	0.524054	0.532112	0.539438	0.538217	0.535775	0.544567	0.541148	0.546764	0.547009	0.547985	0.549695	0.558242	0.541148	0.545788	0.558974	0.550916	0.553114	0.547741	0.547985	0.542613	0.561905	0.578022	0.551404	0.552137	0.556777	0.557509	0.558242	0.556288	0.556777	0.552869	0.550672	0.544078
0.42442	0.428571	0.418559	0.418803	0.422711	0.405861	0.423199	0.414164	0.419048	0.432967	0.427595	0.409768	0.431502	0.4337	0.424664	0.432967	0.436386	0.436874	0.440049	0.432234	0.432234	0.446642	0.439316	0.434188	0.449084	0.447863	0.444689	0.442247	0.450305	0.454945	0.449573	0.443712	0.452259	0.450061	0.44884	0.452259	0.452991	0.44591	0.466911	0.473504	0.451526	0.45348	0.451526	0.455189	0.449817	0.449817	0.458608	0.455433	0.444933	0.441514
0.29475	0.306716	0.306716	0.301099	0.310379	0.302808	0.30232	0.307448	0.312088	0.303785	0.29304	0.30525	0.310623	0.31746	0.31746	0.315507	0.308913	0.3221	0.317949	0.315018	0.320635	0.31917	0.324786	0.317216	0.321856	0.320391	0.318681	0.321123	0.329182	0.323321	0.325031	0.332357	0.328449	0.32381	0.324542	0.33138	0.324054	0.326007	0.338462	0.34823	0.32674	0.323077	0.324542	0.329182	0.326496	0.329182	0.33431	0.325519	0.325519	0.325275
0.205861	0.20928	0.198535	0.193651	0.198046	0.201954	0.202198	0.198046	0.201465	0.199756	0.192674	0.208547	0.204151	0.205372	0.201465	0.20757	0.203419	0.202198	0.198779	0.199756	0.208059	0.208547	0.215385	0.210501	0.207814	0.212454	0.210501	0.210501	0.219292	0.214652	0.211722	0.218559	0.207082	0.212943	0.214408	0.213919	0.211233	0.210012	0.220269	0.228816	0.218071	0.214896	0.214652	0.215629	0.214652	0.214652	0.216606	0.213187	0.211722	0.212943
0.238339	0.231258	0.244933	0.248596	0.232967	0.233211	0.229792	0.227839	0.234432	0.23956	0.232479	0.228816	0.23199	0.23663	0.243712	0.248596	0.249328	0.240781	0.239316	0.242002	0.248596	0.248352	0.247863	0.248352	0.239072	0.252259	0.247619	0.252747	0.253236	0.247863	0.253968	0.247375	0.252747	0.253236	0.251282	0.253724	0.2442	0.249817	0.255433	0.254212	0.251526	0.250305	0.25812	0.252991	0.253968	0.25177	0.250794	0.250305	0.249817	0.249573
0.378266	0.356777	0.363858	0.369963	0.365568	0.35409	0.367521	0.3663	0.369231	0.34823	0.368742	0.362637	0.368254	0.36801	0.360684	0.374115	0.367766	0.374359	0.37094	0.373871	0.371184	0.377778	0.379243	0.378266	0.379243	0.380708	0.371184	0.386081	0.380464	0.383639	0.387302	0.390232	0.389255	0.384371	0.386813	0.390476	0.387546	0.385104	0.38022	0.389744	0.389011	0.382662	0.387546	0.390476	0.385592	0.389988	0.386325	0.389988	0.380464	0.377778
0.405372	0.393651	0.40464	0.406838	0.412454	0.397802	0.411966	0.405861	0.412698	0.406593	0.405128	0.404151	0.40757	0.40293	0.41978	0.414896	0.412698	0.42442	0.414896	0.420513	0.410012	0.42149	0.414896	0.425641	0.418803	0.413919	0.419048	0.423687	0.423443	0.427595	0.430037	0.42906	0.423443	0.427595	0.429548	0.425641	0.425641	0.42442	0.424664	0.428083	0.423687	0.427839	0.428327	0.431746	0.428571	0.430037	0.428327	0.424176	0.425641	0.421001
0.426129	0.440293	0.429792	0.446154	0.426862	0.423443	0.426618	0.434188	0.435897	0.422711	0.424176	0.437607	0.428083	0.446886	0.445421	0.437607	0.444444	0.442979	0.442247	0.442735	0.448596	0.445177	0.456654	0.449328	0.44591	0.458364	0.455433	0.449328	0.453968	0.464713	0.458364	0.458852	0.459096	0.45641	0.460073	0.463248	0.461538	0.452747	0.45812	0.454701	0.450794	0.454457	0.463248	0.458608	0.466422	0.456166	0.462759	0.449817	0.456899	0.455189
0.373138	0.368987	0.393651	0.373382	0.376801	0.372161	0.366545	0.387546	0.372161	0.383883	0.386081	0.37851	0.384371	0.38779	0.38779	0.390476	0.388278	0.394383	0.396825	0.393895	0.395604	0.39707	0.399267	0.400244	0.403907	0.399023	0.403663	0.403175	0.407326	0.406105	0.406838	0.405128	0.403419	0.408547	0.413187	0.409524	0.402198	0.410745	0.411477	0.401709	0.410256	0.411722	0.40757	0.410012	0.408059	0.409524	0.411966	0.410012	0.401954	0.400244
0.301832	0.289133	0.28083	0.292552	0.289866	0.28547	0.288889	0.282295	0.286447	0.288645	0.296215	0.294994	0.291087	0.284982	0.294994	0.307448	0.303297	0.299878	0.295482	0.298413	0.302076	0.300611	0.30525	0.307692	0.311844	0.30989	0.304762	0.312088	0.310623	0.307692	0.30989	0.310623	0.316972	0.318681	0.305739	0.31453	0.310379	0.305739	0.313065	0.309158	0.307448	0.30696	0.309402	0.312088	0.313309	0.310134	0.315751	0.30525	0.305495	0.299145
0.250061	0.254701	0.274969	0.257875	0.245177	0.249084	0.265934	0.264225	0.25641	0.257631	0.262515	0.245665	0.258608	0.260806	0.270085	0.272039	0.266667	0.264713	0.271062	0.268376	0.264957	0.273504	0.26569	0.270818	0.272772	0.281563	0.273748	0.274481	0.280586	0.274237	0.278632	0.28083	0.278632	0.273993	0.280098	0.279853	0.281319	0.279609	0.278144	0.280342	0.27619	0.283761	0.286447	0.282784	0.278388	0.283516	0.282051	0.277411	0.280586	0.276435
0.388523	0.391209	0.377045	0.383883	0.385836	0.385104	0.386081	0.39072	0.397314	0.379243	0.390476	0.381197	0.389499	0.387057	0.391941	0.389744	0.395849	0.399023	0.394628	0.396825	0.403907	0.404884	0.4	0.405861	0.405128	0.413919	0.405372	0.404884	0.411233	0.413187	0.418315	0.413187	0.417827	0.414652	0.414164	0.418559	0.414652	0.420024	0.417094	0.41221	0.413675	0.416361	0.419292	0.419048	0.418559	0.41514	0.418315	0.414652	0.416361	0.416361
0.4779	0.479609	0.491087	0.478632	0.481563	0.476923	0.483516	0.476679	0.469597	0.483028	0.478632	0.474481	0.475214	0.486691	0.475946	0.483028	0.498413	0.486935	0.493773	0.497192	0.500122	0.497436	0.501832	0.509402	0.500611	0.508425	0.5116	0.506227	0.515507	0.505739	0.514774	0.508181	0.514286	0.516484	0.515018	0.520635	0.514042	0.5116	0.5116	0.513065	0.516972	0.513553	0.51746	0.514286	0.518926	0.520879	0.518681	0.516728	0.507937	0.5116
0.519414	0.527717	0.548718	0.530647	0.530647	0.524054	0.524786	0.518193	0.509158	0.531136	0.529426	0.522833	0.54188	0.527473	0.532845	0.539683	0.546276	0.547253	0.541392	0.556532	0.544811	0.553602	0.552869	0.55873	0.552381	0.558242	0.557265	0.565568	0.561172	0.567521	0.558974	0.565079	0.565568	0.571429	0.565568	0.567766	0.568742	0.571917	0.567033	0.569719	0.566545	0.576068	0.573626	0.573382	0.572894	0.576801	0.570208	0.568742	0.572405	0.562637
0.527228	0.527717	0.528205	0.508669	0.516239	0.501587	0.501099	0.517216	0.515995	0.511355	0.517705	0.519414	0.523077	0.521612	0.526496	0.52381	0.523565	0.534554	0.530647	0.536264	0.525763	0.53895	0.542613	0.541148	0.541392	0.534554	0.547985	0.543834	0.553358	0.550916	0.55116	0.547253	0.554579	0.560684	0.555556	0.552381	0.554823	0.553114	0.551648	0.55409	0.552625	0.556044	0.559951	0.557998	0.556777	0.557021	0.562637	0.55409	0.550916	0.544078
0.457143	0.440293	0.463492	0.446154	0.44591	0.449084	0.437851	0.448352	0.443468	0.449084	0.444933	0.44884	0.444444	0.455922	0.463248	0.453236	0.46569	0.465446	0.461538	0.469353	0.466911	0.463736	0.471062	0.472527	0.472283	0.46862	0.476435	0.480098	0.483272	0.48083	0.4884	0.481563	0.477167	0.48254	0.483028	0.478877	0.479609	0.477656	0.483028	0.478388	0.481319	0.483516	0.4779	0.483516	0.48547	0.484005	0.484982	0.483516	0.478144	0.477656
0.4779	0.46862	0.46569	0.452015	0.451526	0.449084	0.460562	0.447375	0.454212	0.459341	0.448596	0.457631	0.455433	0.464225	0.459096	0.462759	0.462027	0.459341	0.467399	0.463004	0.469597	0.466911	0.471062	0.47326	0.46569	0.478632	0.470085	0.478388	0.483272	0.484249	0.477411	0.487668	0.483761	0.491087	0.487424	0.483028	0.484982	0.481563	0.482295	0.483516	0.474725	0.485714	0.484249	0.487668	0.481563	0.484005	0.483272	0.481563	0.479609	0.473504
0.515507	0.498168	0.524542	0.507448	0.521856	0.520879	0.507204	0.520147	0.512088	0.504762	0.522344	0.510623	0.515507	0.515018	0.527961	0.525519	0.52967	0.525763	0.528449	0.527961	0.526984	0.536264	0.537973	0.53431	0.531136	0.537485	0.542125	0.543834	0.545543	0.549206	0.547009	0.549695	0.550427	0.546764	0.549206	0.545299	0.551648	0.539438	0.544567	0.554579	0.557998	0.557021	0.553602	0.555311	0.54823	0.556532	0.550672	0.557021	0.543101	0.54652
0.532357	0.548474	0.524542	0.527228	0.531868	0.520879	0.510379	0.515263	0.529426	0.518926	0.519414	0.528938	0.53602	0.519902	0.532112	0.539683	0.545543	0.547253	0.542125	0.551648	0.544078	0.54359	0.563858	0.554335	0.554579	0.558242	0.561661	0.563858	0.572894	0.559463	0.559951	0.562637	0.565568	0.570452	0.564591	0.572405	0.566056	0.562637	0.56801	0.568742	0.572894	0.57265	0.572405	0.577289	0.572894	0.57558	0.578022	0.569963	0.56044	0.561905
0.476679	0.462515	0.486203	0.462515	0.467155	0.469597	0.450305	0.472772	0.46862	0.470818	0.465934	0.472772	0.482051	0.468376	0.472039	0.482295	0.477167	0.492063	0.486691	0.479853	0.485714	0.495482	0.491575	0.492552	0.492308	0.498168	0.500122	0.50232	0.505495	0.498657	0.504274	0.502564	0.508181	0.510867	0.513553	0.515507	0.504274	0.503541	0.505983	0.505983	0.51453	0.501587	0.507937	0.510379	0.510867	0.5116	0.50232	0.50989	0.499878	0.500122
0.39243	0.39243	0.393651	0.380464	0.396825	0.381929	0.378999	0.383639	0.379976	0.393407	0.383394	0.386325	0.384371	0.391941	0.391941	0.400733	0.392918	0.400488	0.397558	0.408547	0.396337	0.403663	0.413431	0.410012	0.408547	0.408059	0.411722	0.416361	0.419536	0.422711	0.413675	0.422955	0.417827	0.42149	0.420024	0.420024	0.414164	0.412454	0.417094	0.417827	0.420269	0.425641	0.420513	0.427839	0.421001	0.424908	0.420757	0.421734	0.417582	0.415873
0.340659	0.351893	0.33602	0.338706	0.342369	0.336996	0.34359	0.344078	0.346276	0.346276	0.332357	0.341636	0.345055	0.349695	0.347009	0.356044	0.35116	0.353358	0.341392	0.354335	0.359707	0.359219	0.359463	0.361416	0.360684	0.367521	0.355067	0.36337	0.373871	0.365812	0.377778	0.371184	0.368254	0.373871	0.366545	0.365324	0.372894	0.373138	0.372405	0.371429	0.370696	0.368987	0.374359	0.374359	0.37265	0.370208	0.369963	0.368987	0.367521	0.362637
0.148962	0.142613	0.148962	0.159463	0.158242	0.155067	0.153114	0.151893	0.157265	0.162149	0.159951	0.150427	0.1558	0.153602	0.165812	0.159219	0.165568	0.161172	0.162393	0.163858	0.169475	0.164347	0.163126	0.170452	0.165812	0.171673	0.169231	0.168498	0.167277	0.171673	0.173871	0.171429	0.171184	0.176801	0.170208	0.175336	0.173382	0.170208	0.174847	0.168742	0.171184	0.178266	0.173138	0.168742	0.178022	0.181197	0.178999	0.170696	0.171917	0.166545
0.347253	0.356777	0.368498	0.339927	0.345543	0.358242	0.357021	0.3663	0.344322	0.348962	0.346032	0.359951	0.357998	0.355556	0.3663	0.348962	0.361661	0.364591	0.355067	0.365324	0.369231	0.363858	0.37094	0.38022	0.361661	0.373626	0.372405	0.370208	0.373382	0.379243	0.374603	0.379243	0.369231	0.379243	0.379487	0.377289	0.378022	0.372161	0.382418	0.379731	0.380952	0.379731	0.376801	0.380464	0.376557	0.38315	0.381929	0.378266	0.373382	0.374359
0.467643	0.467399	0.469353	0.453236	0.453724	0.464225	0.462759	0.46862	0.46569	0.466911	0.46862	0.470085	0.475946	0.472527	0.478388	0.465934	0.484737	0.478632	0.473016	0.479121	0.477656	0.48547	0.484493	0.484982	0.48547	0.491087	0.484493	0.492063	0.486203	0.485226	0.491087	0.490354	0.500855	0.500122	0.497192	0.499389	0.496947	0.496459	0.491819	0.500366	0.490598	0.497924	0.501343	0.500366	0.499389	0.499634	0.501099	0.493284	0.498168	0.487424
0.554335	0.547253	0.561905	0.542125	0.550672	0.556044	0.548718	0.547497	0.548718	0.564103	0.553114	0.548474	0.561661	0.565568	0.56337	0.568742	0.563126	0.570452	0.559951	0.574603	0.581197	0.583883	0.581197	0.584371	0.584127	0.585592	0.58486	0.590476	0.592674	0.591697	0.588034	0.589744	0.597802	0.59536	0.592674	0.589011	0.599512	0.59243	0.589988	0.596337	0.593895	0.594139	0.590232	0.602198	0.59536	0.596337	0.596337	0.598291	0.594139	0.591453
0.585592	0.581685	0.582173	0.594139	0.584127	0.579731	0.58486	0.579976	0.586325	0.578266	0.591209	0.585348	0.581441	0.594628	0.591453	0.600733	0.586569	0.607082	0.597314	0.596825	0.60293	0.604396	0.601221	0.610501	0.613675	0.615873	0.622466	0.622955	0.616117	0.615385	0.618559	0.623199	0.622711	0.633455	0.626862	0.626618	0.623932	0.62735	0.623687	0.629792	0.626374	0.622466	0.624176	0.633455	0.636386	0.62442	0.623932	0.628816	0.623932	0.608791
0.575092	0.56337	0.582173	0.556044	0.573138	0.576557	0.563126	0.564835	0.559219	0.577289	0.574847	0.564347	0.568498	0.578022	0.583394	0.581197	0.582173	0.589011	0.58022	0.587057	0.596093	0.589744	0.600733	0.595604	0.594383	0.601465	0.598779	0.606593	0.608303	0.606838	0.606838	0.609768	0.610745	0.611233	0.616117	0.610989	0.617582	0.610745	0.614408	0.615873	0.612698	0.613919	0.616117	0.621001	0.621734	0.617582	0.617582	0.616117	0.618071	0.604884
0.566056	0.576801	0.571429	0.575824	0.568498	0.573382	0.563126	0.564835	0.567033	0.567033	0.574847	0.566789	0.569231	0.573138	0.586569	0.573382	0.579731	0.578755	0.577289	0.587057	0.588034	0.589255	0.6	0.595604	0.602198	0.599756	0.602686	0.602442	0.6	0.609035	0.606838	0.602686	0.611722	0.610745	0.617094	0.619536	0.611477	0.611233	0.607082	0.609524	0.611966	0.614896	0.615385	0.62149	0.619292	0.618071	0.608059	0.61221	0.610012	0.604151
0.554335	0.553602	0.552137	0.541148	0.549695	0.535775	0.553846	0.553602	0.563126	0.555556	0.543101	0.546764	0.557265	0.566545	0.56801	0.5663	0.567521	0.569719	0.559951	0.572405	0.567766	0.573871	0.576068	0.581197	0.587057	0.569963	0.583639	0.587057	0.592674	0.58315	0.585348	0.593407	0.587057	0.588278	0.586813	0.590965	0.58486	0.580952	0.592186	0.590476	0.590476	0.594139	0.592918	0.600488	0.604151	0.599267	0.594383	0.592674	0.586325	0.580708
0.513065	0.499389	0.512576	0.495971	0.510623	0.490842	0.496947	0.505006	0.506227	0.507448	0.507692	0.507937	0.507692	0.498413	0.513553	0.510623	0.515995	0.527961	0.515507	0.533578	0.520391	0.52381	0.532357	0.532357	0.528938	0.532112	0.535775	0.536996	0.538217	0.537973	0.538462	0.539438	0.545055	0.544078	0.540904	0.540171	0.541148	0.536996	0.536264	0.533822	0.535043	0.543101	0.543346	0.549695	0.544811	0.544078	0.538706	0.546276	0.544322	0.534066
0.424908	0.420757	0.429792	0.418559	0.425885	0.42149	0.412943	0.426129	0.42149	0.422711	0.414164	0.415385	0.423687	0.42442	0.43199	0.440049	0.436142	0.441514	0.435653	0.439316	0.441758	0.442491	0.442491	0.443712	0.44591	0.442491	0.448596	0.452259	0.453236	0.451282	0.450549	0.457387	0.456166	0.454212	0.453236	0.458364	0.450549	0.452991	0.45812	0.454701	0.452991	0.454457	0.462027	0.460073	0.465201	0.457143	0.458364	0.459585	0.45348	0.450061
0.301832	0.323565	0.302564	0.301832	0.315507	0.31453	0.317705	0.303541	0.321123	0.304762	0.295238	0.30989	0.318437	0.312332	0.318193	0.318437	0.322833	0.312332	0.314774	0.315995	0.315751	0.325031	0.33602	0.318437	0.32381	0.325519	0.330891	0.33431	0.333822	0.334554	0.330891	0.333089	0.338462	0.333089	0.33895	0.335287	0.331136	0.335531	0.333578	0.327473	0.332112	0.334554	0.33138	0.333822	0.337973	0.333822	0.330891	0.328205	0.326984	0.32674
0.229304	0.232479	0.243712	0.211477	0.207326	0.228816	0.215385	0.219536	0.226618	0.218803	0.218071	0.222711	0.228571	0.225885	0.227595	0.229792	0.225641	0.225153	0.227839	0.228083	0.227595	0.233211	0.232967	0.239805	0.235653	0.232234	0.237851	0.242491	0.242735	0.235653	0.235409	0.235653	0.238584	0.238339	0.239072	0.240781	0.240537	0.238584	0.240537	0.242735	0.242979	0.242735	0.240537	0.238828	0.243468	0.240537	0.242491	0.237363	0.238828	0.235897
0.278144	0.279365	0.281807	0.281563	0.257631	0.275214	0.278144	0.267643	0.277167	0.281807	0.280098	0.274237	0.275946	0.276923	0.271306	0.281563	0.284005	0.282784	0.283272	0.278388	0.292796	0.28547	0.278144	0.298901	0.287424	0.287668	0.285226	0.285226	0.289133	0.286203	0.29304	0.28547	0.294261	0.294261	0.296703	0.298657	0.291819	0.2884	0.292308	0.296215	0.289621	0.297436	0.296947	0.290842	0.295971	0.290842	0.289377	0.291331	0.294261	0.291087
0.386569	0.404396	0.396825	0.385836	0.389499	0.379976	0.388034	0.384127	0.387546	0.38486	0.383394	0.386325	0.395849	0.398291	0.39243	0.395849	0.388523	0.397558	0.391209	0.398535	0.404884	0.399267	0.403663	0.397314	0.4	0.399756	0.403907	0.414408	0.4	0.40757	0.411966	0.410012	0.407082	0.407326	0.411233	0.412943	0.410989	0.410745	0.40464	0.411233	0.412698	0.416361	0.413187	0.410256	0.413187	0.416117	0.414652	0.402686	0.409768	0.401954
0.453968	0.437607	0.44591	0.439316	0.430281	0.422222	0.438339	0.442735	0.442735	0.439072	0.436142	0.431258	0.444689	0.443712	0.451038	0.443956	0.432479	0.445665	0.453236	0.447863	0.443223	0.449573	0.452015	0.455922	0.443712	0.455678	0.457875	0.461783	0.463004	0.457143	0.46105	0.465934	0.466911	0.469353	0.465201	0.459096	0.46398	0.459829	0.453236	0.462027	0.459829	0.463248	0.46105	0.45812	0.465446	0.463248	0.460317	0.463492	0.462515	0.459096
0.470574	0.463248	0.465934	0.460806	0.452503	0.45812	0.465201	0.471551	0.469841	0.464469	0.46862	0.462027	0.467888	0.476923	0.462271	0.464957	0.471306	0.470085	0.471795	0.469353	0.479609	0.481563	0.484982	0.475458	0.491575	0.487668	0.480342	0.489377	0.48547	0.484493	0.484737	0.491087	0.4884	0.4884	0.491575	0.486935	0.489377	0.492552	0.488645	0.496215	0.487668	0.486935	0.492308	0.496215	0.492552	0.489621	0.491819	0.487668	0.487179	0.480098
0.392918	0.403175	0.399023	0.40293	0.399267	0.386325	0.405617	0.396093	0.394383	0.402686	0.401709	0.405617	0.400977	0.410012	0.416606	0.406593	0.409035	0.414408	0.411966	0.423687	0.40757	0.417338	0.417827	0.422955	0.421245	0.42149	0.421734	0.425641	0.430037	0.427595	0.426862	0.420269	0.433211	0.431746	0.423687	0.43199	0.431258	0.425641	0.430525	0.42735	0.425397	0.432723	0.429304	0.428327	0.430037	0.4337	0.424176	0.426374	0.421978	0.425397
0.353358	0.344322	0.350916	0.341636	0.342857	0.347009	0.35116	0.345299	0.346032	0.352137	0.356288	0.343101	0.347009	0.349695	0.34823	0.349939	0.351404	0.350183	0.358974	0.356288	0.356044	0.355556	0.361172	0.35873	0.360195	0.364347	0.364103	0.371673	0.373626	0.368498	0.370452	0.368498	0.372405	0.364591	0.368254	0.373626	0.371673	0.368987	0.373626	0.377045	0.374115	0.367277	0.37265	0.370452	0.37558	0.37265	0.365812	0.368498	0.369719	0.362393
0.119902	0.13602	0.124298	0.12381	0.118437	0.139683	0.126252	0.135287	0.117216	0.132845	0.13138	0.13138	0.139683	0.136264	0.129915	0.137729	0.134799	0.135531	0.134799	0.132601	0.135775	0.135043	0.137241	0.137241	0.147009	0.136752	0.141148	0.13895	0.143834	0.137485	0.140659	0.14652	0.153114	0.142369	0.142613	0.148474	0.14359	0.145055	0.143101	0.143101	0.148718	0.146276	0.14652	0.149695	0.147985	0.146032	0.144078	0.144811	0.146276	0.138706
0.253724	0.256166	0.234676	0.23956	0.246642	0.242247	0.259829	0.24884	0.239316	0.247131	0.244689	0.241514	0.259585	0.252015	0.255189	0.255922	0.262759	0.256166	0.260562	0.254212	0.262515	0.252259	0.258852	0.270085	0.26398	0.268376	0.269597	0.261538	0.269841	0.264713	0.27033	0.267643	0.264957	0.267643	0.271551	0.271795	0.271551	0.26862	0.263492	0.271062	0.272527	0.273993	0.271062	0.269841	0.273504	0.274481	0.270085	0.271062	0.270818	0.270818
0.406838	0.404396	0.390965	0.405128	0.396093	0.409524	0.403419	0.39707	0.400244	0.394139	0.406105	0.397802	0.395849	0.407326	0.406105	0.405861	0.41221	0.418315	0.409768	0.409768	0.410989	0.422466	0.420513	0.421001	0.421245	0.420513	0.421001	0.434188	0.420269	0.420024	0.424176	0.428571	0.427595	0.426862	0.425153	0.437607	0.425641	0.427839	0.427839	0.432479	0.434921	0.433944	0.435165	0.429548	0.440049	0.429792	0.427839	0.43663	0.430037	0.427595
0.48083	0.469353	0.484737	0.459585	0.461294	0.464469	0.468132	0.464713	0.469841	0.469109	0.474969	0.470085	0.476435	0.477656	0.475946	0.483761	0.489377	0.48547	0.486691	0.491575	0.483516	0.491331	0.499145	0.495238	0.499389	0.501832	0.504518	0.503297	0.505739	0.504762	0.504762	0.504274	0.510134	0.504274	0.508425	0.516728	0.50696	0.509158	0.503785	0.509402	0.510379	0.514042	0.514042	0.515018	0.509158	0.510379	0.507204	0.511111	0.512088	0.50525
0.508913	0.502564	0.505983	0.497192	0.506716	0.500611	0.504029	0.48254	0.496215	0.504762	0.501343	0.496459	0.508181	0.506716	0.51453	0.505495	0.509158	0.518926	0.513797	0.531136	0.51917	0.519902	0.527961	0.521612	0.524786	0.529426	0.536264	0.530891	0.536508	0.536508	0.533089	0.537729	0.538217	0.540904	0.539683	0.539683	0.542369	0.54652	0.538462	0.540659	0.546276	0.54359	0.545299	0.547253	0.547009	0.545788	0.546276	0.541636	0.537241	0.53602
0.500122	0.507448	0.518681	0.508425	0.49011	0.505739	0.489621	0.481563	0.484493	0.494261	0.488645	0.498168	0.508181	0.505739	0.506471	0.50232	0.504518	0.518926	0.510379	0.520879	0.515018	0.521856	0.521612	0.523321	0.52967	0.512332	0.520147	0.532112	0.538706	0.5221	0.525275	0.539683	0.533578	0.540415	0.542125	0.536264	0.537973	0.532601	0.535775	0.53138	0.531624	0.544078	0.540659	0.538217	0.542613	0.539194	0.537241	0.53895	0.537485	0.529426
0.533089	0.513553	0.518681	0.511844	0.514286	0.520635	0.509158	0.520391	0.512576	0.506471	0.516728	0.512332	0.514042	0.514042	0.525763	0.524054	0.532601	0.524054	0.52381	0.530647	0.533822	0.536508	0.539683	0.539683	0.538706	0.542369	0.539683	0.547253	0.545299	0.544567	0.546276	0.552625	0.552625	0.559463	0.554579	0.551404	0.552625	0.546032	0.551648	0.562149	0.553602	0.556288	0.553846	0.557021	0.560684	0.548962	0.553846	0.549695	0.550183	0.546764
0.51917	0.530647	0.515263	0.514286	0.525519	0.520635	0.527717	0.510379	0.516484	0.517705	0.523077	0.52381	0.526984	0.524786	0.518437	0.531868	0.521123	0.530647	0.533822	0.534066	0.540659	0.530403	0.542125	0.544078	0.546032	0.546032	0.547253	0.548962	0.549206	0.553114	0.557509	0.549451	0.556777	0.564347	0.552625	0.559463	0.547497	0.555067	0.556288	0.556288	0.557509	0.562149	0.561905	0.564835	0.564347	0.554335	0.561172	0.556532	0.55409	0.549695
0.557509	0.577289	0.544567	0.544811	0.539927	0.552381	0.54823	0.554335	0.560195	0.559951	0.553846	0.553846	0.556044	0.550427	0.555311	0.566056	0.565079	0.567033	0.562393	0.562393	0.571429	0.578266	0.57558	0.578999	0.582418	0.573626	0.587057	0.585592	0.588523	0.580464	0.585836	0.580708	0.592918	0.595604	0.596581	0.587546	0.593651	0.592674	0.593407	0.586569	0.59072	0.592186	0.597558	0.588523	0.60464	0.594872	0.58486	0.596337	0.583639	0.583883
0.559951	0.573626	0.544567	0.557265	0.548718	0.542857	0.542125	0.54823	0.54652	0.537485	0.549451	0.536996	0.549206	0.555311	0.550672	0.550427	0.569719	0.56044	0.570208	0.575092	0.574115	0.574115	0.574359	0.578266	0.576313	0.576068	0.578999	0.575824	0.579243	0.587546	0.580708	0.58779	0.590965	0.586325	0.584127	0.592674	0.585348	0.593162	0.589988	0.588767	0.587302	0.595604	0.597314	0.595604	0.595849	0.591453	0.588034	0.596337	0.58486	0.582662
0.498657	0.500122	0.477656	0.490354	0.476679	0.478388	0.485714	0.489621	0.476679	0.471062	0.485958	0.488645	0.491087	0.485958	0.487912	0.494505	0.493284	0.498901	0.501832	0.500611	0.507692	0.50989	0.510623	0.510867	0.505495	0.504029	0.5116	0.512332	0.517949	0.514042	0.518437	0.518193	0.519658	0.519414	0.520879	0.527717	0.517949	0.524542	0.517949	0.525031	0.51917	0.524054	0.527717	0.51746	0.523565	0.527961	0.51746	0.522833	0.517949	0.515751
0.391697	0.395849	0.382662	0.396093	0.392674	0.391453	0.382906	0.38315	0.384615	0.389499	0.401709	0.388034	0.396825	0.403419	0.393162	0.405128	0.4	0.403419	0.397558	0.409035	0.402198	0.406593	0.413431	0.40928	0.414652	0.413431	0.416361	0.413919	0.423932	0.424908	0.418803	0.420757	0.418559	0.426374	0.41685	0.423932	0.42149	0.422466	0.422466	0.424664	0.431502	0.42735	0.423932	0.428571	0.426374	0.426618	0.422955	0.423199	0.423932	0.421734
0.34823	0.350427	0.349695	0.339438	0.332845	0.345055	0.333578	0.349206	0.355556	0.344567	0.346276	0.342125	0.347009	0.344567	0.347497	0.356044	0.361416	0.364103	0.357509	0.352869	0.359219	0.358242	0.359219	0.363614	0.363126	0.365568	0.361661	0.367766	0.370208	0.368987	0.371429	0.367521	0.36801	0.373871	0.369231	0.37265	0.370696	0.372161	0.365568	0.372161	0.371429	0.376557	0.369475	0.378755	0.376068	0.374603	0.371917	0.377289	0.371917	0.370452
0.149206	0.149451	0.156044	0.16337	0.149451	0.157753	0.163126	0.153114	0.156044	0.163858	0.162393	0.15873	0.160195	0.161905	0.162149	0.157021	0.168987	0.164347	0.169963	0.166056	0.16801	0.166789	0.168742	0.17094	0.171917	0.180464	0.177534	0.17558	0.180952	0.167033	0.177045	0.174847	0.17265	0.182173	0.179487	0.177289	0.178755	0.177289	0.179487	0.178266	0.178999	0.176313	0.178755	0.17558	0.183883	0.176801	0.179487	0.180708	0.177778	0.174359
0.372405	0.37265	0.37094	0.353114	0.350672	0.354579	0.359463	0.367277	0.358486	0.369963	0.359951	0.370452	0.365812	0.361905	0.374115	0.364591	0.369719	0.367766	0.374847	0.374359	0.366056	0.382662	0.379976	0.38486	0.382662	0.382173	0.384127	0.387546	0.38779	0.38779	0.386081	0.390476	0.389011	0.387546	0.391941	0.395849	0.389255	0.383883	0.394139	0.391697	0.389011	0.392918	0.391209	0.398779	0.395604	0.394139	0.391209	0.393651	0.389255	0.38779
0.453968	0.448596	0.44591	0.449573	0.452503	0.44127	0.438339	0.443712	0.452503	0.440049	0.449573	0.445421	0.448107	0.457143	0.45177	0.447863	0.448596	0.45812	0.454701	0.454212	0.463492	0.466911	0.467399	0.455922	0.467399	0.461783	0.467155	0.466911	0.470085	0.467888	0.475702	0.466422	0.475458	0.474237	0.477656	0.471306	0.477411	0.477411	0.470085	0.470818	0.475946	0.475946	0.476923	0.474481	0.474481	0.484493	0.48083	0.480342	0.473504	0.474237
[truncated: 19,306 more rows]
[truncated: 140 more columns]
